# Supplementary material for: Crystal structure of cis-aqua­bis­(2,2′-bi­pyridine-κ2 N,N′)chlorido­chromium(III) tetra­chlorido­zincate determined from synchrotron data
Source: Acta Crystallogr E Crystallogr Commun. 2016 Feb 3;72(Pt 3):280–2. doi: 10.1107/S2056989016001870 (PMC4778834; doi:10.1107/S2056989016001870)
Supplement: Supplementary file 1 [file e-72-00280-sup1.cif]

##############################################################################
#                                                                            #
# This CIF contains the data in a paper accepted for publication in          #
# Acta Crystallographica Section E. It conforms to the requirements of       #
# Notes for Authors for Acta Crystallographica Section E, and has been       #
# peer reviewed under the auspices of the IUCr Commission on Journals.       #
#                                                                            #
# Full details of the Crystallographic Information File format               #
# are given in the paper "The Crystallographic Information File (CIF):       #
# a New Standard Archive File for Crystallography" by S. R. Hall, F. H.      #
# Allen and I. D. Brown [Acta Cryst. (1991), A47, 655-685].                  #
#                                                                            #
# The current version of the core CIF dictionary is obtainable from          #
# ftp://ftp.iucr.org/pub/cif_core.dic.                                       #
#                                                                            #
# Software is freely available for graphical display of the structure(s)     #
# in this CIF. For information consult the CIF software page                 #
# http://www.iucr.org/resources/cif/software.                                #
#                                                                            #
# This file may be used for bona fide research purposes within the           #
# scientific community so long as proper attribution is given to the journal # 
# article from which it was obtained.                                        #
#                                                                            #
##############################################################################
data_I
_database_code_depnum_ccdc_archive 'CCDC 1451089'
_audit_creation_method     'SHELXL-2014/7'
_journal_date_recd_electronic     2016-01-20
_journal_date_accepted     2016-02-01
_journal_name_full     'Acta Crystallographica, Section E'
_journal_year     2016
_journal_volume     72
_journal_issue      3
_journal_page_first     280
_journal_page_last     282
_journal_paper_category     GM
_journal_paper_doi     10.1107/S2056989016001870
_journal_coeditor_code     WM5266
_publ_contact_author_name     'Jong-Ha Choi'
_publ_contact_author_address
;
Department of Chemistry, Andong National University,
Andong 760-749, Republic of Korea
;
_publ_contact_author_email     jhchoi@anu.ac.kr
_publ_contact_author_fax     '82 54 820 5452'
_publ_contact_author_phone     '+82-54-820-5458'
_publ_section_title
;\
Crystal structure of
<i>cis</i>-aquabis(2,2'-bipyridine-\k^2^<i>N</i>,<i>N</i>')\
chloridochromium(III) tetrachloridozincate determined from synchrotron data
;
loop_
    _publ_author_name
    _publ_author_footnote
    _publ_author_address
    'Moon, Dohyun' .
;
Pohang Accelerator Laboratory, POSTECH, Pohang 37673, Republic of Korea
;
    'Ryoo, Keon Sang' .
;
Department of Chemistry
Andong National University
Andong 36729
Republic of Korea
;
    'Choi, Jong-Ha' .
;
Department of Chemistry, Andong National University, Andong 36729,
Republic of Korea
;
_publ_section_synopsis
;
The Cr^III^ ion in the title complex is coordinated by two 2,2'-bipyridine
ligands, one water molecule and a chloride in a <i>cis</i> geometry,
displaying an overall distorted octahedral environment. The slightly distorted
tetrahedral [ZnCl~4~]^2-^ anion is connected to the cation through O---H...Cl
hydrogen bonds.
;
_chemical_name_systematic
;
<i>cis</i>-Aquabis(2,2'-bipyridine-\k^2^<i>N</i>,<i>N</i>')chloridochromium(III)
tetrachloridozincate
;
_chemical_name_common     ?
_chemical_formula_moiety     'C20 H18 Cl Cr N4 O 2+, Zn Cl4 2-'
_chemical_formula_sum     'C20 H18 Cl5 Cr N4 O Zn'
_chemical_formula_iupac     '[Cr Cl (C10 H8 N2)2 (H2 O)] [Zn Cl4]'
_chemical_formula_weight     625.00
_chemical_melting_point     ?
_shelx_space_group_comment
;
The symmetry employed for this shelxl refinement is uniquely defined
by the following loop, which should always be used as a source of
symmetry information in preference to the above space-group names.
They are only intended as comments.
;
_space_group_crystal_system     monoclinic
_space_group_name_H-M_alt     'P 21/c'
_space_group_name_Hall     '-P 2ybc'
loop_
    _space_group_symop_operation_xyz
    'x, y, z'
    '-x, y+1/2, -z+1/2'
    '-x, -y, -z'
    'x, -y-1/2, z-1/2'
_cell_length_a     9.6110(19)
_cell_length_b     14.837(3)
_cell_length_c     17.283(4)
_cell_angle_alpha     90
_cell_angle_beta     94.93(3)
_cell_angle_gamma     90
_cell_volume     2455.4(9)
_cell_formula_units_Z     4
_cell_measurement_reflns_used     61381
_cell_measurement_theta_min     0.344
_cell_measurement_theta_max     33.749
_cell_measurement_temperature     243(2)
_exptl_crystal_description     'block'
_exptl_crystal_colour     'orange'
_exptl_crystal_size_max     0.150
_exptl_crystal_size_mid     0.110
_exptl_crystal_size_min     0.090
_exptl_crystal_density_diffrn     1.691
_exptl_crystal_density_meas     ?
_exptl_crystal_density_method     ?
_exptl_crystal_F_000     1252
_exptl_absorpt_coefficient_mu     1.235
_exptl_absorpt_correction_type     empirical
_exptl_absorpt_process_details
;
(<i>HKL3000SM SCALEPACK</i>; Otwinowski & Minor, 1997)
;
_shelx_estimated_absorpt_T_min     0.836
_shelx_estimated_absorpt_T_max     0.897
_exptl_absorpt_correction_T_min     0.836
_exptl_absorpt_correction_T_max     0.897
_diffrn_ambient_temperature     243(2)
_diffrn_radiation_type     synchrotron
_diffrn_radiation_wavelength     0.600
_diffrn_measurement_device_type     'ADSC Q210 CCD area-detector'
_diffrn_measurement_method     'omega scan'
_diffrn_detector_area_resol_mean     ?
_diffrn_reflns_number     13540
_diffrn_reflns_av_R_equivalents     0.0124
_diffrn_reflns_theta_min     2.293
_diffrn_reflns_theta_max     24.997
_diffrn_reflns_theta_full     21.100
_diffrn_measured_fraction_theta_max     0.978
_diffrn_measured_fraction_theta_full     0.965
_diffrn_reflns_limit_h_min     -13
_diffrn_reflns_limit_h_max     13
_diffrn_reflns_limit_k_min     -20
_diffrn_reflns_limit_k_max     20
_diffrn_reflns_limit_l_min     -24
_diffrn_reflns_limit_l_max     24
_refine_special_details     ?
_reflns_number_total     7034
_reflns_number_gt     6781
_reflns_threshold_expression     'I > 2\s(I)'
_refine_ls_structure_factor_coef     Fsqd
_refine_ls_matrix_type     full
_refine_ls_R_factor_all     0.0281
_refine_ls_R_factor_gt     0.0267
_refine_ls_wR_factor_gt     0.0732
_refine_ls_wR_factor_ref     0.0737
_refine_ls_goodness_of_fit_ref     1.064
_refine_ls_restrained_S_all     1.064
_refine_ls_number_reflns     7034
_refine_ls_number_parameters     295
_refine_ls_number_restraints     3
_refine_ls_hydrogen_treatment     mixed
_refine_ls_weighting_scheme     calc
_refine_ls_weighting_details
              'w=1/[\s^2^(Fo^2^)+(0.0324P)^2^+1.5337P] where P=(Fo^2^+2Fc^2^)/3'
_atom_sites_solution_hydrogens     mixed
_atom_sites_solution_primary     ?
_atom_sites_solution_secondary     ?
_refine_ls_shift/su_max     0.002
_refine_ls_shift/su_mean     0.000
_refine_diff_density_max     0.689
_refine_diff_density_min     -0.457
_refine_ls_extinction_method     none
_refine_ls_extinction_coef     .
loop_
    _atom_type_symbol
    _atom_type_description
    _atom_type_scat_dispersion_real
    _atom_type_scat_dispersion_imag
    _atom_type_scat_source
    'C' 'C' 0.0020 0.0010
                         'International Tables Vol C Tables 4.2.6.8 and 6.1.1.4'
    'H' 'H' 0.0000 0.0000
                         'International Tables Vol C Tables 4.2.6.8 and 6.1.1.4'
    'N' 'N' 0.0040 0.0020
                         'International Tables Vol C Tables 4.2.6.8 and 6.1.1.4'
    'O' 'O' 0.0080 0.0040
                         'International Tables Vol C Tables 4.2.6.8 and 6.1.1.4'
    'Cl' 'Cl' 0.1130 0.1140
                         'International Tables Vol C Tables 4.2.6.8 and 6.1.1.4'
    'Cr' 'Cr' 0.2740 0.4470
                         'International Tables Vol C Tables 4.2.6.8 and 6.1.1.4'
    'Zn' 'Zn' 0.3300 1.0820
                         'International Tables Vol C Tables 4.2.6.8 and 6.1.1.4'
_computing_data_collection
;
<i>PAL BL2D-SMDC</i> (Shin <i>et al.</i>,  2016)
;
_computing_cell_refinement
;
<i>HKL3000SM</i> (Otwinowski & Minor, 1997)
;
_computing_data_reduction
;
<i>HKL3000SM</i> (Otwinowski & Minor, 1997)
;
_computing_structure_solution
;
<i>SHELXT2014</i> (Sheldrick, 2015<i>a</i>)
;
_computing_structure_refinement
;
<i>SHELXL2014</i> (Sheldrick, 2015<i>b</i>)
;
_computing_molecular_graphics
;
<i>DIAMOND</i> (Putz & Brandenburg, 2014)
;
_computing_publication_material
;
<i>publCIF</i> (Westrip, 2010)
;
loop_
    _atom_site_type_symbol
    _atom_site_label
    _atom_site_fract_x
    _atom_site_fract_y
    _atom_site_fract_z
    _atom_site_U_iso_or_equiv
    _atom_site_adp_type
    _atom_site_calc_flag
    _atom_site_occupancy
    _atom_site_disorder_assembly
    _atom_site_disorder_group
    Cr Cr1A 0.53108(2) 0.78814(2) 0.64562(2) 0.01992(5) Uani d 1 . .
    Cl Cl1A 0.43307(5) 0.91296(3) 0.69449(3) 0.03711(9) Uani d 1 . .
    O O1A 0.61596(14) 0.75652(9) 0.75105(7) 0.0339(2) Uani d 1 . .
    H H1O1 0.605(2) 0.7882(13) 0.7887(9) 0.041 Uiso d 1 . .
    H H2O1 0.673(2) 0.7155(11) 0.7622(12) 0.041 Uiso d 1 . .
    N N1A 0.69545(12) 0.86532(8) 0.61523(7) 0.0249(2) Uani d 1 . .
    N N2A 0.46774(12) 0.81594(8) 0.53187(6) 0.0216(2) Uani d 1 . .
    N N3A 0.60919(12) 0.66584(8) 0.61540(7) 0.0223(2) Uani d 1 . .
    N N4A 0.36310(12) 0.70560(8) 0.66145(7) 0.0228(2) Uani d 1 . .
    C C1A 0.80607(17) 0.88963(12) 0.66343(10) 0.0346(3) Uani d 1 . .
    H H1A 0.8201 0.8618 0.7123 0.042 Uiso calc 1 . .
    C C2A 0.90005(18) 0.95447(13) 0.64336(11) 0.0401(4) Uani d 1 . .
    H H2A 0.9773 0.9699 0.6779 0.048 Uiso calc 1 . .
    C C3A 0.87873(18) 0.99611(12) 0.57200(11) 0.0384(4) Uani d 1 . .
    H H3A 0.9395 1.0418 0.5581 0.046 Uiso calc 1 . .
    C C4A 0.76646(17) 0.96983(10) 0.52087(10) 0.0321(3) Uani d 1 . .
    H H4A 0.7518 0.9963 0.4714 0.038 Uiso calc 1 . .
    C C5A 0.67643(14) 0.90394(9) 0.54406(8) 0.0230(2) Uani d 1 . .
    C C6A 0.55321(14) 0.87184(9) 0.49560(8) 0.0217(2) Uani d 1 . .
    C C7A 0.52507(16) 0.89530(11) 0.41818(8) 0.0288(3) Uani d 1 . .
    H H7A 0.5848 0.9346 0.3941 0.035 Uiso calc 1 . .
    C C8A 0.40756(18) 0.85998(12) 0.37691(9) 0.0344(3) Uani d 1 . .
    H H8A 0.3867 0.8752 0.3244 0.041 Uiso calc 1 . .
    C C9A 0.32154(17) 0.80242(13) 0.41329(9) 0.0349(3) Uani d 1 . .
    H H9A 0.2419 0.7775 0.3860 0.042 Uiso calc 1 . .
    C C10A 0.35474(15) 0.78200(11) 0.49104(9) 0.0288(3) Uani d 1 . .
    H H10A 0.2959 0.7430 0.5160 0.035 Uiso calc 1 . .
    C C11A 0.73950(15) 0.65088(11) 0.59628(9) 0.0294(3) Uani d 1 . .
    H H11A 0.7995 0.7003 0.5918 0.035 Uiso calc 1 . .
    C C12A 0.78853(17) 0.56522(13) 0.58291(10) 0.0375(3) Uani d 1 . .
    H H12A 0.8809 0.5566 0.5704 0.045 Uiso calc 1 . .
    C C13A 0.7009(2) 0.49304(12) 0.58806(12) 0.0427(4) Uani d 1 . .
    H H13A 0.7320 0.4344 0.5784 0.051 Uiso calc 1 . .
    C C14A 0.56573(19) 0.50750(11) 0.60769(12) 0.0384(4) Uani d 1 . .
    H H14A 0.5044 0.4587 0.6117 0.046 Uiso calc 1 . .
    C C15A 0.52214(15) 0.59467(9) 0.62131(8) 0.0252(2) Uani d 1 . .
    C C16A 0.38330(14) 0.61734(10) 0.64610(8) 0.0250(2) Uani d 1 . .
    C C17A 0.27915(18) 0.55411(12) 0.65474(11) 0.0363(3) Uani d 1 . .
    H H17A 0.2935 0.4931 0.6429 0.044 Uiso calc 1 . .
    C C18A 0.15382(17) 0.58197(13) 0.68100(11) 0.0389(4) Uani d 1 . .
    H H18A 0.0825 0.5399 0.6874 0.047 Uiso calc 1 . .
    C C19A 0.13444(16) 0.67164(13) 0.69771(10) 0.0363(3) Uani d 1 . .
    H H19A 0.0505 0.6916 0.7161 0.044 Uiso calc 1 . .
    C C20A 0.24126(16) 0.73197(11) 0.68689(9) 0.0304(3) Uani d 1 . .
    H H20A 0.2280 0.7933 0.6977 0.036 Uiso calc 1 . .
    Zn Zn1B 0.89694(2) 0.75938(2) 0.89811(2) 0.02714(5) Uani d 1 . .
    Cl Cl1B 0.84654(4) 0.63500(3) 0.82027(2) 0.03349(8) Uani d 1 . .
    Cl Cl2B 1.02613(4) 0.85526(3) 0.83270(3) 0.04086(10) Uani d 1 . .
    Cl Cl3B 0.68071(4) 0.82280(2) 0.91209(2) 0.02954(8) Uani d 1 . .
    Cl Cl4B 1.00317(4) 0.72294(3) 1.01399(2) 0.03789(9) Uani d 1 . .
loop_
    _atom_site_aniso_label
    _atom_site_aniso_U_11
    _atom_site_aniso_U_22
    _atom_site_aniso_U_33
    _atom_site_aniso_U_12
    _atom_site_aniso_U_13
    _atom_site_aniso_U_23
    Cr1A 0.02060(10) 0.01995(10) 0.01930(10) -0.00291(7) 0.00227(7) 0.00242(7)
    Cl1A 0.0480(2) 0.02427(16) 0.0410(2) 0.00339(14) 0.01510(16) -0.00026(14)
    O1A 0.0408(6) 0.0361(6) 0.0234(5) 0.0083(5) -0.0045(4) 0.0013(4)
    N1A 0.0238(5) 0.0250(5) 0.0260(5) -0.0075(4) 0.0025(4) -0.0005(4)
    N2A 0.0197(5) 0.0236(5) 0.0215(5) -0.0012(4) 0.0018(4) 0.0033(4)
    N3A 0.0216(5) 0.0235(5) 0.0218(5) -0.0011(4) 0.0023(4) 0.0023(4)
    N4A 0.0210(5) 0.0249(5) 0.0232(5) -0.0028(4) 0.0047(4) 0.0043(4)
    C1A 0.0305(7) 0.0401(8) 0.0326(7) -0.0130(6) -0.0008(6) -0.0040(6)
    C2A 0.0319(8) 0.0431(9) 0.0460(9) -0.0179(7) 0.0067(7) -0.0142(7)
    C3A 0.0359(8) 0.0313(7) 0.0504(9) -0.0155(6) 0.0184(7) -0.0104(7)
    C4A 0.0340(7) 0.0257(6) 0.0385(8) -0.0075(6) 0.0146(6) 0.0009(6)
    C5A 0.0234(6) 0.0192(5) 0.0274(6) -0.0023(4) 0.0081(5) -0.0008(5)
    C6A 0.0231(6) 0.0195(5) 0.0232(6) 0.0018(4) 0.0061(4) 0.0021(4)
    C7A 0.0322(7) 0.0305(7) 0.0247(6) 0.0046(5) 0.0082(5) 0.0072(5)
    C8A 0.0363(8) 0.0454(9) 0.0216(6) 0.0092(7) 0.0016(5) 0.0049(6)
    C9A 0.0285(7) 0.0476(9) 0.0272(7) 0.0011(6) -0.0052(5) 0.0006(6)
    C10A 0.0230(6) 0.0349(7) 0.0278(7) -0.0039(5) -0.0013(5) 0.0038(5)
    C11A 0.0233(6) 0.0355(7) 0.0299(7) 0.0006(5) 0.0046(5) 0.0021(6)
    C12A 0.0289(7) 0.0428(9) 0.0411(8) 0.0104(6) 0.0041(6) 0.0008(7)
    C13A 0.0413(9) 0.0308(8) 0.0556(11) 0.0127(7) 0.0012(8) -0.0021(7)
    C14A 0.0381(8) 0.0240(7) 0.0532(10) 0.0004(6) 0.0038(7) 0.0014(7)
    C15A 0.0257(6) 0.0228(6) 0.0269(6) -0.0019(5) 0.0010(5) 0.0024(5)
    C16A 0.0245(6) 0.0240(6) 0.0266(6) -0.0042(5) 0.0020(5) 0.0036(5)
    C17A 0.0336(8) 0.0289(7) 0.0467(9) -0.0109(6) 0.0054(6) 0.0025(6)
    C18A 0.0284(7) 0.0449(9) 0.0438(9) -0.0143(7) 0.0054(6) 0.0082(7)
    C19A 0.0242(6) 0.0481(9) 0.0377(8) -0.0042(6) 0.0090(6) 0.0070(7)
    C20A 0.0255(6) 0.0336(7) 0.0332(7) 0.0001(5) 0.0091(5) 0.0031(6)
    Zn1B 0.02322(8) 0.02820(9) 0.02963(9) 0.00186(6) 0.00013(6) 0.00117(6)
    Cl1B 0.03265(17) 0.02719(16) 0.04083(19) 0.00538(13) 0.00427(14)
                                                                    -0.00457(14)
    Cl2B 0.03470(19) 0.0391(2) 0.0483(2) -0.00872(16) 0.00058(16) 0.01081(17)
    Cl3B 0.02800(16) 0.02993(16) 0.03030(16) 0.00691(12) 0.00020(12)
                                                                    -0.00440(13)
    Cl4B 0.02760(17) 0.0549(2) 0.03070(18) 0.00812(16) -0.00009(13) 0.00489(16)
_geom_special_details
;
 All esds (except the esd in the dihedral angle between two l.s. planes)
 are estimated using the full covariance matrix.  The cell esds are taken
 into account individually in the estimation of esds in distances, angles
 and torsion angles; correlations between esds in cell parameters are only
 used when they are defined by crystal symmetry.  An approximate (isotropic)
 treatment of cell esds is used for estimating esds involving l.s. planes.
;
loop_
    _geom_bond_atom_site_label_1
    _geom_bond_atom_site_label_2
    _geom_bond_site_symmetry_2
    _geom_bond_distance
    _geom_bond_publ_flag
    Cr1A O1A . 1.9876(12) ?
    Cr1A N3A . 2.0485(13) ?
    Cr1A N2A . 2.0494(12) ?
    Cr1A N1A . 2.0556(12) ?
    Cr1A N4A . 2.0632(12) ?
    Cr1A Cl1A . 2.2732(6) ?
    O1A H1O1 . 0.817(9) ?
    O1A H2O1 . 0.831(9) ?
    N1A C1A . 1.3425(19) ?
    N1A C5A . 1.3551(18) ?
    N2A C10A . 1.3413(18) ?
    N2A C6A . 1.3580(16) ?
    N3A C11A . 1.3409(18) ?
    N3A C15A . 1.3564(17) ?
    N4A C20A . 1.3440(19) ?
    N4A C16A . 1.3534(19) ?
    C1A C2A . 1.384(2) ?
    C1A H1A . 0.9400 ?
    C2A C3A . 1.379(3) ?
    C2A H2A . 0.9400 ?
    C3A C4A . 1.390(3) ?
    C3A H3A . 0.9400 ?
    C4A C5A . 1.3873(18) ?
    C4A H4A . 0.9400 ?
    C5A C6A . 1.470(2) ?
    C6A C7A . 1.3865(19) ?
    C7A C8A . 1.386(2) ?
    C7A H7A . 0.9400 ?
    C8A C9A . 1.377(3) ?
    C8A H8A . 0.9400 ?
    C9A C10A . 1.388(2) ?
    C9A H9A . 0.9400 ?
    C10A H10A . 0.9400 ?
    C11A C12A . 1.382(2) ?
    C11A H11A . 0.9400 ?
    C12A C13A . 1.370(3) ?
    C12A H12A . 0.9400 ?
    C13A C14A . 1.387(3) ?
    C13A H13A . 0.9400 ?
    C14A C15A . 1.386(2) ?
    C14A H14A . 0.9400 ?
    C15A C16A . 1.475(2) ?
    C16A C17A . 1.3893(19) ?
    C17A C18A . 1.386(3) ?
    C17A H17A . 0.9400 ?
    C18A C19A . 1.378(3) ?
    C18A H18A . 0.9400 ?
    C19A C20A . 1.387(2) ?
    C19A H19A . 0.9400 ?
    C20A H20A . 0.9400 ?
    Zn1B Cl4B . 2.2348(7) ?
    Zn1B Cl2B . 2.2550(6) ?
    Zn1B Cl1B . 2.3104(6) ?
    Zn1B Cl3B . 2.3127(6) ?
loop_
    _geom_angle_atom_site_label_1
    _geom_angle_atom_site_label_2
    _geom_angle_atom_site_label_3
    _geom_angle_site_symmetry_1
    _geom_angle_site_symmetry_3
    _geom_angle
    _geom_angle_publ_flag
    O1A Cr1A N3A . . 83.92(5) ?
    O1A Cr1A N2A . . 172.59(5) ?
    N3A Cr1A N2A . . 91.08(5) ?
    O1A Cr1A N1A . . 95.85(6) ?
    N3A Cr1A N1A . . 96.99(5) ?
    N2A Cr1A N1A . . 79.29(5) ?
    O1A Cr1A N4A . . 90.14(6) ?
    N3A Cr1A N4A . . 79.41(5) ?
    N2A Cr1A N4A . . 94.32(5) ?
    N1A Cr1A N4A . . 172.67(5) ?
    O1A Cr1A Cl1A . . 90.13(4) ?
    N3A Cr1A Cl1A . . 171.51(3) ?
    N2A Cr1A Cl1A . . 95.39(4) ?
    N1A Cr1A Cl1A . . 89.61(4) ?
    N4A Cr1A Cl1A . . 94.61(4) ?
    Cr1A O1A H1O1 . . 121.6(15) ?
    Cr1A O1A H2O1 . . 126.6(15) ?
    H1O1 O1A H2O1 . . 111.3(18) ?
    C1A N1A C5A . . 119.17(13) ?
    C1A N1A Cr1A . . 125.19(11) ?
    C5A N1A Cr1A . . 114.89(9) ?
    C10A N2A C6A . . 118.75(12) ?
    C10A N2A Cr1A . . 126.12(10) ?
    C6A N2A Cr1A . . 115.10(9) ?
    C11A N3A C15A . . 119.01(13) ?
    C11A N3A Cr1A . . 125.45(10) ?
    C15A N3A Cr1A . . 115.36(9) ?
    C20A N4A C16A . . 119.31(12) ?
    C20A N4A Cr1A . . 125.76(11) ?
    C16A N4A Cr1A . . 114.91(9) ?
    N1A C1A C2A . . 122.03(16) ?
    N1A C1A H1A . . 119.0 ?
    C2A C1A H1A . . 119.0 ?
    C3A C2A C1A . . 119.05(16) ?
    C3A C2A H2A . . 120.5 ?
    C1A C2A H2A . . 120.5 ?
    C2A C3A C4A . . 119.36(14) ?
    C2A C3A H3A . . 120.3 ?
    C4A C3A H3A . . 120.3 ?
    C5A C4A C3A . . 118.90(15) ?
    C5A C4A H4A . . 120.6 ?
    C3A C4A H4A . . 120.6 ?
    N1A C5A C4A . . 121.43(14) ?
    N1A C5A C6A . . 114.80(11) ?
    C4A C5A C6A . . 123.76(13) ?
    N2A C6A C7A . . 121.55(13) ?
    N2A C6A C5A . . 115.13(11) ?
    C7A C6A C5A . . 123.32(13) ?
    C8A C7A C6A . . 118.98(14) ?
    C8A C7A H7A . . 120.5 ?
    C6A C7A H7A . . 120.5 ?
    C9A C8A C7A . . 119.61(14) ?
    C9A C8A H8A . . 120.2 ?
    C7A C8A H8A . . 120.2 ?
    C8A C9A C10A . . 118.70(15) ?
    C8A C9A H9A . . 120.6 ?
    C10A C9A H9A . . 120.6 ?
    N2A C10A C9A . . 122.41(14) ?
    N2A C10A H10A . . 118.8 ?
    C9A C10A H10A . . 118.8 ?
    N3A C11A C12A . . 122.18(15) ?
    N3A C11A H11A . . 118.9 ?
    C12A C11A H11A . . 118.9 ?
    C13A C12A C11A . . 119.19(15) ?
    C13A C12A H12A . . 120.4 ?
    C11A C12A H12A . . 120.4 ?
    C12A C13A C14A . . 119.26(16) ?
    C12A C13A H13A . . 120.4 ?
    C14A C13A H13A . . 120.4 ?
    C15A C14A C13A . . 119.28(16) ?
    C15A C14A H14A . . 120.4 ?
    C13A C14A H14A . . 120.4 ?
    N3A C15A C14A . . 121.08(14) ?
    N3A C15A C16A . . 115.07(12) ?
    C14A C15A C16A . . 123.80(14) ?
    N4A C16A C17A . . 121.03(14) ?
    N4A C16A C15A . . 115.22(12) ?
    C17A C16A C15A . . 123.74(14) ?
    C18A C17A C16A . . 119.22(16) ?
    C18A C17A H17A . . 120.4 ?
    C16A C17A H17A . . 120.4 ?
    C19A C18A C17A . . 119.58(15) ?
    C19A C18A H18A . . 120.2 ?
    C17A C18A H18A . . 120.2 ?
    C18A C19A C20A . . 118.69(15) ?
    C18A C19A H19A . . 120.7 ?
    C20A C19A H19A . . 120.7 ?
    N4A C20A C19A . . 122.16(15) ?
    N4A C20A H20A . . 118.9 ?
    C19A C20A H20A . . 118.9 ?
    Cl4B Zn1B Cl2B . . 111.91(2) ?
    Cl4B Zn1B Cl1B . . 112.67(2) ?
    Cl2B Zn1B Cl1B . . 107.99(2) ?
    Cl4B Zn1B Cl3B . . 110.50(3) ?
    Cl2B Zn1B Cl3B . . 109.52(2) ?
    Cl1B Zn1B Cl3B . . 103.92(2) ?
loop_
    _geom_torsion_atom_site_label_1
    _geom_torsion_atom_site_label_2
    _geom_torsion_atom_site_label_3
    _geom_torsion_atom_site_label_4
    _geom_torsion_site_symmetry_1
    _geom_torsion_site_symmetry_2
    _geom_torsion_site_symmetry_3
    _geom_torsion_site_symmetry_4
    _geom_torsion
    _geom_torsion_publ_flag
    C5A N1A C1A C2A . . . . 1.4(2) ?
    Cr1A N1A C1A C2A . . . . -168.14(13) ?
    N1A C1A C2A C3A . . . . 0.7(3) ?
    C1A C2A C3A C4A . . . . -2.3(3) ?
    C2A C3A C4A C5A . . . . 1.8(2) ?
    C1A N1A C5A C4A . . . . -1.9(2) ?
    Cr1A N1A C5A C4A . . . . 168.70(11) ?
    C1A N1A C5A C6A . . . . 179.33(13) ?
    Cr1A N1A C5A C6A . . . . -10.10(15) ?
    C3A C4A C5A N1A . . . . 0.3(2) ?
    C3A C4A C5A C6A . . . . 178.97(14) ?
    C10A N2A C6A C7A . . . . 0.9(2) ?
    Cr1A N2A C6A C7A . . . . 178.79(10) ?
    C10A N2A C6A C5A . . . . -178.43(13) ?
    Cr1A N2A C6A C5A . . . . -0.56(14) ?
    N1A C5A C6A N2A . . . . 7.06(17) ?
    C4A C5A C6A N2A . . . . -171.70(13) ?
    N1A C5A C6A C7A . . . . -172.27(13) ?
    C4A C5A C6A C7A . . . . 9.0(2) ?
    N2A C6A C7A C8A . . . . -0.6(2) ?
    C5A C6A C7A C8A . . . . 178.66(14) ?
    C6A C7A C8A C9A . . . . -0.1(2) ?
    C7A C8A C9A C10A . . . . 0.6(3) ?
    C6A N2A C10A C9A . . . . -0.4(2) ?
    Cr1A N2A C10A C9A . . . . -178.06(12) ?
    C8A C9A C10A N2A . . . . -0.3(3) ?
    C15A N3A C11A C12A . . . . -0.5(2) ?
    Cr1A N3A C11A C12A . . . . 174.38(12) ?
    N3A C11A C12A C13A . . . . 1.1(3) ?
    C11A C12A C13A C14A . . . . -0.9(3) ?
    C12A C13A C14A C15A . . . . 0.3(3) ?
    C11A N3A C15A C14A . . . . -0.2(2) ?
    Cr1A N3A C15A C14A . . . . -175.58(13) ?
    C11A N3A C15A C16A . . . . 177.30(12) ?
    Cr1A N3A C15A C16A . . . . 1.95(15) ?
    C13A C14A C15A N3A . . . . 0.3(3) ?
    C13A C14A C15A C16A . . . . -177.00(16) ?
    C20A N4A C16A C17A . . . . 1.3(2) ?
    Cr1A N4A C16A C17A . . . . 179.64(12) ?
    C20A N4A C16A C15A . . . . -177.81(13) ?
    Cr1A N4A C16A C15A . . . . 0.51(15) ?
    N3A C15A C16A N4A . . . . -1.62(18) ?
    C14A C15A C16A N4A . . . . 175.83(15) ?
    N3A C15A C16A C17A . . . . 179.28(14) ?
    C14A C15A C16A C17A . . . . -3.3(2) ?
    N4A C16A C17A C18A . . . . -1.3(2) ?
    C15A C16A C17A C18A . . . . 177.74(15) ?
    C16A C17A C18A C19A . . . . 0.3(3) ?
    C17A C18A C19A C20A . . . . 0.7(3) ?
    C16A N4A C20A C19A . . . . -0.3(2) ?
    Cr1A N4A C20A C19A . . . . -178.44(12) ?
    C18A C19A C20A N4A . . . . -0.7(3) ?
loop_
    _geom_hbond_atom_site_label_D
    _geom_hbond_atom_site_label_H
    _geom_hbond_atom_site_label_A
    _geom_hbond_site_symmetry_A
    _geom_hbond_distance_DH
    _geom_hbond_distance_HA
    _geom_hbond_distance_DA
    _geom_hbond_angle_DHA
    O1A H1O1 Cl3B . 0.817(9) 2.252(15) 2.9670(14) 146.3(19)
    O1A H2O1 Cl1B . 0.831(9) 2.219(12) 3.0227(14) 163(2)
_shelx_hkl_file
;
   0   0   3    0.52    0.16
   0   0   5    0.24    0.19
   0   0   7    0.35    0.20
   0   0   8  505.91   12.48
   0   0   9    0.38    0.30
   0   0  11    0.60    0.31
   0   0  12 4215.74  133.03
   0   0  13   -0.15    0.37
   0   0  14  878.26   20.64
   0   0  15    0.02    0.41
   0   0  16  532.09   10.61
   0   0  17    0.00    0.47
   0   0  18  278.68    5.74
   0   0  19    0.75    0.57
   0   0  20  620.09   15.35
   0   0  21    0.69    0.69
   0   0  22   29.06    1.62
   0   0  23    0.29    0.96
   0   0  24   76.08    3.02
   0   0  25    0.23    1.47
   0   0  26    1.76    1.70
   0   0  27    0.48    1.94
   0   0  28    8.91    2.54
   0   1   2  106.94    3.53
   0   1   3 1229.05   38.44
   0  -1  -3 1221.49   37.78
   0   1   6  846.40   15.97
   0  -1  -6  839.49   19.09
   0   1   7  100.64    2.79
   0  -1  -7  102.51    2.80
   0   1   9   89.66    1.98
   0  -1  -9   91.10    3.59
   0  -1 -10 3341.81  104.44
   0   1  11   87.70    2.00
   0  -1 -11   93.30    3.96
   0   1  12 2470.75   55.27
   0  -1 -12 2441.33   55.20
   0   1  13  215.29    4.44
   0  -1 -13  216.44    5.57
   0   1  14  671.90   12.86
   0  -1 -14  663.07   15.93
   0   1  15  475.70   11.10
   0  -1 -15  478.47   11.61
   0   1  16 2171.70   49.12
   0  -1 -16 2168.66   48.77
   0   1  17    6.63    0.65
   0  -1 -17    6.76    0.72
   0   1  18   34.50    1.13
   0  -1 -18   33.51    1.37
   0   1  19   67.02    1.84
   0  -1 -19   66.38    2.18
   0   1  20    8.31    0.77
   0  -1 -20    8.55    1.07
   0   1  21   20.88    1.35
   0  -1 -21   21.15    1.26
   0   1  22  162.90    4.70
   0  -1 -22  152.40    4.59
   0   1  23   12.96    1.18
   0  -1 -23   13.66    1.52
   0   1  24  164.33    5.06
   0  -1 -24  160.60    4.83
   0   1  25    1.82    1.39
   0  -1 -25    1.04    1.61
   0   1  26   30.21    2.21
   0  -1 -26   27.41    2.09
   0   1  27   15.72    2.20
   0  -1 -27   13.82    2.24
   0   1  28   53.50    2.74
   0  -1 -28   52.23    3.40
   0  -2  -2  243.53    8.73
   0   2   3    9.88    0.40
   0  -2  -3   10.40    0.21
   0   2   4  878.27   27.58
   0  -2  -4  822.00   18.28
   0   2   5  147.53    3.74
   0  -2  -5  146.60    3.72
   0   2   6   10.03    0.36
   0   2   7  755.91   14.23
   0  -2  -7  791.55   18.05
   0   2   9  467.32    7.94
   0  -2  -9  483.53   11.85
   0   2  10  879.16   28.71
   0  -2 -10  908.23   21.19
   0   2  11   18.28    0.55
   0  -2 -11   17.88    0.78
   0   2  12 1147.40   21.36
   0  -2 -12 1151.99   38.14
   0   2  13    9.73    0.49
   0  -2 -13    9.20    0.77
   0   2  14  209.51    4.51
   0  -2 -14  208.92    5.42
   0   2  15  524.46   12.75
   0  -2 -15  505.87   12.03
   0   2  16  664.20   13.02
   0  -2 -16  633.41   14.76
   0   2  17   80.37    1.91
   0  -2 -17   83.89    2.50
   0   2  18    6.81    0.62
   0  -2 -18    7.48    0.78
   0   2  19  284.52    6.18
   0  -2 -19  276.72    7.34
   0   2  20  618.15   15.36
   0  -2 -20  617.32   14.58
   0   2  21   66.05    2.27
   0  -2 -21   65.63    2.34
   0   2  22   12.76    1.03
   0  -2 -22   12.72    1.21
   0   2  23    0.91    0.90
   0  -2 -23    2.17    1.30
   0   2  24  149.48    4.42
   0  -2 -24  158.61    7.50
   0   2  25    0.33    1.14
   0  -2 -25    0.75    1.36
   0   2  26   46.57    2.11
   0  -2 -26   51.69    2.67
   0   2  27    1.22    1.39
   0  -2 -27    1.21    1.77
   0  -2 -28   26.62    2.66
   0  -2 -29    4.07    2.71
   0   3   0    5.48    0.32
   0  -3   0    4.90    0.32
   0   3   1  495.66    9.35
   0  -3  -1  458.82    8.76
   0  -3  -3  403.20    9.41
   0   3   4 1888.44   42.34
   0  -3  -4 1897.59   41.69
   0   3   5 1476.48   33.29
   0  -3  -5 1503.20   33.95
   0   3   6  565.79   19.18
   0  -3  -6  546.85   17.24
   0   3   7 2412.50   54.48
   0  -3  -7 2454.19   53.42
   0   3   9   29.24    0.76
   0  -3  -9   30.79    1.06
   0   3  10    0.88    0.18
   0  -3 -10    2.06    0.58
   0   3  11  425.91    8.49
   0  -3 -11  421.43   10.41
   0   3  12 2320.48   53.31
   0  -3 -12 2261.58   51.58
   0   3  13    1.91    0.32
   0  -3 -13    2.21    0.61
   0   3  14  132.35    2.53
   0  -3 -14  128.12    3.79
   0   3  15  411.78    7.08
   0  -3 -15  422.69   15.37
   0   3  16  745.04   14.38
   0  -3 -16  756.67   17.61
   0   3  17   17.18    0.79
   0  -3 -17   15.35    0.97
   0   3  18  518.80   12.57
   0  -3 -18  521.20   12.73
   0   3  19   40.77    1.65
   0  -3 -19   35.05    1.48
   0   3  20    4.55    0.70
   0  -3 -20    6.42    1.10
   0   3  21   33.51    1.49
   0  -3 -21   35.72    2.11
   0   3  22   28.09    1.57
   0  -3 -22   31.94    1.60
   0   3  23    6.87    0.86
   0  -3 -23    6.56    1.32
   0   3  24   12.96    0.93
   0  -3 -24   14.45    1.58
   0   3  25    7.28    2.80
   0  -3 -25    8.77    1.88
   0  -3 -26    2.13    1.75
   0  -3 -27   77.19    3.50
   0  -3 -28   16.91    2.33
   0  -3 -29    1.53    2.47
   0   4   0  242.02    5.72
   0  -4   0  253.90    8.71
   0   4   1  452.09    7.43
   0  -4  -1  416.40    9.51
   0  -4  -4  208.28    3.98
   0   4   5   84.74    3.43
   0  -4  -5   85.23    2.28
   0   4   7  686.46   23.78
   0  -4  -7  665.68   15.28
   0   4   9  905.06   21.27
   0  -4  -9  884.50   20.08
   0   4  10  137.14    3.80
   0  -4 -10  131.48    3.60
   0   4  11  649.00   22.13
   0  -4 -11  665.67   16.17
   0   4  12  103.09    4.12
   0  -4 -12  103.10    2.82
   0   4  13  201.13    4.73
   0  -4 -13  223.59    5.58
   0   4  14   53.38    1.38
   0  -4 -14   55.93    1.85
   0   4  15 1341.80   21.18
   0  -4 -15 1382.08   44.45
   0   4  16  570.71   10.66
   0  -4 -16  582.36   13.91
   0   4  17   14.15    0.50
   0  -4 -17   14.81    0.97
   0   4  18   52.80    1.19
   0  -4 -18   54.41    2.03
   0   4  19   95.05    4.29
   0  -4 -19   87.14    2.96
   0   4  20  601.24   20.54
   0  -4 -20  603.02   14.62
   0   4  21    5.51    1.84
   0  -4 -21    7.70    1.05
   0  -4 -22   32.20    1.71
   0  -4 -23   54.75    2.44
   0   4  24  371.53   13.23
   0  -4 -24  393.78   10.40
   0   4  25   -0.29    2.82
   0  -4 -25   -0.09    1.91
   0   4  26   80.60    4.73
   0  -4 -26   74.27    4.64
   0  -4 -27   21.48    2.02
   0   4  28   30.67    4.28
   0  -4 -28   30.76    2.95
   0  -4 -29   19.15    2.34
   0   5   0   -0.22    0.36
   0  -5   0   -0.11    0.47
   0   5   1   22.71    1.17
   0  -5  -1   19.95    0.52
   0   5   2 1827.61   32.97
   0  -5  -2 1766.58   40.04
   0   5   3 2761.01   86.58
   0  -5  -3 2686.84   84.19
   0   5   5  418.23   15.62
   0  -5  -5  411.95    6.86
   0   5   6 2713.23   61.23
   0  -5  -6 2699.84   60.12
   0   5   9  151.79    5.85
   0  -5  -9  144.45    5.33
   0   5  10 1826.15   42.22
   0  -5 -10 1822.80   40.88
   0  -5 -11 3241.50   71.73
   0   5  12  387.49    9.67
   0  -5 -12  372.82    8.82
   0   5  13 1489.48   47.55
   0  -5 -13 1401.47   31.68
   0   5  14  162.66    4.46
   0  -5 -14  162.91    4.62
   0   5  15  384.03   14.72
   0  -5 -15  397.71   10.14
   0   5  16  834.64   19.45
   0  -5 -16  846.53   20.78
   0  -5 -17  175.40    4.75
   0   5  18  623.14   21.43
   0  -5 -18  614.13   14.85
   0   5  19   15.82    1.26
   0  -5 -19   16.85    1.32
   0   5  20  103.57    4.82
   0  -5 -20  109.06    3.74
   0  -5 -21    1.48    0.97
   0  -5 -22   65.68    2.46
   0  -5 -23   66.06    2.58
   0   5  24   53.55    3.80
   0  -5 -24   47.39    2.07
   0  -5 -25  104.29    3.49
   0  -5 -26   43.74    2.37
   0  -5 -27   32.78    2.36
   0   5  28   33.24    4.43
   0  -5 -28   27.44    2.87
   0  -5 -29    1.58    2.12
   0   6   0 1655.68   51.72
   0  -6   0 1587.70   36.39
   0   6   1 2010.47   45.24
   0  -6  -1 1925.26   30.62
   0   6   2  362.45   12.32
   0  -6  -2  376.47    7.40
   0   6   3 2164.17   48.34
   0  -6  -3 2259.14   41.32
   0   6   4  178.21    6.19
   0  -6  -4  166.67    3.46
   0  -6  -5  223.79    8.00
   0   6   6   12.36    0.76
   0  -6  -6   11.87    0.45
   0   6   7  134.66    5.80
   0  -6  -7  129.28    2.74
   0   6   8  447.58   16.40
   0  -6  -8  439.73   10.58
   0   6   9  991.32   33.78
   0  -6  -9 1005.94   23.09
   0   6  10  305.27   10.43
   0  -6 -10  309.50    7.46
   0   6  11  193.98    5.26
   0  -6 -11  191.83    5.25
   0   6  12   77.38    2.53
   0  -6 -12   75.31    2.45
   0   6  13   29.38    1.69
   0  -6 -13   30.04    1.25
   0  -6 -14  138.32    3.90
   0   6  15  627.13   15.53
   0  -6 -15  623.22   14.88
   0  -6 -16   39.12    1.48
   0   6  17  353.87    8.84
   0  -6 -17  357.84    8.98
   0  -6 -18    2.96    1.06
   0   6  19  262.65    9.70
   0  -6 -19  252.96    7.19
   0   6  20  478.83   11.86
   0  -6 -20  482.36   12.18
   0  -6 -21    3.58    1.05
   0  -6 -22   15.20    1.29
   0   6  23  379.08    9.67
   0  -6 -23  371.16    9.39
   0   6  24  134.31    4.40
   0  -6 -24  139.32    4.42
   0   6  25   22.14    2.21
   0  -6 -25   20.54    2.20
   0   6  26    2.53    2.16
   0  -6 -26    3.00    2.99
   0   6  27   38.49    2.84
   0  -6 -27   35.39    2.53
   0  -6 -28   12.14    2.00
   0  -6 -29   45.49    2.86
   0   7   0   17.43    0.82
   0  -7   0   17.10    0.72
   0   7   1  944.79   15.23
   0  -7  -1  940.34   17.84
   0   7   2  957.08   21.90
   0  -7  -2  942.92   15.47
   0   7   3   34.18    1.18
   0  -7  -3   33.15    0.91
   0   7   4  346.76    8.34
   0  -7  -4  360.24    6.32
   0  -7  -5  654.77   12.37
   0  -7  -6 1075.89   17.37
   0   7   7 1723.68   56.50
   0  -7  -7 1737.60   56.16
   0   7   8  136.45    5.88
   0  -7  -8  142.82    3.04
   0   7   9   44.85    1.72
   0  -7  -9   43.80    2.18
   0   7  10  363.36    9.33
   0  -7 -10  364.48    9.04
   0   7  11  476.36   17.19
   0  -7 -11  463.20   11.35
   0  -7 -12  279.26    7.31
   0   7  13  762.49   25.90
   0  -7 -13  741.91   17.80
   0  -7 -14  100.40    2.98
   0   7  15  198.21    5.41
   0  -7 -15  203.73    5.75
   0   7  16  356.67   12.68
   0  -7 -16  356.54    8.94
   0   7  17  869.05   20.55
   0  -7 -17  903.60   22.38
   0   7  18  127.45    5.40
   0  -7 -18  127.89    3.67
   0   7  19   14.58    1.36
   0  -7 -19   16.98    1.40
   0  -7 -20  105.74    3.34
   0   7  21  163.17    4.85
   0  -7 -21  155.67    4.51
   0   7  22   57.01    3.74
   0  -7 -22   61.09    2.63
   0  -7 -23   69.22    2.53
   0   7  24    8.43    2.59
   0  -7 -24    7.47    1.26
   0   7  25   13.38    2.00
   0  -7 -25   13.41    1.66
   0   7  26  103.76    4.11
   0  -7 -26   93.97    3.93
   0   7  27    3.31    3.02
   0  -7 -27   -0.46    2.29
   0   7  28   11.38    2.91
   0  -7 -28   12.10    2.57
   0   7  29   -3.04    3.17
   0  -7 -29    0.08    2.30
   0   8   0 3316.80  103.57
   0  -8   0 3402.48  105.27
   0   8   1 1921.16   60.66
   0  -8  -1 1791.85   33.36
   0   8   2    2.16    0.37
   0  -8  -2    2.30    0.37
   0   8   3   37.60    0.93
   0  -8  -3   37.19    0.97
   0   8   4  446.21    8.90
   0  -8  -4  446.09    8.95
   0   8   5  308.35    7.87
   0  -8  -5  289.04    5.07
   0  -8  -6  125.58    3.59
   0  -8  -7    1.02    0.22
   0   8   8  537.07   18.42
   0  -8  -8  532.60   10.19
   0   8   9  221.66    5.98
   0  -8  -9  218.86    5.53
   0   8  10  812.36   27.12
   0  -8 -10  807.70   19.10
   0   8  11  618.17   22.02
   0  -8 -11  606.07   14.29
   0   8  12  153.63    5.86
   0  -8 -12  151.08    3.97
   0  -8 -13   83.74    2.73
   0   8  14 1410.14   33.25
   0  -8 -14 1389.00   32.88
   0   8  15    5.39    1.65
   0  -8 -15    2.79    0.74
   0   8  16  108.43    4.66
   0  -8 -16  109.65    3.25
   0   8  17   32.58    2.38
   0  -8 -17   35.79    1.76
   0   8  18  557.32   13.78
   0  -8 -18  574.27   14.39
   0  -8 -19  275.24    7.24
   0   8  20    9.35    1.41
   0  -8 -20   11.27    1.11
   0  -8 -21  300.40    7.84
   0   8  22   10.13    2.36
   0  -8 -22    8.24    1.20
   0   8  23  221.62    6.49
   0  -8 -23  231.24    6.67
   0  -8 -24   19.82    1.70
   0  -8 -25   55.20    2.64
   0   8  26   34.99    2.81
   0  -8 -26   32.14    2.00
   0   8  27   13.73    2.62
   0  -8 -27    9.45    1.42
   0   8  28   19.05    2.97
   0  -8 -28   21.95    4.02
   0   8  29   19.88    3.04
   0  -8 -29   15.76    2.54
   0   9   0   34.80    1.29
   0  -9   0   36.63    1.72
   0   9   1 2934.11   66.58
   0  -9  -1 2969.39   94.48
   0   9   3   54.45    1.73
   0  -9  -3   52.39    1.24
   0   9   4 3322.78   73.73
   0  -9  -4 3230.51  100.77
   0   9   5  595.53   11.60
   0  -9  -5  598.02   10.17
   0   9   6    5.74    0.75
   0  -9  -6    5.62    0.41
   0  -9  -7  367.37   13.45
   0   9   8  361.57   13.25
   0  -9  -8  369.06    6.42
   0   9   9  164.89    6.66
   0  -9  -9  168.24    3.02
   0   9  10  175.37    6.50
   0  -9 -10  174.91    4.61
   0   9  11   94.64    4.20
   0  -9 -11   90.22    2.76
   0   9  12  575.18   20.42
   0  -9 -12  552.35   13.14
   0   9  13  922.80   32.57
   0  -9 -13  902.31   21.18
   0  -9 -14   14.92    1.07
   0   9  15  202.39    7.89
   0  -9 -15  198.40    5.13
   0  -9 -16  320.20    8.83
   0   9  17   91.83    3.27
   0  -9 -17   92.58    3.32
   0  -9 -18   65.54    2.35
   0  -9 -19   26.98    1.52
   0   9  20    1.54    1.30
   0  -9 -20   -1.01    1.21
   0  -9 -21   20.11    1.41
   0   9  22  116.05    4.03
   0  -9 -22  117.48    3.67
   0  -9 -23   10.58    1.27
   0   9  24   -0.41    2.58
   0  -9 -24    0.72    1.29
   0   9  25    1.69    2.14
   0  -9 -25    2.69    1.93
   0  -9 -26   35.02    2.71
   0  -9 -27    1.34    1.59
   0  -9 -28    5.72    1.78
   0  -9 -29    8.85    2.03
   0  10   0   39.42    2.02
   0 -10   0   40.40    1.48
   0  10   1  125.12    3.63
   0 -10  -1  127.79    2.55
   0  10   2   89.74    2.69
   0 -10  -2   92.20    1.93
   0  10   3  717.70   17.34
   0 -10  -3  729.96   12.11
   0  10   4  220.48    4.73
   0 -10  -4  213.61    3.98
   0  10   5  293.24   11.28
   0 -10  -5  274.51    5.74
   0  10   6  419.47    8.63
   0 -10  -6  417.22    7.34
   0  10   7  959.09   33.17
   0 -10  -7  909.28   17.15
   0 -10  -8  147.78    3.86
   0  10   9 1449.53   46.15
   0 -10  -9 1417.10   23.19
   0  10  10  800.84   29.53
   0 -10 -10  763.72   18.08
   0  10  11   33.68    1.70
   0 -10 -11   30.74    2.29
   0  10  12  131.74    5.25
   0 -10 -12  125.74    3.65
   0  10  13    5.15    0.94
   0 -10 -13    6.29    0.96
   0  10  14 1702.61   56.61
   0 -10 -14 1672.47   37.55
   0  10  15  158.62    4.75
   0 -10 -15  168.13    5.13
   0  10  16    2.24    1.23
   0 -10 -16    1.89    1.14
   0  10  17   45.90    3.12
   0 -10 -17   47.81    1.83
   0  10  18  402.30   14.72
   0 -10 -18  379.32    9.39
   0 -10 -19   13.37    1.48
   0  10  20    1.58    1.41
   0 -10 -20    1.48    1.16
   0  10  21  274.59    9.94
   0 -10 -21  273.38    7.74
   0  10  22    8.79    1.72
   0 -10 -22    8.39    1.64
   0 -10 -23   12.56    1.48
   0  10  24    2.34    1.89
   0 -10 -24    2.46    1.86
   0 -10 -25   18.31    1.96
   0 -10 -26   58.13    2.50
   0  10  27   19.10    2.89
   0 -10 -27   16.57    2.35
   0  10  28    0.44    4.03
   0 -10 -28    1.38    2.58
   0 -10 -29    9.97    3.35
   0  11   0    7.77    1.23
   0 -11   0    6.89    0.59
   0  11   1  311.20    8.15
   0 -11  -1  307.16    5.58
   0  11   2 3009.30   56.32
   0 -11  -2 2876.65   45.95
   0  11   3   43.72    1.32
   0 -11  -3   40.98    1.01
   0  11   4   12.24    0.62
   0 -11  -4   11.26    0.81
   0  11   5    7.68    0.93
   0 -11  -5    6.82    0.52
   0  11   6 1220.01   28.24
   0 -11  -6 1214.00   20.11
   0  11   7 1030.03   19.64
   0 -11  -7 1019.85   17.00
   0  11   8  309.72    8.04
   0 -11  -8  323.76    7.77
   0  11   9  283.52    9.56
   0 -11  -9  281.76    5.08
   0  11  10  127.41    3.89
   0 -11 -10  121.10    2.74
   0  11  11    0.33    1.10
   0 -11 -11    1.54    0.85
   0  11  12   18.11    1.71
   0 -11 -12   18.73    1.16
   0  11  13  207.65    8.02
   0 -11 -13  208.44    5.56
   0  11  14  319.82   12.33
   0 -11 -14  312.07    7.69
   0  11  15  254.90    9.83
   0 -11 -15  256.55    6.78
   0  11  16    4.67    1.38
   0 -11 -16    5.27    0.98
   0  11  17   21.04    2.06
   0 -11 -17   24.57    1.34
   0 -11 -18  247.01    6.67
   0  11  19  114.98    3.66
   0 -11 -19  116.89    3.85
   0 -11 -20    2.61    1.01
   0 -11 -21    1.32    1.14
   0  11  22  145.94    4.76
   0 -11 -22  141.16    4.11
   0  11  23   27.44    2.54
   0 -11 -23   26.84    1.65
   0  11  24    7.32    2.06
   0 -11 -24    8.02    1.85
   0 -11 -25    4.74    1.48
   0  11  26   53.66    3.32
   0 -11 -26   47.45    2.43
   0  11  27    2.40    3.84
   0 -11 -27   -1.64    2.25
   0 -11 -28    3.49    2.72
   0  12   0   77.02    2.47
   0 -12   0   80.25    3.75
   0  12   1   68.57    1.76
   0 -12  -1   70.62    1.84
   0  12   2   16.96    1.57
   0 -12  -2   16.40    0.65
   0  12   3  130.64    3.66
   0 -12  -3  136.98    2.68
   0  12   4   10.59    0.83
   0 -12  -4   10.71    0.58
   0  12   5  278.56    9.75
   0 -12  -5  270.35    4.83
   0  12   6 5106.13  113.67
   0 -12  -6 5071.40  114.06
   0  12   7  626.64   21.17
   0 -12  -7  644.59   11.10
   0  12   8  399.60    9.78
   0 -12  -8  399.72    8.07
   0  12   9  266.14    9.77
   0 -12  -9  260.73    5.69
   0  12  10 2638.28   83.08
   0 -12 -10 2609.34   41.87
   0  12  11   13.79    1.55
   0 -12 -11   13.79    1.06
   0  12  12  111.64    4.77
   0 -12 -12  107.14    3.06
   0  12  13   19.55    2.20
   0 -12 -13   15.66    1.20
   0  12  14 1259.64   30.16
   0 -12 -14 1276.56   29.75
   0  12  15   18.97    1.65
   0 -12 -15   20.01    1.51
   0  12  16    7.51    1.46
   0 -12 -16    6.98    1.32
   0  12  17   61.07    2.52
   0 -12 -17   64.66    2.38
   0  12  18    1.25    2.00
   0 -12 -18    2.90    1.20
   0  12  19   10.89    1.78
   0 -12 -19   12.05    1.23
   0  12  20    5.91    1.55
   0 -12 -20    4.48    1.15
   0  12  21  146.41    4.60
   0 -12 -21  154.00    4.79
   0  12  22    8.35    2.79
   0 -12 -22    7.96    1.33
   0 -12 -23    7.39    1.48
   0  12  24    7.78    2.28
   0 -12 -24   10.91    2.14
   0 -12 -25    0.04    1.63
   0  12  26    4.65    2.67
   0 -12 -26    4.06    2.43
   0 -12 -27    8.37    3.27
   0  13   0    0.76    0.92
   0 -13   0    0.96    0.53
   0  13   1  523.49   12.79
   0 -13  -1  508.84   10.02
   0  13   2  718.87   13.76
   0 -13  -2  706.46   11.96
   0  13   3  202.49    7.83
   0 -13  -3  196.66    3.74
   0  13   4 1155.52   40.00
   0 -13  -4 1073.34   17.81
   0  13   5  757.41   19.01
   0 -13  -5  732.24   17.74
   0  13   6 2128.42   39.53
   0 -13  -6 2062.42   33.19
   0  13   7    9.62    1.48
   0 -13  -7    9.45    0.52
   0  13   8  226.62    6.02
   0 -13  -8  216.72    4.13
   0  13   9   58.35    2.92
   0 -13  -9   63.37    2.05
   0 -13 -10   24.18    0.98
   0 -13 -11  264.18    5.10
   0  13  12  319.77   13.40
   0 -13 -12  316.46    8.16
   0  13  13   36.32    1.95
   0 -13 -13   35.53    1.83
   0  13  14  793.28   26.40
   0 -13 -14  778.80   18.34
   0  13  15  635.23   21.88
   0 -13 -15  620.05   14.51
   0  13  16  199.47    7.93
   0 -13 -16  204.69    5.45
   0  13  17   15.31    1.84
   0 -13 -17   16.22    1.26
   0 -13 -18  439.68   11.01
   0  13  19   49.85    3.51
   0 -13 -19   49.66    2.27
   0  13  20   11.82    1.89
   0 -13 -20   11.27    1.78
   0  13  21   -1.80    2.42
   0 -13 -21    0.22    1.23
   0  13  22  144.31    5.78
   0 -13 -22  139.96    4.10
   0  13  23    4.90    2.10
   0 -13 -23    4.21    1.82
   0  13  24    6.13    3.05
   0 -13 -24    6.50    1.64
   0 -13 -25    5.25    1.78
   0  14   0  380.39    9.75
   0 -14   0  383.27    9.74
   0  14   1  700.82   13.87
   0 -14  -1  685.97   11.57
   0  14   2  379.25   13.48
   0 -14  -2  362.36    7.49
   0  14   3   78.95    2.06
   0 -14  -3   76.00    1.68
   0  14   4   35.10    1.57
   0 -14  -4   36.24    1.03
   0  14   5   30.01    1.52
   0 -14  -5   29.19    0.93
   0  14   6 2737.08   50.16
   0 -14  -6 2695.38   43.02
   0  14   7   48.00    1.92
   0 -14  -7   45.98    1.19
   0  14   8   18.25    2.10
   0 -14  -8   19.57    0.98
   0 -14  -9  341.32    7.12
   0  14  10  343.95   12.03
   0 -14 -10  358.15    7.52
   0 -14 -11   40.84    1.46
   0 -14 -12   42.90    1.79
   0  14  13  423.45   16.28
   0 -14 -13  392.95   10.20
   0  14  14  244.22    9.07
   0 -14 -14  233.41    6.23
   0  14  15    1.85    1.40
   0 -14 -15    2.29    1.00
   0  14  16   98.56    4.59
   0 -14 -16   94.79    2.98
   0 -14 -17    3.37    0.96
   0 -14 -18   10.04    1.31
   0 -14 -19   23.19    1.55
   0  14  20   -0.61    1.67
   0 -14 -20    2.13    1.19
   0 -14 -21    7.81    1.38
   0  14  22    0.08    2.09
   0 -14 -22    1.23    1.96
   0  14  23   24.08    2.53
   0 -14 -23   26.72    2.18
   0  14  24   20.13    2.16
   0 -14 -24   25.99    1.70
   0  15   0    2.88    1.00
   0 -15   0    3.06    0.77
   0  15   1  452.90   11.13
   0 -15  -1  448.11    7.95
   0  15   2 1362.23   31.72
   0 -15  -2 1293.29   21.32
   0  15   3  599.52   21.51
   0 -15  -3  547.97    9.60
   0  15   4   97.85    3.10
   0 -15  -4  104.37    2.21
   0  15   5  502.99   17.59
   0 -15  -5  505.70    8.89
   0  15   6  143.13    4.15
   0 -15  -6  141.05    2.74
   0  15   7    0.61    1.78
   0 -15  -7    1.44    0.49
   0  15   8  401.74    9.88
   0 -15  -8  384.57    7.19
   0  15   9  271.23    6.82
   0 -15  -9  272.76    5.83
   0  15  10    6.51    1.88
   0 -15 -10    8.38    0.91
   0  15  11  185.76    7.91
   0 -15 -11  198.46    4.61
   0 -15 -12  119.52    3.42
   0  15  13   84.49    2.95
   0 -15 -13   79.58    2.65
   0  15  14   17.51    1.99
   0 -15 -14   18.41    1.33
   0  15  15   13.06    2.31
   0 -15 -15   13.47    1.39
   0  15  16  103.57    5.01
   0 -15 -16   98.54    3.22
   0  15  17   24.00    2.01
   0 -15 -17   21.97    1.84
   0  15  18   64.84    2.78
   0 -15 -18   69.41    2.91
   0  15  19    4.08    1.87
   0 -15 -19    3.48    1.72
   0  15  20   32.34    2.43
   0 -15 -20   31.83    1.98
   0  15  21   48.23    3.84
   0 -15 -21   50.80    2.62
   0 -15 -22  118.14    4.07
   0 -15 -23   -0.10    1.59
   0  16   0    9.60    1.24
   0 -16   0    8.12    0.84
   0  16   1   -0.37    0.91
   0 -16  -1    1.07    0.55
   0  16   2   55.38    2.12
   0 -16  -2   54.34    1.37
   0  16   3  326.52    8.75
   0 -16  -3  306.78    5.59
   0  16   4   69.35    3.76
   0 -16  -4   67.58    1.61
   0  16   5  257.47   10.95
   0 -16  -5  244.46    4.52
   0  16   6  887.03   33.34
   0 -16  -6  838.79   14.21
   0  16   7  305.26    7.92
   0 -16  -7  315.44    6.06
   0 -16  -8    4.42    0.62
   0  16   9  198.66    5.69
   0 -16  -9  199.10    3.84
   0  16  10   97.21    4.91
   0 -16 -10   98.12    2.30
   0  16  11   73.61    2.65
   0 -16 -11   74.89    1.83
   0  16  12  149.24    6.80
   0 -16 -12  142.10    4.19
   0 -16 -13  494.53   12.54
   0 -16 -14  124.17    3.68
   0  16  15   21.96    2.87
   0 -16 -15   21.63    1.64
   0  16  16   33.54    2.22
   0 -16 -16   37.51    2.18
   0  16  17   58.02    3.89
   0 -16 -17   55.34    2.35
   0  16  18   26.07    3.49
   0 -16 -18   24.70    1.96
   0 -16 -19    3.84    1.53
   0 -16 -20    2.25    1.62
   0  16  21   10.53    3.36
   0 -16 -21    8.00    1.85
   0  16  22   -0.66    3.48
   0 -16 -22    0.67    2.83
   0  17   0   10.46    1.52
   0 -17   0    9.58    0.96
   0  17   1  861.39   20.42
   0 -17  -1  866.04   14.60
   0  17   2  888.04   22.09
   0 -17  -2  847.26   16.54
   0  17   3  491.28   16.89
   0 -17  -3  487.76    8.92
   0  17   4   63.98    1.77
   0 -17  -4   63.84    1.91
   0  17   5  240.43    7.04
   0 -17  -5  236.49    4.63
   0  17   6  116.51    5.43
   0 -17  -6  107.15    2.42
   0  17   7   40.81    1.95
   0 -17  -7   38.54    1.11
   0  17   8   73.90    2.76
   0 -17  -8   71.29    1.84
   0  17   9  176.71    6.96
   0 -17  -9  178.10    3.57
   0  17  10    1.19    1.31
   0 -17 -10    1.90    0.63
   0  17  11   58.25    2.50
   0 -17 -11   59.67    1.60
   0  17  12    6.47    2.22
   0 -17 -12    4.36    0.61
   0  17  13    9.76    2.79
   0 -17 -13   11.05    1.72
   0 -17 -14   20.40    1.58
   0  17  15   12.53    2.70
   0 -17 -15   12.47    1.43
   0  17  16    0.97    2.76
   0 -17 -16   -0.07    1.43
   0  17  17  196.77    7.78
   0 -17 -17  194.40    5.53
   0  17  18    3.70    1.94
   0 -17 -18    5.35    1.39
   0 -17 -19    1.76    1.23
   0 -17 -20    1.35    1.46
   0  18   0  116.32    4.06
   0 -18   0  115.63    3.47
   0  18   1   26.61    1.40
   0 -18  -1   25.55    1.13
   0  18   2  169.47    6.92
   0 -18  -2  173.27    3.50
   0  18   3  372.40   10.41
   0 -18  -3  366.83    7.46
   0  18   4    8.27    1.24
   0 -18  -4    6.48    0.73
   0  18   5  367.25   13.36
   0 -18  -5  346.39    6.47
   0  18   6   24.16    2.35
   0 -18  -6   23.39    1.01
   0  18   7  820.34   29.42
   0 -18  -7  829.10   16.56
   0  18   8  136.98    6.35
   0 -18  -8  138.20    3.34
   0  18   9  212.25    6.04
   0 -18  -9  216.74    4.49
   0 -18 -10   99.07    2.39
   0 -18 -11  108.20    2.54
   0  18  12    2.52    1.91
   0 -18 -12    2.89    0.69
   0  18  13  202.14    8.93
   0  18  15   -1.96    2.63
   0 -18 -15    0.76    1.42
   0  18  16   25.84    3.93
   0 -18 -16   20.96    1.78
   0  18  17   32.75    2.87
   0 -18 -17   34.90    1.85
   0 -18 -18    7.37    1.56
   0 -18 -19    1.63    2.29
   0  19   0   -0.20    1.70
   0 -19   0    0.32    0.69
   0  19   1   81.43    3.00
   0 -19  -1   79.35    1.91
   0  19   2   51.56    2.43
   0 -19  -2   52.03    1.47
   0  19   3   13.02    2.20
   0 -19  -3   12.51    0.79
   0  19   4   15.18    1.35
   0 -19  -4   14.47    0.99
   0  19   5  438.42    9.40
   0 -19  -5  439.70    7.92
   0  19   6   56.28    3.48
   0 -19  -6   60.37    1.73
   0  19   7    4.78    2.13
   0 -19  -7    3.73    0.74
   0 -19  -8   25.85    1.12
   0  19   9    9.72    2.64
   0 -19  -9    6.72    0.90
   0  19  10    0.15    1.33
   0 -19 -10    0.29    0.74
   0  19  11   16.92    2.76
   0 -19 -11   15.55    0.98
   0 -19 -12    1.28    0.77
   0  19  13  174.17    7.15
   0 -19 -13  176.04    4.81
   0  19  14   11.95    2.32
   0 -19 -14    3.36    1.23
   0  19  15    1.90    2.91
   0 -19 -15   -0.86    2.08
   0  19  16    7.12    3.66
   0 -19 -16    7.77    1.43
   0  19  17  117.18    5.34
   0 -19 -17  118.06    4.07
   0  20   0    5.33    2.33
   0 -20   0    6.89    1.25
   0  20   1   30.98    2.83
   0 -20  -1   30.45    1.17
   0  20   2   22.77    2.57
   0 -20  -2   23.05    0.98
   0  20   3   91.91    3.50
   0 -20  -3   85.27    2.14
   0  20   4  102.06    5.61
   0 -20  -4  100.98    2.34
   0 -20  -5  109.84    2.51
   0  20   6   26.25    1.57
   0 -20  -6   26.45    1.63
   0  20   7  100.70    3.46
   0 -20  -7  100.72    2.32
   0  20   8    0.64    1.47
   0 -20  -8    1.70    0.80
   0 -20  -9  106.05    2.53
   0  20  10   42.31    3.34
   0 -20 -10   44.19    1.54
   0 -20 -11  135.63    2.93
   0  20  12    3.01    1.65
   0 -20 -12    2.20    0.87
   0  20  13   70.90    4.41
   0 -20 -13   77.96    2.96
   0  20  14    9.61    1.84
   0 -20 -14    6.87    1.60
   0  20  15   18.80    2.96
   0 -20 -15    9.53    1.68
   0  20  16    6.13    3.73
   0 -20 -16    6.16    2.88
   0  21   0   -0.16    2.26
   0 -21   0    0.76    1.36
   0  21   1   92.77    2.91
   0 -21  -1   97.01    2.29
   0  21   2   18.58    1.64
   0 -21  -2   17.36    1.17
   0  21   3   39.84    3.16
   0 -21  -3   37.33    1.34
   0  21   4    2.17    2.76
   0 -21  -4    1.85    0.84
   0 -21  -5   68.42    1.96
   0  21   6   42.72    3.31
   0 -21  -6   44.33    1.53
   0  21   7  147.86    6.71
   0 -21  -7  144.25    3.05
   0  21   8   22.23    2.85
   0 -21  -8   21.08    1.21
   0  21   9   31.91    3.11
   0 -21  -9   32.46    1.35
   0 -21 -10   33.37    1.34
   0  21  11    1.87    1.58
   0 -21 -11    0.58    1.02
   0  21  12   55.48    3.83
   0 -21 -12   52.37    1.50
   0 -21 -13   52.23    2.57
   0  21  14   37.83    4.28
   0 -21 -14   38.06    2.43
   0 -22   0  107.91    3.47
   0  22   1    5.73    2.65
   0 -22  -1    4.22    0.85
   0  22   2    0.19    1.88
   0 -22  -2   -0.05    0.76
   0  22   3    0.98    2.08
   0 -22  -3    0.13    0.89
   0  22   4   14.07    2.11
   0 -22  -4   14.38    1.14
   0  22   5   19.58    2.96
   0 -22  -5   17.56    1.21
   0  22   6    1.85    1.33
   0 -22  -6    2.44    0.94
   0  22   7    9.60    3.36
   0 -22  -7    5.69    0.84
   0  22   8   75.64    3.50
   0 -22  -8   83.66    2.26
   0  22   9   19.22    3.66
   0 -22  -9   16.22    1.21
   0  22  10   58.55    2.78
   0 -22 -10   58.95    1.89
   0  22  11    3.77    3.21
   0 -22 -11    4.24    1.11
   0  22  12    2.38    3.10
   0 -22 -12    2.22    1.08
   0  23   0    0.16    3.49
   0 -23   0    4.48    1.68
   0  23   1  148.03    5.05
   0 -23  -1  148.24    3.30
   0 -23  -2   60.70    1.80
   0  23   3  112.85    4.24
   0 -23  -3  111.61    2.93
   0  23   4   61.45    3.91
   0 -23  -4   65.30    1.65
   0  23   5   21.87    3.84
   0 -23  -5   20.75    1.23
   0  23   6    6.63    2.16
   0 -23  -6    8.27    1.17
   0  23   7   24.48    3.33
   0 -23  -7   27.66    1.36
   0  23   8   33.12    3.65
   0 -23  -8   32.19    1.29
   0  23   9    0.61    2.82
   0 -23  -9    0.30    1.12
   0 -23 -10   24.24    1.66
   0  24   0   98.77    6.14
   0 -24   0   89.98    4.87
   0  24   1   -1.23    2.26
   0 -24  -1    1.04    1.09
   0  24   2   18.05    2.61
   0 -24  -2   18.70    1.50
   0  24   3    4.22    3.28
   0 -24  -3    4.58    0.97
   0  24   4   26.08    3.91
   0 -24  -4   31.95    1.66
   0  24   5   -3.34    2.83
   0 -24  -5   -0.14    1.11
   0  24   6   18.37    2.23
   0 -24  -6   16.55    1.30
   0  24   7    7.61    3.77
   0 -24  -7    7.37    1.19
   0  24   8   14.75    3.76
   0 -24  -8    9.14    1.54
   0  25   0    2.71    3.50
   0 -25   0    0.75    1.68
   0  25   1   29.62    2.98
   0 -25  -1   36.12    1.57
   0  25   2   38.79    3.14
   0 -25  -2   48.05    1.91
   0  25   3    3.30    4.21
   0 -25  -3    4.40    1.57
   0  25   4   27.61    2.88
   0 -25  -4   33.29    1.57
   0  25   5    3.57    4.19
   0 -25  -5    6.13    1.54
   0 -25  -6    9.61    2.61
   0 -26   0  113.66    3.20
   0 -26  -1    3.55    1.44
   0  26   2    0.17    2.01
   0 -26  -2    1.30    1.37
   0 -26  -3    1.13    2.75
   0  26   4   26.33    2.81
   0 -26  -4   23.76    3.31
   0 -27  -1    5.06    2.04
   0 -27  -2   -0.39    2.76
   1   0 -28   32.31    2.32
   1   0 -27    0.24    2.01
   1   0 -26  335.92    9.18
   1   0 -25    1.63    1.50
   1   0 -24    1.03    1.34
   1   0 -23   -0.19    0.90
   1   0 -22   35.20    1.68
   1   0 -21   -0.45    0.97
   1   0 -20  574.33   19.70
   1   0 -19   -0.11    0.50
   1   0 -18  778.69   18.74
   1   0 -17    1.00    0.53
   1   0 -16  243.62   10.13
   1   0 -15   -0.24    0.41
   1   0 -14 1313.61   30.14
   1   0 -13    0.13    0.38
   1   0 -11    0.33    0.41
   1   0 -10   75.85    2.12
   1   0  -9    0.18    0.27
   1   0  -7    0.09    0.21
   1   0  -5    0.26    0.18
   1   0  -3    0.77    0.19
   1   0  -1    0.22    0.18
   1   0   2  232.73    5.58
   1   0   3    0.47    0.22
   1   0   5    0.74    0.20
   1   0   6  316.82    7.70
   1   0   7    1.69    0.28
   1   0   8  400.51    9.51
   1   0   9    0.50    0.37
   1   0  11    0.29    0.35
   1   0  12   31.88    0.91
   1   0  13    0.43    0.41
   1   0  14 2348.39   43.01
   1   0  15    0.62    0.43
   1   0  16   11.18    0.82
   1   0  17    0.93    0.60
   1   0  18 1780.42   33.40
   1   0  19    0.99    0.67
   1   0  20    0.10    0.72
   1   0  21    0.14    0.79
   1   0  22  122.06    3.73
   1   0  23    0.50    1.93
   1   0  24  120.90    4.15
   1   0  25    0.33    1.52
   1   0  26  103.83    3.80
   1   0  27   -1.73    2.17
   1   0  28    0.52    2.45
  -1  -1  29    2.74    2.44
   1   1 -28   50.32    3.28
  -1  -1  28   56.87    2.45
   1   1 -27    7.33    1.82
  -1  -1  27    8.11    1.72
   1   1 -26  201.87    6.00
  -1  -1  26  208.74    6.38
   1   1 -25   20.46    1.60
  -1  -1  25   22.73    1.72
   1   1 -24   16.67    1.52
  -1  -1  24   16.54    1.45
   1   1 -23    5.13    0.98
  -1  -1  23    5.30    1.28
   1   1 -22   41.97    1.90
  -1  -1  22   42.43    2.01
   1   1 -21   68.83    2.01
  -1  -1  21   68.80    2.40
   1   1 -20  278.28    6.28
  -1  -1  20  285.87    7.35
   1   1 -19    5.08    0.68
  -1  -1  19    3.70    0.74
   1   1 -18 1281.41   30.01
  -1  -1  18 1267.64   28.91
   1   1 -17  116.85    2.42
  -1  -1  17  112.02    4.23
   1   1 -16   88.09    2.82
  -1  -1  16   87.67    2.57
   1   1 -15  311.96    6.46
  -1  -1  15  312.73    8.13
   1   1 -14  490.68    9.90
  -1  -1  14  489.97   12.11
   1   1 -13  128.82    3.31
  -1  -1  13  126.26    3.44
   1   1 -12  491.97    8.56
  -1  -1  12  503.23   11.94
   1   1 -11    1.66    0.31
  -1  -1  11    1.43    0.35
   1   1 -10 1094.00   20.62
  -1  -1  10 1102.56   25.55
   1   1  -9  448.06    7.56
  -1  -1   9  449.82    8.72
   1   1  -8   16.89    0.56
  -1  -1   8   17.63    0.74
   1   1  -7    5.12    0.32
  -1  -1   7    5.99    0.31
   1   1  -6  204.95    5.08
  -1  -1   6  197.91    4.04
   1   1  -5 1399.50   44.14
  -1  -1   5 1451.52   46.46
   1   1  -4    4.45    0.23
  -1  -1   4    4.12    0.23
   1   1  -3   49.01    1.38
  -1  -1   3   50.20    1.37
  -1  -1   1  853.17   27.83
   1   1   0  866.26   28.98
  -1  -1  -1  106.22    2.55
   1   1   3 1137.86   37.40
  -1  -1  -3 1086.50   34.61
   1   1   7  310.29    7.53
  -1  -1  -7  321.29   10.99
  -1  -1  -8 2669.18   59.39
   1   1   9 1809.81   33.43
  -1  -1  -9 1815.40   57.33
   1   1  10  386.81    7.56
  -1  -1 -10  376.79    9.06
   1   1  11  260.62    4.52
  -1  -1 -11  258.17    6.39
   1   1  12  198.67    4.23
  -1  -1 -12  196.81    7.00
   1   1  13    1.24    0.36
  -1  -1 -13    1.88    0.45
   1   1  14  857.61   28.55
  -1  -1 -14  854.39   19.92
   1   1  15   56.40    1.53
  -1  -1 -15   54.13    2.36
   1   1  16 1691.37   38.55
  -1  -1 -16 1739.71   40.02
   1   1  17    3.16    0.56
  -1  -1 -17    1.98    0.56
   1   1  18  987.22   18.86
  -1  -1 -18 1005.89   24.42
   1   1  19   13.33    0.99
  -1  -1 -19   13.39    0.91
   1   1  20    7.78    0.81
  -1  -1 -20    7.76    0.92
   1   1  21    4.70    0.96
  -1  -1 -21    4.34    1.08
   1   1  22  285.47    8.03
  -1  -1 -22  289.73    7.71
   1   1  23    1.50    1.22
  -1  -1 -23    0.87    1.34
   1   1  24   84.56    2.90
  -1  -1 -24   82.42    4.51
   1   1  25    6.62    1.39
  -1  -1 -25    6.27    1.81
   1   1  26  521.65   12.47
  -1  -1 -26  526.88   12.15
   1   1  27    0.53    1.99
  -1  -1 -27    1.33    2.13
   1   1  28    0.68    3.40
  -1  -1 -28    0.43    2.50
  -1  -2  29   -2.19    2.78
  -1  -2  28   69.84    3.42
   1   2 -27   57.58    2.63
  -1  -2  27   72.31    3.26
   1   2 -26   39.78    1.85
  -1  -2  26   41.48    2.61
   1   2 -25   39.17    1.90
  -1  -2  25   39.57    1.97
   1   2 -24    3.08    1.12
  -1  -2  24    1.20    1.49
   1   2 -23  101.02    3.55
  -1  -2  23   97.81    3.37
   1   2 -22    1.42    0.78
  -1  -2  22    2.26    1.17
   1   2 -21    1.83    1.10
  -1  -2  21    0.19    0.80
   1   2 -20    5.58    0.67
  -1  -2  20    5.51    1.07
   1   2 -19  863.79   16.95
  -1  -2  19  844.07   19.62
   1   2 -18  170.13    3.89
  -1  -2  18  166.18    4.49
   1   2 -17   17.63    0.78
  -1  -2  17   17.88    1.10
   1   2 -16   54.56    1.63
  -1  -2  16   48.61    1.59
   1   2 -15   14.25    0.56
  -1  -2  15   14.56    0.84
   1   2 -14  536.20   10.54
  -1  -2  14  531.43   13.13
   1   2 -13  150.08    3.16
  -1  -2  13  151.10    4.14
   1   2 -12  810.88   15.33
  -1  -2  12  833.70   19.46
   1   2 -11  558.07    9.19
  -1  -2  11  555.50   13.38
   1   2  -9  420.22    9.99
  -1  -2   9  411.53   10.04
   1   2  -8 2007.45   45.36
  -1  -2   8 2018.33   63.32
   1   2  -7  154.28    3.16
  -1  -2   7  157.60    3.29
   1   2  -6  429.40    9.87
  -1  -2   6  428.34   10.02
   1   2  -4 3073.15   95.44
   1   2  -3  175.21    4.25
  -1  -2   3  164.16    3.25
   1   2  -1    7.14    0.43
  -1  -2   1    5.11    0.30
   1   2   0  177.97    3.54
  -1  -2   0  170.11    3.45
   1   2   1  139.57    3.46
  -1  -2  -1  136.04    2.85
   1   2   2 1111.65   35.78
   1   2   4 1527.98   34.10
  -1  -2  -4 1474.22   47.56
   1   2   6  705.93   13.33
  -1  -2  -6  716.18   16.47
   1   2   8 1505.19   27.74
  -1  -2  -8 1421.74   45.34
   1   2  11   46.81    1.18
  -1  -2 -11   48.41    2.62
   1   2  12  893.96   17.54
  -1  -2 -12  924.72   22.09
   1   2  13  325.41    5.85
  -1  -2 -13  318.47   11.46
   1   2  14 3267.73   59.34
  -1  -2 -14 3231.90   71.45
   1   2  15   50.38    1.45
  -1  -2 -15   44.65    1.54
   1   2  16   95.31    2.30
  -1  -2 -16   95.91    2.99
   1   2  17  651.00   12.80
  -1  -2 -17  643.84   16.01
   1   2  18  998.14   19.44
  -1  -2 -18 1002.73   33.80
   1   2  19  516.33   13.18
  -1  -2 -19  506.03   12.24
   1   2  20   10.91    0.78
  -1  -2 -20   13.06    1.66
   1   2  21   68.08    3.11
  -1  -2 -21   65.82    2.40
   1   2  22   40.52    1.48
  -1  -2 -22   38.99    2.07
   1   2  23   16.81    1.38
  -1  -2 -23   14.68    1.41
   1   2  24   30.93    1.43
  -1  -2 -24   32.50    2.13
   1   2  25   99.25    3.07
  -1  -2 -25   99.27    3.65
   1   2  26   16.11    1.73
  -1  -2 -26   19.27    1.73
   1   2  27   -0.21    1.41
  -1  -2 -27   -1.74    2.16
  -1  -2 -28    3.62    2.08
  -1  -3  29   12.19    2.77
  -1  -3  28   26.97    2.58
  -1  -3  27   95.32    3.59
   1   3 -26   94.89    4.65
  -1  -3  26  101.17    3.97
  -1  -3  25   12.31    1.65
   1   3 -24   53.03    2.18
  -1  -3  24   59.12    2.51
   1   3 -23   18.15    1.12
  -1  -3  23   20.40    1.51
   1   3 -22   94.78    2.14
  -1  -3  22   98.51    3.22
   1   3 -21   24.37    1.05
  -1  -3  21   23.37    1.47
   1   3 -20  526.60   12.94
  -1  -3  20  526.14   12.40
   1   3 -19   64.41    2.48
  -1  -3  19   61.13    2.22
   1   3 -18  732.67   12.38
  -1  -3  18  730.21   17.01
   1   3 -17  240.40    6.17
  -1  -3  17  238.74    6.69
   1   3 -16    1.07    0.38
  -1  -3  16    1.52    0.66
   1   3 -15  300.65    6.03
  -1  -3  15  299.72    7.63
   1   3 -14  628.66   14.36
  -1  -3  14  637.98   15.14
   1   3 -13  165.60    3.49
  -1  -3  13  161.12    6.07
   1   3 -12  385.35    7.59
  -1  -3  12  390.75    9.45
   1   3 -11  327.23   11.17
  -1  -3  11  335.13    8.53
   1   3 -10   99.60    2.16
  -1  -3  10  102.00    2.83
   1   3  -9  916.37   17.38
  -1  -3   9  907.07   28.55
   1   3  -8 1897.88   60.46
  -1  -3   8 1950.50   44.28
   1   3  -7  336.03    6.54
  -1  -3   7  324.62    6.38
   1   3  -6 1851.70   41.88
  -1  -3   6 1817.12   40.76
   1   3  -5    3.28    0.39
  -1  -3   5    2.64    0.20
   1   3  -3   24.06    0.83
  -1  -3   3   23.99    0.74
   1   3   0    8.30    0.43
  -1  -3   0    8.15    0.35
   1   3   1 1209.29   22.31
  -1  -3  -1 1235.97   27.78
   1   3   2  223.18    7.97
  -1  -3  -2  230.17    7.58
   1   3   4  179.64    3.74
  -1  -3  -4  186.12    4.34
   1   3   5  301.55    7.28
  -1  -3  -5  315.46    6.12
   1   3   8    2.19    0.26
  -1  -3  -8    2.84    0.32
   1   3   9   26.06    0.95
  -1  -3  -9   26.08    0.80
   1   3  10  147.39    3.29
  -1  -3 -10  144.65    5.70
   1   3  11  249.20    6.28
  -1  -3 -11  262.23    9.83
   1   3  12  380.69    9.15
  -1  -3 -12  384.59    9.83
   1   3  13   37.31    0.99
  -1  -3 -13   36.21    1.52
   1   3  14   68.74    1.48
  -1  -3 -14   65.95    3.26
   1   3  15  324.39    6.68
  -1  -3 -15  330.15    8.29
   1   3  16  300.87    7.41
  -1  -3 -16  288.79    7.04
   1   3  17   65.18    1.55
  -1  -3 -17   68.33    2.27
   1   3  18 1171.35   22.88
  -1  -3 -18 1163.36   27.32
   1   3  19  324.34    5.95
  -1  -3 -19  326.36    8.32
   1   3  20   62.87    2.37
  -1  -3 -20   68.74    2.45
   1   3  21   30.12    1.53
  -1  -3 -21   31.59    1.62
   1   3  22   23.44    1.10
  -1  -3 -22   25.29    1.50
   1   3  23    3.72    0.86
  -1  -3 -23    5.36    1.24
   1   3  24   47.00    1.54
  -1  -3 -24   55.09    2.66
  -1  -3 -25   20.30    1.77
   1   3  26  256.34   10.46
  -1  -3 -26  248.24    9.93
  -1  -3 -27   -0.70    2.38
  -1  -3 -28   -0.52    2.02
  -1  -3 -29   14.30    2.66
  -1  -4  29    6.51    2.88
  -1  -4  28   43.04    3.04
  -1  -4  27   59.11    2.88
  -1  -4  26    3.29    1.45
  -1  -4  25   57.81    2.51
  -1  -4  24   40.86    2.08
   1   4 -23   79.44    3.99
  -1  -4  23   79.39    2.82
   1   4 -22    0.86    1.59
  -1  -4  22    1.01    1.20
   1   4 -21   29.19    2.44
  -1  -4  21   24.10    1.49
   1   4 -20  292.67    6.96
  -1  -4  20  306.00    7.97
   1   4 -19  433.41    8.69
  -1  -4  19  447.84   11.11
   1   4 -18   83.08    2.34
  -1  -4  18   82.31    2.59
   1   4 -17   95.64    2.19
  -1  -4  17   97.93    3.03
   1   4 -16  592.40   13.72
  -1  -4  16  568.92   13.53
   1   4 -15   21.90    0.75
  -1  -4  15   21.25    1.05
   1   4 -14   74.62    1.76
  -1  -4  14   76.92    2.37
   1   4 -13  325.51    6.40
  -1  -4  13  328.51    8.38
   1   4 -12   18.85    0.53
  -1  -4  12   20.35    0.98
   1   4 -11  206.56    4.29
  -1  -4  11  203.03    5.06
   1   4  -9 3254.60   73.41
  -1  -4   9 3281.75   73.40
   1   4  -8   58.17    1.38
  -1  -4   8   55.70    1.70
   1   4  -7  457.67   10.76
  -1  -4   7  435.50    8.27
   1   4  -4  339.23    8.21
  -1  -4   4  323.94    7.74
   1   4   0 2094.76   45.59
   1   4   1 2121.83   66.79
   1   4   3   14.27    0.67
  -1  -4  -3   14.49    0.79
   1   4   4  723.65   17.05
  -1  -4  -4  748.38   17.60
   1   4   5  924.81   21.36
  -1  -4  -5  908.25   17.04
   1   4   6  301.10   10.63
  -1  -4  -6  289.84    5.53
   1   4   7  121.54    2.74
  -1  -4  -7  114.73    2.46
   1   4   8 2935.50   67.12
  -1  -4  -8 2835.58   62.11
   1   4   9  251.42    6.18
  -1  -4  -9  247.16    9.12
   1   4  10 2903.75   92.92
  -1  -4 -10 2883.15   89.84
   1   4  11 1605.94   35.82
  -1  -4 -11 1689.84   53.08
   1   4  12 1001.36   16.17
  -1  -4 -12  995.77   32.63
   1   4  13 1239.90   22.99
  -1  -4 -13 1252.96   40.40
   1   4  14  146.59    3.09
  -1  -4 -14  142.53    5.50
   1   4  15 1268.60   23.66
  -1  -4 -15 1243.48   39.66
   1   4  16  560.68    9.25
  -1  -4 -16  596.41   21.65
   1   4  17   95.05    2.18
  -1  -4 -17   97.11    2.94
   1   4  18  335.70    6.74
  -1  -4 -18  350.04    9.16
   1   4  19  432.46   10.14
  -1  -4 -19  452.34   11.14
  -1  -4 -20   24.51    1.41
  -1  -4 -21  125.09    3.80
  -1  -4 -22   16.75    1.43
   1   4  23   29.82    1.87
  -1  -4 -23   31.24    1.89
   1   4  24    2.78    2.34
  -1  -4 -24   -0.52    1.35
  -1  -4 -25   62.52    2.91
   1   4  26    3.45    2.77
  -1  -4 -26    1.91    2.00
  -1  -4 -27    4.55    1.91
   1   4  28    2.01    3.61
  -1  -4 -28    2.04    2.22
  -1  -4 -29   24.05    3.02
  -1  -5  29   14.11    2.71
  -1  -5  28   19.20    2.18
  -1  -5  27   68.12    2.97
  -1  -5  26    1.52    1.38
  -1  -5  25   57.00    2.31
  -1  -5  24   14.43    1.56
   1   5 -23   -1.66    1.40
  -1  -5  23   -0.09    1.43
   1   5 -22  365.17    8.99
  -1  -5  22  367.06    9.85
   1   5 -21   64.97    3.37
  -1  -5  21   63.09    2.44
   1   5 -20  326.21    8.67
  -1  -5  20  322.66    8.43
   1   5 -19   21.47    2.08
  -1  -5  19   21.26    1.33
   1   5 -18  673.16   16.79
  -1  -5  18  642.80   14.98
   1   5 -17   26.18    1.96
  -1  -5  17   27.06    1.30
  -1  -5  16  131.90    3.74
   1   5 -15   66.41    3.12
  -1  -5  15   66.81    2.21
   1   5 -14   71.04    3.20
  -1  -5  14   68.83    2.29
   1   5 -13  657.42   22.10
  -1  -5  13  703.02   17.27
   1   5 -12  247.13    6.39
  -1  -5  12  245.04    6.51
   1   5 -11 2118.62   69.19
  -1  -5  11 2086.30   47.08
   1   5 -10  456.60   11.85
  -1  -5  10  459.25   10.92
   1   5  -9 2092.97   68.08
  -1  -5   9 2073.45   46.98
   1   5  -7 1910.97   61.97
  -1  -5   7 1909.93   42.93
   1   5  -6   36.01    1.16
  -1  -5   6   34.79    0.95
   1   5  -5  567.69   13.39
  -1  -5   5  567.84   10.81
  -1  -5   4  892.47   28.28
   1   5  -3  305.88   10.44
  -1  -5   3  347.51    8.12
   1   5  -2   21.03    0.57
  -1  -5   2   21.99    0.69
   1   5  -1  520.74   12.45
  -1  -5   1  537.28   12.72
   1   5   0  284.38    6.98
  -1  -5   0  295.68    5.17
   1   5   2 1000.67   18.69
  -1  -5  -2 1045.45   19.40
   1   5   3 2401.08   75.85
  -1  -5  -3 2374.65   75.29
   1   5   4 1575.76   50.48
   1   5   5  751.86   17.45
  -1  -5  -5  730.78   16.85
   1   5   6 5241.65  163.27
   1   5   7 1829.58   41.60
  -1  -5  -7 1766.82   56.04
   1   5   8  843.21   29.07
  -1  -5  -8  805.48   18.87
   1   5   9  301.21   11.23
  -1  -5  -9  312.20   10.80
   1   5  10    4.83    1.10
  -1  -5 -10    8.24    0.72
   1   5  11 1543.28   49.35
  -1  -5 -11 1492.37   33.64
   1   5  12   10.94    0.84
  -1  -5 -12   12.37    0.79
   1   5  13   50.94    1.75
  -1  -5 -13   46.95    1.67
  -1  -5 -14   65.42    2.03
   1   5  15  333.75   12.29
  -1  -5 -15  350.66   12.95
   1   5  16   88.12    4.17
  -1  -5 -16   82.41    2.70
   1   5  17  539.54   13.43
  -1  -5 -17  556.30   14.06
   1   5  18  605.94   22.91
  -1  -5 -18  619.21   15.28
   1   5  19  133.27    5.47
  -1  -5 -19  135.97    4.18
  -1  -5 -20    1.36    0.95
   1   5  21  121.81    5.39
  -1  -5 -21  121.11    3.90
   1   5  22   28.51    2.57
  -1  -5 -22   28.43    1.72
   1   5  23   81.10    4.52
  -1  -5 -23   78.82    2.93
   1   5  24   14.07    1.99
  -1  -5 -24   16.11    1.87
   1   5  25  151.04    4.58
  -1  -5 -25  150.74    5.18
  -1  -5 -26   44.39    2.40
   1   5  27   33.21    3.99
  -1  -5 -27   33.21    2.66
  -1  -5 -28    0.98    2.08
  -1  -5 -29   20.53    1.99
   1   6 -29   15.42    4.58
  -1  -6  29   16.28    2.47
   1   6 -28    3.53    3.48
  -1  -6  28    5.08    2.46
  -1  -6  27    1.79    2.19
   1   6 -26   86.31    5.58
  -1  -6  26   92.87    3.68
   1   6 -25   31.12    3.40
  -1  -6  25   28.73    1.89
   1   6 -24   85.24    4.76
  -1  -6  24   87.08    3.14
  -1  -6  23   16.52    1.36
   1   6 -22   95.70    4.90
  -1  -6  22   98.93    3.43
  -1  -6  21    7.08    1.00
   1   6 -20  145.11    6.10
  -1  -6  20  157.86    4.76
  -1  -6  19  349.39    8.82
   1   6 -18  128.04    3.90
  -1  -6  18  128.74    3.85
   1   6 -17   36.67    2.18
  -1  -6  17   34.76    1.55
   1   6 -16 1454.10   32.91
  -1  -6  16 1441.87   33.31
  -1  -6  15   84.41    2.70
   1   6 -14  486.99   11.82
  -1  -6  14  461.14   11.52
   1   6 -13 1115.85   36.58
  -1  -6  13 1135.89   26.71
   1   6 -12  828.89   27.13
  -1  -6  12  851.16   19.56
   1   6 -11   98.30    2.92
  -1  -6  11   97.64    3.78
   1   6 -10 2081.45   67.91
  -1  -6  10 2206.88   49.82
   1   6  -9 1598.20   37.64
  -1  -6   9 1651.26   37.16
   1   6  -8  449.19   11.25
  -1  -6   8  455.00    8.72
   1   6  -7  303.37    7.68
  -1  -6   7  306.17    6.23
   1   6  -5   -1.04    0.83
  -1  -6   4 1383.93   31.53
   1   6  -3   69.99    1.72
  -1  -6   3   71.90    1.70
   1   6  -1 3880.73  121.77
   1   6   0  120.54    3.19
  -1  -6   0  116.35    2.61
   1   6   1    1.42    0.29
  -1  -6  -1    1.12    0.27
   1   6   2 1008.59   18.94
  -1  -6  -2 1010.07   19.01
   1   6   3  151.66    3.21
  -1  -6  -3  154.28    2.81
   1   6   4 1089.46   24.56
  -1  -6  -4 1106.39   20.59
  -1  -6  -5  649.66   12.19
   1   6   6  440.26   15.98
  -1  -6  -6  430.86    8.23
   1   6   7  431.30   15.01
  -1  -6  -7  423.72    8.09
   1   6   8 4832.44  155.09
  -1  -6  -8 4675.42  103.07
   1   6   9  559.49   19.48
  -1  -6  -9  549.44   13.23
   1   6  10  793.50   19.41
  -1  -6 -10  797.38   19.34
   1   6  11 4108.71  130.02
  -1  -6 -11 4090.97   89.92
   1   6  12  461.69   15.76
  -1  -6 -12  455.94   15.23
   1   6  13  616.07   21.96
  -1  -6 -13  611.06   14.70
   1   6  14  149.78    5.89
  -1  -6 -14  148.23    4.05
   1   6  15  627.90   21.38
  -1  -6 -15  629.00   15.01
   1   6  16  149.68    6.38
  -1  -6 -16  140.26    4.12
   1   6  17   80.84    2.85
  -1  -6 -17   81.39    3.88
  -1  -6 -18  163.47    4.42
   1   6  19  244.67    8.99
  -1  -6 -19  253.97    6.62
  -1  -6 -20   12.95    1.10
   1   6  21   37.91    2.54
  -1  -6 -21   34.28    1.81
   1   6  22   57.36    4.00
  -1  -6 -22   63.34    2.50
   1   6  23   96.86    3.34
  -1  -6 -23   92.38    3.19
   1   6  24   13.83    2.70
  -1  -6 -24   15.58    1.62
   1   6  25   40.20    3.75
  -1  -6 -25   43.66    2.35
  -1  -6 -26    5.17    1.60
  -1  -6 -27    4.68    2.06
   1   6  28    0.45    4.14
  -1  -6 -28    1.75    3.18
  -1  -6 -29   10.48    2.22
  -1  -7  29   22.05    1.98
   1   7 -28   39.21    4.39
  -1  -7  28   41.97    2.61
  -1  -7  27   46.61    2.71
  -1  -7  26    2.78    2.01
   1   7 -25   52.03    3.96
  -1  -7  25   46.96    2.58
   1   7 -24    8.99    2.73
  -1  -7  24   10.83    1.14
   1   7 -23    1.16    2.09
  -1  -7  23    0.92    1.21
   1   7 -22  178.79    5.39
  -1  -7  22  157.85    4.87
   1   7 -21  461.32   16.42
  -1  -7  21  489.28   12.08
   1   7 -20  169.72    7.18
  -1  -7  20  172.64    4.78
  -1  -7  19   29.51    1.66
   1   7 -18  940.32   31.79
  -1  -7  18  895.47   21.44
   1   7 -17 1010.06   33.09
  -1  -7  17  983.13   23.68
   1   7 -16   22.73    2.05
  -1  -7  16   22.82    1.39
   1   7 -15   44.13    2.33
  -1  -7  15   44.24    1.82
  -1  -7  14  182.33    4.90
   1   7 -13  301.11   10.77
  -1  -7  13  296.84    7.36
   1   7 -12  428.02   14.65
  -1  -7  12  412.54   10.12
   1   7 -11  229.38    6.26
  -1  -7  11  228.11    8.73
  -1  -7  10   16.79    0.88
   1   7  -9   70.99    2.94
  -1  -7   9   70.82    2.13
   1   7  -8 2854.92   92.21
  -1  -7   8 2848.23   63.29
   1   7  -7   13.51    0.58
  -1  -7   7   12.20    0.57
  -1  -7   6  271.42    7.06
   1   7  -5 2769.28   85.82
  -1  -7   5 2932.67   92.73
   1   7  -4   34.84    1.01
  -1  -7   4   32.70    0.94
   1   7  -3 1933.74   43.38
  -1  -7   3 1858.08   34.47
   1   7  -2 3859.12  120.15
   1   7   0  264.44    6.75
  -1  -7   0  260.96    4.57
   1   7   1  188.39    4.02
  -1  -7  -1  194.35    5.22
   1   7   2 1592.69   25.35
  -1  -7  -2 1608.68   30.28
   1   7   4   36.37    1.83
  -1  -7  -4   37.79    0.90
  -1  -7  -5   59.25    1.83
   1   7   6  696.73   22.28
  -1  -7  -6  699.77   13.25
   1   7   7 1024.40   34.58
  -1  -7  -7  955.42   17.87
   1   7   8 1363.83   46.83
  -1  -7  -8 1357.43   30.24
   1   7   9    3.44    0.68
  -1  -7  -9    4.16    0.68
   1   7  10  144.35    6.06
  -1  -7 -10  138.52    3.71
   1   7  11    7.11    1.15
  -1  -7 -11    8.41    0.73
   1   7  12  482.04   11.93
  -1  -7 -12  467.32   11.46
   1   7  13  966.47   22.87
  -1  -7 -13  940.43   22.29
   1   7  14  576.10   14.05
  -1  -7 -14  559.39   13.48
   1   7  15   49.04    2.91
  -1  -7 -15   47.40    1.80
  -1  -7 -16   88.85    2.77
   1   7  17  192.97    8.00
  -1  -7 -17  199.09    5.13
  -1  -7 -18    0.92    0.84
   1   7  19    2.20    1.09
  -1  -7 -19    0.67    0.88
   1   7  20    2.90    1.84
  -1  -7 -20    3.32    1.41
   1   7  21  445.01   11.58
  -1  -7 -21  459.98   12.15
  -1  -7 -22   15.88    1.48
   1   7  23  272.04    9.92
  -1  -7 -23  262.16    7.19
  -1  -7 -24    8.48    1.31
  -1  -7 -25   85.59    3.34
   1   7  26   12.65    3.41
  -1  -7 -26    9.33    1.95
   1   7  27  127.58    6.15
  -1  -7 -27  120.01    4.33
   1   7  28    1.15    4.10
  -1  -7 -28   -1.82    2.82
   1   7  29   -1.33    2.05
  -1  -7 -29   -2.83    3.13
   1   8 -29   18.37    4.62
  -1  -8  29   15.75    1.97
   1   8 -28    0.66    4.05
  -1  -8  28   -2.48    1.96
  -1  -8  27    6.96    1.80
  -1  -8  26   78.74    3.28
   1   8 -25  102.76    5.48
  -1  -8  25   95.55    3.44
  -1  -8  24   14.29    1.45
   1   8 -23   11.65    2.45
  -1  -8  23    9.47    1.67
   1   8 -22   67.93    3.60
  -1  -8  22   65.33    2.60
   1   8 -21    3.50    1.49
  -1  -8  21    5.23    1.21
  -1  -8  20    9.84    1.11
   1   8 -19  280.32    7.63
  -1  -8  19  300.74    8.34
   1   8 -18    6.45    1.85
  -1  -8  18    5.50    1.00
  -1  -8  17   45.97    1.79
   1   8 -16  905.44   21.10
  -1  -8  16  895.44   21.44
   1   8 -15    4.07    1.23
  -1  -8  15    3.81    0.82
   1   8 -14  407.03   14.23
  -1  -8  14  409.78   10.15
   1   8 -13 1534.29   35.55
  -1  -8  13 1532.76   35.41
   1   8 -12  647.83   21.85
  -1  -8  12  630.50   15.04
   1   8 -11  128.54    5.88
  -1  -8  11  126.50    3.98
   1   8 -10  340.12   12.56
  -1  -8  10  337.61    8.75
  -1  -8   9  854.31   16.09
   1   8  -8  275.72    9.53
  -1  -8   8  275.00    4.85
   1   8  -7  477.87   16.12
  -1  -8   7  491.95   10.14
   1   8  -6    4.71    0.92
  -1  -8   6    4.03    0.41
   1   8  -5  922.25   18.12
  -1  -8   5  901.58   17.06
   1   8  -4 2019.05   37.00
  -1  -8   4 2049.30   37.67
   1   8  -3  449.99   10.93
  -1  -8   3  442.31    7.61
   1   8  -2  103.36    2.65
  -1  -8   2  105.76    2.54
   1   8  -1 1840.40   41.32
  -1  -8   1 1844.52   29.87
   1   8   0 4377.34  134.79
   1   8   1 1265.36   29.69
  -1  -8  -1 1209.31   27.68
   1   8   2   12.61    0.59
  -1  -8  -2   13.92    0.48
   1   8   3  701.98   13.64
  -1  -8  -3  686.41   11.52
   1   8   4 1322.31   29.78
  -1  -8  -4 1326.72   25.06
   1   8   5 4332.95  137.32
  -1  -8  -5 4156.92   91.77
  -1  -8  -6  153.78    3.83
  -1  -8  -7  819.76   13.44
   1   8   8  136.14    5.85
  -1  -8  -8  136.75    2.87
   1   8   9   11.29    1.07
  -1  -8  -9   12.33    0.37
   1   8  10  164.03    7.20
  -1  -8 -10  166.65    6.55
   1   8  11 1467.57   48.25
  -1  -8 -11 1465.31   34.26
   1   8  12    7.02    1.05
  -1  -8 -12    5.87    0.95
   1   8  13  446.85   15.33
  -1  -8 -13  448.30   15.75
   1   8  14  249.41   10.26
  -1  -8 -14  242.36    6.61
   1   8  15   35.04    2.22
  -1  -8 -15   35.86    2.45
   1   8  16  142.60    6.20
  -1  -8 -16  141.49    4.30
   1   8  17   13.94    1.36
  -1  -8 -17   11.91    1.06
   1   8  18    0.92    1.61
  -1  -8 -18    1.50    0.89
   1   8  19  216.00    8.85
  -1  -8 -19  217.05    6.21
   1   8  20   23.42    1.71
  -1  -8 -20   22.72    1.67
   1   8  21    1.94    1.40
  -1  -8 -21    1.20    1.13
  -1  -8 -22   58.78    2.42
   1   8  23   18.50    2.76
  -1  -8 -23   15.61    1.38
   1   8  24  146.15    7.17
  -1  -8 -24  143.07    4.48
   1   8  25   34.02    3.88
  -1  -8 -25   30.21    2.21
   1   8  26   26.24    2.67
  -1  -8 -26   25.17    2.18
   1   8  27    6.86    2.98
  -1  -8 -27    7.38    2.71
   1   8  28    5.60    4.28
  -1  -8 -28    1.68    2.63
   1   8  29    3.23    3.42
  -1  -8 -29    0.55    0.95
   1   9 -29    7.16    2.63
  -1  -9  29    9.53    2.51
  -1  -9  28   31.35    2.57
  -1  -9  27   17.84    2.12
   1   9 -26    5.94    2.36
  -1  -9  26    3.45    2.09
   1   9 -25   36.15    3.90
  -1  -9  25   35.21    1.58
  -1  -9  24  146.56    4.61
   1   9 -23    4.51    2.41
  -1  -9  23    2.65    1.09
   1   9 -22    0.13    1.52
  -1  -9  22   -0.87    1.40
   1   9 -21  567.20   19.25
  -1  -9  21  556.74   13.44
   1   9 -20    3.15    1.86
  -1  -9  20    3.97    1.31
   1   9 -19   78.74    2.86
  -1  -9  19   78.50    2.83
  -1  -9  18   51.44    2.18
   1   9 -17  492.93   11.85
  -1  -9  17  498.81   12.25
   1   9 -16  958.61   31.92
  -1  -9  16  943.20   22.49
   1   9 -15   18.72    1.58
  -1  -9  15   18.83    1.13
   1   9 -14 2152.62   48.34
  -1  -9  14 2054.69   47.51
   1   9 -13   89.76    4.17
  -1  -9  13   86.80    2.61
   1   9 -12  377.15   13.32
  -1  -9  12  379.47    9.40
   1   9 -11   28.48    2.15
  -1  -9  11   26.15    1.35
   1   9 -10 2791.07   92.17
  -1  -9  10 2823.26   64.35
   1   9  -9  439.08   11.34
  -1  -9   9  428.19    8.61
   1   9  -8 1104.59   25.19
  -1  -9   8 1081.23   17.38
  -1  -9   7   10.28    0.84
   1   9  -6  436.31    8.54
  -1  -9   6  437.01    8.81
   1   9  -5 2087.31   47.43
  -1  -9   5 2130.34   34.16
   1   9  -4  763.82   17.51
  -1  -9   4  787.90   15.50
   1   9  -3  360.30    7.06
  -1  -9   3  353.41    7.42
   1   9  -2 1081.96   20.32
  -1  -9   2 1060.08   20.55
   1   9  -1  937.51   15.20
  -1  -9   1  926.27   15.48
   1   9   0 3142.52   56.73
  -1  -9   0 3190.94   71.58
   1   9   1   11.36    0.77
  -1  -9  -1   12.93    0.57
   1   9   2   40.42    1.01
  -1  -9  -2   41.83    1.26
   1   9   3 1754.09   32.74
  -1  -9  -3 1756.12   28.17
   1   9   4   65.20    3.10
  -1  -9  -4   63.51    1.56
   1   9   5 1069.40   24.36
  -1  -9  -5 1081.87   18.04
   1   9   6  126.93    5.08
  -1  -9  -6  113.76    4.64
   1   9   7   -2.81    1.00
  -1  -9  -7   63.60    1.91
   1   9   8  823.18   27.01
  -1  -9  -8  858.11   14.11
  -1  -9  -9   17.09    0.56
   1   9  10    6.35    1.15
  -1  -9 -10    8.06    0.73
   1   9  11  102.91    3.22
  -1  -9 -11  102.05    3.35
   1   9  12  861.66   29.02
  -1  -9 -12  893.81   28.41
   1   9  13   57.01    2.15
  -1  -9 -13   56.01    2.13
   1   9  14   19.50    1.73
  -1  -9 -14   19.06    1.17
  -1  -9 -15   61.10    2.32
   1   9  16  468.41   17.23
  -1  -9 -16  450.59   11.46
   1   9  17  109.29    3.45
  -1  -9 -17  118.42    3.59
   1   9  18   11.80    1.43
  -1  -9 -18   10.78    1.30
   1   9  19   18.11    2.34
  -1  -9 -19   13.70    1.15
   1   9  20  114.11    5.67
  -1  -9 -20  106.09    3.36
   1   9  21   94.22    4.83
  -1  -9 -21   95.28    3.31
   1   9  22   23.24    2.59
  -1  -9 -22   22.48    1.50
   1   9  23   11.83    2.45
  -1  -9 -23   14.76    1.69
   1   9  24    1.02    1.90
  -1  -9 -24    0.59    1.51
   1   9  25    1.79    3.19
  -1  -9 -25    1.35    1.95
  -1  -9 -26    7.80    1.95
   1   9  27   58.16    4.82
  -1  -9 -27   58.08    2.41
  -1  -9 -28    0.99    2.07
  -1  -9 -29    1.10    1.75
  -1 -10  29   30.07    2.44
  -1 -10  28    6.69    2.29
   1  10 -27   24.14    4.15
  -1 -10  27   26.45    2.21
  -1 -10  26    2.66    1.64
   1  10 -25   47.39    2.86
  -1 -10  25   39.68    3.57
  -1 -10  24   22.96    1.79
   1  10 -23   17.42    2.50
  -1 -10  23   14.71    1.87
   1  10 -22   86.15    4.75
  -1 -10  22   82.12    3.15
   1  10 -21   48.14    3.47
  -1 -10  21   48.15    2.00
   1  10 -20   84.15    3.28
  -1 -10  20   84.56    2.88
  -1 -10  19   77.85    2.73
   1  10 -18  110.45    3.68
  -1 -10  18  115.09    3.41
   1  10 -17   21.96    1.91
  -1 -10  17   21.96    1.42
   1  10 -16  640.50   15.60
  -1 -10  16  639.14   15.82
   1  10 -15   67.30    2.38
  -1 -10  15   65.51    2.25
   1  10 -14    1.13    0.94
  -1 -10  14    2.05    0.91
  -1 -10  13 1076.24   25.14
   1  10 -12  274.89    7.37
  -1 -10  12  275.42    6.97
   1  10 -11 1650.96   52.57
  -1 -10  11 1643.47   38.28
   1  10 -10    4.85    1.11
  -1 -10  10    3.59    0.34
   1  10  -9 1014.05   32.53
  -1 -10   9 1005.03   16.74
  -1 -10   8  211.83    5.52
   1  10  -7   10.54    0.99
  -1 -10   7   10.15    0.57
   1  10  -6  273.82    5.66
  -1 -10   6  267.40    4.80
   1  10  -5  757.75   14.40
  -1 -10   5  741.19   14.44
   1  10  -4 2103.98   38.44
  -1 -10   4 2071.75   38.76
   1  10  -3    8.64    0.92
  -1 -10   3   10.87    0.49
   1  10  -2  120.42    2.29
  -1 -10   2  119.55    2.40
   1  10  -1 1949.54   35.83
  -1 -10   1 1893.72   35.16
   1  10   1  162.01    3.45
  -1 -10  -1  154.60    3.26
   1  10   2  947.46   18.04
  -1 -10  -2  930.59   17.72
   1  10   3 1853.82   61.35
  -1 -10  -3 1764.05   32.92
   1  10   4 4475.12  138.40
  -1 -10  -4 4486.42   98.86
   1  10   5  410.99    8.13
  -1 -10  -5  414.45   10.37
   1  10   6  609.29   14.93
  -1 -10  -6  627.49   10.76
   1  10   7   56.75    1.95
  -1 -10  -7   57.62    1.52
   1  10   8   -0.58    0.78
  -1 -10  -8    2.68    0.33
   1  10   9   72.14    3.44
  -1 -10  -9   70.43    1.56
   1  10  10  141.01    4.39
  -1 -10 -10  136.63    2.66
   1  10  11  177.99    7.00
  -1 -10 -11  172.50    4.64
  -1 -10 -12    1.44    0.69
   1  10  13  424.07   10.68
  -1 -10 -13  419.63   10.39
   1  10  14  139.24    4.41
  -1 -10 -14  141.77    4.61
   1  10  15   57.86    2.15
  -1 -10 -15   63.26    2.31
  -1 -10 -16  107.84    3.55
   1  10  17   30.54    1.81
  -1 -10 -17   32.54    1.78
   1  10  18    1.17    1.09
  -1 -10 -18    1.05    0.99
   1  10  19  146.85    4.55
  -1 -10 -19  146.42    4.45
   1  10  20  135.90    5.43
  -1 -10 -20  136.43    4.31
   1  10  21   22.44    2.55
  -1 -10 -21   27.57    1.79
   1  10  22    2.73    2.36
  -1 -10 -22    4.29    1.26
   1  10  23    6.14    2.51
  -1 -10 -23    8.05    1.33
   1  10  24  130.60    7.41
  -1 -10 -24  129.32    4.43
  -1 -10 -25    9.52    1.63
  -1 -10 -26   11.44    1.76
   1  10  27    9.96    4.10
  -1 -10 -27    9.23    1.95
   1  10  28    7.19    2.96
  -1 -10 -28    9.07    1.71
  -1 -10 -29    1.87    2.20
  -1 -11  28    0.54    2.70
  -1 -11  27    0.66    1.74
   1  11 -26   36.57    4.66
  -1 -11  26   37.34    2.84
   1  11 -25   36.25    3.94
  -1 -11  25   39.05    2.10
   1  11 -24    3.09    3.03
  -1 -11  24    4.57    1.75
   1  11 -23    3.64    2.76
  -1 -11  23    2.58    1.42
  -1 -11  22    9.69    1.31
   1  11 -21  166.69    5.00
  -1 -11  21  164.99    5.15
   1  11 -20    0.56    1.25
  -1 -11  20   -0.14    1.26
   1  11 -19  182.56    7.67
  -1 -11  19  166.82    5.14
  -1 -11  18   20.50    1.30
   1  11 -17   -0.40    1.19
  -1 -11  17    1.08    0.86
   1  11 -16   62.82    2.42
  -1 -11  16   62.48    2.30
   1  11 -15  197.11    8.71
  -1 -11  15  199.35    5.71
  -1 -11  14  146.21    4.28
   1  11 -13   97.91    4.47
  -1 -11  13   94.52    2.89
  -1 -11  12  796.59   19.48
  -1 -11  11  190.88    4.98
   1  11 -10  667.36   23.54
  -1 -11  10  656.86   10.93
   1  11  -9 1010.76   34.34
  -1 -11   9  988.59   22.83
   1  11  -8 2156.59   49.31
  -1 -11   8 2200.07   40.79
   1  11  -7    5.03    0.70
  -1 -11   7    5.65    0.52
   1  11  -6 2019.77   37.33
  -1 -11   6 2044.13   37.82
   1  11  -5 4879.14  152.02
  -1 -11   5 4975.16  156.43
   1  11  -4 1575.70   36.14
  -1 -11   4 1507.65   24.53
   1  11  -3  272.40    7.06
  -1 -11   3  268.23    5.67
   1  11  -2   38.91    1.14
  -1 -11   2   39.50    1.00
   1  11  -1  535.16   18.46
  -1 -11   1  551.53    9.35
   1  11   0  325.14    5.81
  -1 -11   0  330.88    5.95
   1  11   1  125.06    2.88
  -1 -11  -1  121.10    2.48
   1  11   2  199.45    4.53
  -1 -11  -2  188.61    3.57
  -1 -11  -3  541.74    9.29
   1  11   4    4.11    0.60
  -1 -11  -4    4.55    0.42
   1  11   5 2298.69   53.70
  -1 -11  -5 2271.22   36.40
   1  11   6  671.45   16.42
  -1 -11  -6  678.74   11.46
   1  11   7 1088.46   36.32
  -1 -11  -7 1058.04   19.88
   1  11   8  536.00   19.35
  -1 -11  -8  525.94   12.62
   1  11   9   -2.88    1.34
  -1 -11  -9   13.85    0.58
  -1 -11 -10  142.83    2.90
   1  11  11  459.04   11.00
  -1 -11 -11  467.65   10.96
  -1 -11 -12 2004.89   63.18
   1  11  13  399.77   10.44
  -1 -11 -13  400.89    9.68
   1  11  14   24.55    2.42
  -1 -11 -14   22.33    1.33
   1  11  15   49.59    2.14
  -1 -11 -15   48.11    2.77
   1  11  16  606.73   15.50
  -1 -11 -16  579.80   14.90
   1  11  17    5.88    2.18
  -1 -11 -17    4.17    1.07
   1  11  18   45.95    2.24
  -1 -11 -18   43.88    2.03
   1  11  19  122.51    3.88
  -1 -11 -19  123.01    3.60
   1  11  20  231.15    9.22
  -1 -11 -20  226.40    6.21
  -1 -11 -21   80.12    2.74
   1  11  22    1.51    2.41
  -1 -11 -22    1.98    1.57
   1  11  23    3.79    1.57
  -1 -11 -23    3.96    1.25
   1  11  24    0.11    2.83
  -1 -11 -24    2.91    1.75
   1  11  25   14.84    3.48
  -1 -11 -25   16.21    1.97
  -1 -11 -26    5.25    1.54
   1  11  27    5.66    2.79
  -1 -11 -27    5.19    2.49
  -1 -12  27    5.77    2.66
   1  12 -26    0.84    2.68
  -1 -12  26    0.23    2.30
  -1 -12  25   11.96    1.65
   1  12 -24   62.67    4.51
  -1 -12  24   62.58    3.23
  -1 -12  23   13.31    1.48
  -1 -12  22   96.02    3.35
   1  12 -21   30.35    2.98
  -1 -12  21   27.65    1.74
   1  12 -20   62.77    2.63
  -1 -12  20   62.15    2.83
   1  12 -19   22.07    2.52
  -1 -12  19   23.19    1.46
  -1 -12  18   27.75    1.60
   1  12 -17   35.32    1.94
  -1 -12  17   35.89    1.88
   1  12 -16   80.13    3.04
  -1 -12  16   83.87    2.93
   1  12 -15   77.48    2.96
  -1 -12  15   72.15    2.54
   1  12 -14  350.39   12.57
  -1 -12  14  345.62    8.68
   1  12 -13  470.16   16.86
  -1 -12  13  469.43   11.83
   1  12 -12  357.68   13.79
  -1 -12  12  364.21    9.10
   1  12 -11  465.72   16.70
  -1 -12  11  452.86    7.85
   1  12 -10   48.80    2.74
  -1 -12  10   52.84    1.56
   1  12  -9  299.03   11.58
  -1 -12   9  292.41    7.62
   1  12  -8    6.95    0.63
  -1 -12   8    6.62    0.49
   1  12  -7   15.36    0.86
  -1 -12   7   14.98    0.64
   1  12  -6   40.41    1.29
  -1 -12   6   40.42    1.16
   1  12  -5  454.89    9.24
  -1 -12   5  453.08    9.34
   1  12  -4  497.73   12.56
  -1 -12   4  506.04   10.32
   1  12  -3    3.27    0.62
  -1 -12   3    3.74    0.39
   1  12  -2  795.76   25.92
  -1 -12   2  773.10   12.93
   1  12  -1   41.78    1.12
  -1 -12   1   40.78    1.45
   1  12   0  207.90    7.75
  -1 -12   0  211.39    4.56
   1  12   1  286.28    5.99
  -1 -12  -1  275.90    5.72
   1  12   2   80.64    2.42
  -1 -12  -2   79.33    1.73
   1  12   3  985.62   18.41
  -1 -12  -3  982.15   18.77
   1  12   4 1847.18   59.53
  -1 -12  -4 1796.93   28.92
   1  12   5   49.51    2.40
  -1 -12  -5   48.06    1.36
  -1 -12  -6   82.42    1.75
   1  12   7   64.29    3.20
  -1 -12  -7   60.32    1.54
   1  12   8 1555.07   35.83
  -1 -12  -8 1534.82   28.78
  -1 -12  -9   86.26    3.56
  -1 -12 -10  350.13    6.25
   1  12  11   96.04    4.61
  -1 -12 -11   94.30    2.23
   1  12  12   56.78    3.28
  -1 -12 -12   57.54    2.23
   1  12  13  418.88   10.79
  -1 -12 -13  411.72   10.60
   1  12  14   98.18    4.84
  -1 -12 -14  103.48    3.40
   1  12  15    0.83    1.84
  -1 -12 -15    1.64    1.01
   1  12  16  441.61   16.48
  -1 -12 -16  442.73   14.90
   1  12  17   88.61    4.10
  -1 -12 -17   85.75    2.81
  -1 -12 -18   74.07    2.48
   1  12  19  144.19    6.61
  -1 -12 -19  142.49    4.16
   1  12  20  211.66    8.22
  -1 -12 -20  213.01    5.83
  -1 -12 -21   26.95    1.81
   1  12  22    8.00    2.53
  -1 -12 -22    7.86    1.58
   1  12  23    4.26    3.00
  -1 -12 -23    1.93    1.34
   1  12  24   91.11    5.52
  -1 -12 -24   88.48    3.40
   1  12  25    2.40    3.49
  -1 -12 -25    3.98    2.10
   1  12  26    4.94    2.57
  -1 -12 -26    0.05    1.39
  -1 -13  25    7.11    1.70
   1  13 -24   17.19    2.70
  -1 -13  24   15.52    2.28
  -1 -13  23    5.00    1.32
   1  13 -22    4.03    1.71
  -1 -13  22    3.35    1.23
   1  13 -21   52.78    4.04
  -1 -13  21   48.38    2.41
   1  13 -20   13.50    2.60
  -1 -13  20   14.04    1.56
   1  13 -19   33.33    3.06
  -1 -13  19   34.63    1.87
   1  13 -18    5.66    1.56
  -1 -13  18    5.25    1.47
   1  13 -17    7.79    1.54
  -1 -13  17    8.80    1.47
   1  13 -16   18.26    2.35
  -1 -13  16   16.13    1.32
   1  13 -15  209.48    8.37
  -1 -13  15  208.72    5.66
  -1 -13  14   68.35    2.46
   1  13 -13   19.48    1.57
  -1 -13  13   19.72    1.49
   1  13 -12  564.05   14.49
  -1 -13  12  563.74   13.99
   1  13 -11  191.37    8.11
  -1 -13  11  190.60    3.84
  -1 -13  10  338.69    7.08
   1  13  -9   19.20    2.02
  -1 -13   9   23.17    0.77
   1  13  -8 1920.38   43.94
  -1 -13   8 1906.66   31.13
   1  13  -7   86.57    2.19
  -1 -13   7   87.20    2.00
   1  13  -6 1187.06   38.45
  -1 -13   6 1137.61   18.66
   1  13  -5   13.60    1.00
  -1 -13   5   14.05    0.73
   1  13  -4 1400.99   32.95
  -1 -13   4 1375.88   22.37
   1  13  -3 1522.28   28.45
  -1 -13   3 1475.01   27.87
   1  13  -2 1022.88   24.01
  -1 -13   2 1053.83   20.03
   1  13  -1   10.35    0.88
  -1 -13   1    7.94    0.56
   1  13   0  233.03    6.47
  -1 -13   0  221.24    4.13
   1  13   1  160.35    4.35
  -1 -13  -1  159.12    3.07
   1  13   2   82.15    2.23
  -1 -13  -2   84.55    1.83
   1  13   3 1027.27   20.05
  -1 -13  -3 1034.14   16.77
   1  13   4  264.41    9.78
  -1 -13  -4  276.32    4.96
   1  13   5   75.05    3.28
  -1 -13  -5   69.94    1.57
   1  13   6  258.68    6.44
  -1 -13  -6  255.27    5.62
   1  13   7    9.95    1.10
  -1 -13  -7   10.01    0.56
   1  13   8  222.56    9.47
  -1 -13  -8  216.15    4.03
   1  13   9   34.03    1.64
  -1 -13  -9   33.54    1.03
  -1 -13 -10  616.39   14.75
  -1 -13 -11   15.89    0.64
   1  13  12 1682.64   39.93
  -1 -13 -12 1618.76   37.97
   1  13  13   37.66    1.80
  -1 -13 -13   39.37    1.82
   1  13  14  241.86    6.24
  -1 -13 -14  240.72    6.36
   1  13  15   17.87    1.69
  -1 -13 -15   14.30    1.50
   1  13  16  552.39   19.44
  -1 -13 -16  532.91   12.60
   1  13  17    3.26    2.05
  -1 -13 -17    0.61    1.09
   1  13  18   72.67    3.74
  -1 -13 -18   72.60    2.51
   1  13  19    5.83    1.68
  -1 -13 -19    6.53    1.24
   1  13  20  169.97    7.02
  -1 -13 -20  159.75    4.90
  -1 -13 -21    6.35    1.50
   1  13  22    2.68    3.02
  -1 -13 -22   -0.07    1.62
   1  13  23    5.42    2.09
  -1 -13 -23    6.72    1.56
  -1 -13 -24   13.68    1.81
   1  13  25    1.79    3.54
  -1 -13 -25    1.42    2.26
   1  14 -24   71.31    4.89
  -1 -14  24   74.65    3.12
   1  14 -23   24.73    2.56
  -1 -14  23   24.29    2.04
  -1 -14  22   10.73    1.64
  -1 -14  21    1.15    1.13
   1  14 -20  129.11    5.34
  -1 -14  20  126.44    4.26
   1  14 -19    0.36    1.30
  -1 -14  19    0.06    1.19
   1  14 -18  104.57    3.35
  -1 -14  18  107.26    3.31
   1  14 -17   78.94    4.30
  -1 -14  17   81.76    2.85
  -1 -14  16    0.42    0.91
   1  14 -15   48.33    3.10
  -1 -14  15   43.48    1.95
   1  14 -14  395.20   14.40
  -1 -14  14  386.55    9.60
   1  14 -13  266.05    7.53
  -1 -14  13  266.16    7.12
  -1 -14  12  102.49    2.21
  -1 -14  11    0.98    0.73
   1  14 -10   -1.05    1.72
  -1 -14  10    0.79    0.44
   1  14  -9    9.73    1.33
  -1 -14   9    9.60    0.68
   1  14  -8   43.09    1.89
  -1 -14   8   42.86    1.16
   1  14  -7  601.30   15.01
  -1 -14   7  584.45   10.35
   1  14  -6  418.84   10.71
  -1 -14   6  402.24    7.53
   1  14  -5   25.41    1.28
  -1 -14   5   25.33    0.84
   1  14  -4    5.30    1.69
  -1 -14   4    5.11    0.55
   1  14  -3 2224.02   51.68
  -1 -14   3 2181.39   35.36
   1  14  -2  326.72    7.15
  -1 -14   2  317.33    6.67
   1  14  -1  133.16    3.35
  -1 -14   1  126.50    2.93
   1  14   0   49.54    1.90
  -1 -14   0   45.51    1.19
   1  14   1  394.64   14.43
  -1 -14  -1  387.63    7.06
   1  14   2  784.87   19.15
  -1 -14  -2  756.69   15.14
   1  14   3   42.37    1.54
  -1 -14  -3   42.28    1.25
   1  14   4 2898.45   53.03
  -1 -14  -4 2780.56   51.89
   1  14   5   83.16    2.21
  -1 -14  -5   84.86    2.27
   1  14   6  281.38    7.18
  -1 -14  -6  273.38    5.21
   1  14   7   91.68    3.10
  -1 -14  -7   90.51    2.27
   1  14   8 1966.92   44.96
  -1 -14  -8 1997.07   32.71
   1  14   9  156.46    6.72
  -1 -14  -9  157.82    3.17
   1  14  10    5.84    1.26
  -1 -14 -10    6.33    0.56
   1  14  11  287.61   11.27
  -1 -14 -11  274.85    6.00
   1  14  12  245.14    6.82
  -1 -14 -12  233.07    6.46
   1  14  13  107.79    3.50
  -1 -14 -13  107.58    3.50
   1  14  14    0.53    1.91
  -1 -14 -14    1.12    1.09
   1  14  15   39.45    2.92
  -1 -14 -15   38.35    1.84
   1  14  16  136.52    5.97
  -1 -14 -16  137.20    4.24
   1  14  17   22.95    1.94
  -1 -14 -17   21.13    1.74
   1  14  18   47.47    2.60
  -1 -14 -18   50.11    2.51
   1  14  19  195.98    7.66
  -1 -14 -19  195.83    5.88
   1  14  20  293.64    7.80
  -1 -14 -20  303.94    8.24
   1  14  21    5.87    2.04
  -1 -14 -21    6.38    1.89
   1  14  22    2.57    1.99
  -1 -14 -22    2.30    1.45
   1  14  23    3.25    2.27
  -1 -14 -23    2.04    1.51
   1  14  24   99.41    5.84
  -1 -14 -24  105.99    3.87
   1  15 -23   28.99    3.54
  -1 -15  23   32.69    2.18
   1  15 -22    5.12    2.92
  -1 -15  22    6.88    1.76
   1  15 -21   -0.03    2.78
  -1 -15  21   -0.92    1.52
   1  15 -20   42.09    2.61
  -1 -15  20   44.76    2.57
   1  15 -19   13.03    2.08
  -1 -15  19   19.68    1.99
   1  15 -18   11.22    2.53
  -1 -15  18   11.32    1.60
   1  15 -17    3.61    2.33
  -1 -15  17    0.74    1.23
  -1 -15  16   56.41    2.25
   1  15 -15   72.82    2.87
  -1 -15  15   72.82    2.50
   1  15 -14  116.28    3.81
  -1 -15  14  109.64    3.56
  -1 -15  13   19.31    1.36
  -1 -15  12    8.88    0.62
  -1 -15  11  348.59    7.42
   1  15 -10    5.13    1.45
  -1 -15  10    2.81    0.53
   1  15  -9  131.81    5.55
  -1 -15   9  133.55    2.81
   1  15  -8   60.47    2.27
  -1 -15   8   58.62    1.56
   1  15  -7  458.00   11.35
  -1 -15   7  447.64    8.30
   1  15  -6  118.68    3.57
  -1 -15   6  112.77    2.37
  -1 -15   5    5.50    0.52
   1  15  -4 1199.84   28.63
  -1 -15   4 1195.27   19.75
   1  15  -3   34.99    2.19
  -1 -15   3   33.17    1.04
   1  15  -2  500.55   10.35
  -1 -15   2  492.90    8.78
   1  15  -1  243.09    5.30
  -1 -15   1  232.39    6.33
   1  15   0  315.79    8.38
  -1 -15   0  301.45    6.31
   1  15   1  206.61    5.77
  -1 -15  -1  212.18    4.06
   1  15   2  452.82   11.10
  -1 -15  -2  441.30    8.62
   1  15   3  184.99    5.17
  -1 -15  -3  182.21    3.57
   1  15   4  628.06   12.62
  -1 -15  -4  614.76   10.64
   1  15   5   91.71    2.83
  -1 -15  -5   92.26    2.44
   1  15   6   61.73    2.50
  -1 -15  -6   57.92    1.50
   1  15   7  621.64   15.26
  -1 -15  -7  614.06   10.91
   1  15   8  234.89    6.47
  -1 -15  -8  225.27    4.50
   1  15   9  148.13    6.71
  -1 -15  -9  155.20    3.23
   1  15  10  688.85   17.15
  -1 -15 -10  700.08   12.14
   1  15  11  127.73    3.98
  -1 -15 -11  131.15    3.18
   1  15  12   -3.12    1.39
  -1 -15 -12  561.46   14.09
   1  15  13  710.54   24.85
  -1 -15 -13  661.16   15.74
   1  15  14    3.96    2.16
  -1 -15 -14    4.93    1.24
   1  15  15   34.57    2.10
  -1 -15 -15   34.30    1.93
   1  15  16   64.28    3.82
  -1 -15 -16   67.39    2.68
   1  15  17    9.93    2.29
  -1 -15 -17    9.53    1.37
   1  15  18   22.38    2.91
  -1 -15 -18   24.01    1.72
   1  15  19   27.57    3.03
  -1 -15 -19   27.65    1.89
  -1 -15 -20   54.19    2.55
   1  15  21   16.06    2.55
  -1 -15 -21   20.16    1.86
  -1 -15 -22   -0.01    1.30
  -1 -15 -23   22.31    2.86
   1  16 -22    6.61    3.74
  -1 -16  22   11.15    2.29
   1  16 -21   11.48    1.93
  -1 -16  21   12.17    1.81
   1  16 -20   33.55    2.22
  -1 -16  20   28.51    2.01
   1  16 -19   70.20    3.91
  -1 -16  19   69.75    2.80
  -1 -16  18   47.39    2.02
  -1 -16  17    1.37    1.05
   1  16 -16   13.23    2.67
  -1 -16  16   12.12    1.61
   1  16 -15  141.65    6.81
  -1 -16  15  138.84    4.26
   1  16 -14   99.12    4.77
  -1 -16  14  106.21    3.58
   1  16 -13   -1.35    2.03
  -1 -16  13    0.16    1.10
   1  16 -12   13.48    1.80
  -1 -16  12   14.86    0.93
   1  16 -11   20.94    2.65
  -1 -16  11   20.35    1.11
   1  16 -10    3.39    1.15
  -1 -16  10    3.00    0.74
   1  16  -9   44.47    1.97
  -1 -16   9   45.27    1.39
   1  16  -8    3.41    0.95
  -1 -16   8    4.94    0.53
   1  16  -7    0.42    0.88
  -1 -16   7    0.29    0.46
   1  16  -6   30.13    1.69
  -1 -16   6   29.64    1.03
   1  16  -5    1.85    1.75
  -1 -16   5    3.79    0.62
   1  16  -4  399.99   10.53
  -1 -16   4  400.65    7.12
   1  16  -3  295.69    6.18
  -1 -16   3  301.90    5.64
   1  16  -2    6.70    0.97
  -1 -16   2    7.59    0.66
   1  16  -1   12.40    1.04
  -1 -16   1   11.06    0.67
   1  16   0  367.02    9.87
  -1 -16   0  355.30    6.24
   1  16   1 1202.75   42.84
  -1 -16  -1 1171.02   19.33
   1  16   2  722.05   17.40
  -1 -16  -2  725.95   12.29
   1  16   3   25.35    1.62
  -1 -16  -3   24.32    0.87
   1  16   4  811.44   19.04
  -1 -16  -4  820.40   13.90
   1  16   5  646.67   13.12
  -1 -16  -5  659.44   17.06
   1  16   6   25.75    1.21
  -1 -16  -6   23.71    0.88
   1  16   7   46.24    2.21
  -1 -16  -7   45.58    1.41
   1  16   8   58.36    3.53
  -1 -16  -8   55.19    1.55
   1  16   9   17.60    2.49
  -1 -16  -9   18.10    0.82
  -1 -16 -10   21.97    0.90
   1  16  11  384.41   14.96
  -1 -16 -11  395.63    7.14
   1  16  12  149.43    6.54
  -1 -16 -12  140.60    3.40
  -1 -16 -13    4.02    0.99
   1  16  14   18.27    2.50
  -1 -16 -14   18.64    1.68
   1  16  15   54.08    3.78
  -1 -16 -15   53.62    2.33
   1  16  16   -0.42    2.12
  -1 -16 -16    1.03    1.32
   1  16  17    6.23    2.50
  -1 -16 -17    7.34    1.40
   1  16  18    0.84    1.83
  -1 -16 -18    0.81    1.69
   1  16  19   33.16    2.49
  -1 -16 -19   31.23    2.15
   1  16  20   49.18    2.88
  -1 -16 -20   49.25    2.75
   1  16  21   23.50    2.32
  -1 -16 -21   21.49    1.66
   1  17 -20   19.14    3.35
  -1 -17  20   18.57    1.91
   1  17 -19    7.26    3.03
  -1 -17  19    5.53    1.58
  -1 -17  18    2.09    1.32
   1  17 -17   41.09    2.89
  -1 -17  17   44.16    2.16
   1  17 -16   73.77    4.14
  -1 -17  16   70.76    2.78
   1  17 -15   70.51    3.06
  -1 -17  15   72.68    2.82
   1  17 -14   -2.99    1.79
  -1 -17  14  139.16    4.37
   1  17 -13    0.38    2.43
  -1 -17  13    2.44    1.19
   1  17 -12   99.27    3.56
  -1 -17  12   95.61    2.32
   1  17 -11   55.11    3.58
  -1 -17  11   57.85    1.60
   1  17 -10  140.98    4.37
  -1 -17  10  142.93    4.25
   1  17  -9    1.09    1.47
  -1 -17   9    2.41    0.51
   1  17  -8    8.87    0.97
  -1 -17   8    8.86    0.74
   1  17  -7  207.82    5.06
  -1 -17   7  206.97    5.62
   1  17  -6   43.02    2.44
  -1 -17   6   45.03    1.28
   1  17  -5  193.03    7.40
  -1 -17   5  182.88    3.64
  -1 -17   4   10.76    0.67
   1  17  -3  753.36   14.72
  -1 -17   3  750.42   14.59
   1  17  -2   62.06    2.52
  -1 -17   2   60.95    1.58
   1  17  -1   58.12    2.33
  -1 -17   1   58.30    1.44
   1  17   0   92.41    4.36
  -1 -17   0   97.67    2.19
   1  17   1  524.77   18.66
  -1 -17  -1  506.68    8.91
   1  17   2    2.51    0.97
  -1 -17  -2    2.19    0.53
   1  17   3  209.92    7.86
  -1 -17  -3  201.03    4.00
   1  17   4    2.04    1.19
  -1 -17  -4    2.88    0.55
   1  17   5  103.17    2.72
  -1 -17  -5  104.20    2.25
   1  17   6   83.12    3.07
  -1 -17  -6   80.54    2.28
   1  17   7    0.79    1.13
  -1 -17  -7    0.16    0.62
   1  17   8   34.19    2.02
  -1 -17  -8   34.27    1.16
   1  17   9 1025.05   32.80
  -1 -17  -9 1013.47   16.85
   1  17  10   21.94    2.14
  -1 -17 -10   25.01    0.99
  -1 -17 -11   22.34    0.97
   1  17  12  417.03   11.23
  -1 -17 -12  422.13    8.93
   1  17  14    3.16    2.69
  -1 -17 -14    0.63    1.14
   1  17  15   58.65    4.07
  -1 -17 -15   56.57    2.36
   1  17  16    2.83    2.67
  -1 -17 -16    1.72    1.41
   1  17  17   64.16    3.09
  -1 -17 -17   68.16    2.92
  -1 -17 -18    8.25    1.42
   1  17  19   55.08    4.48
  -1 -17 -19   66.88    2.95
   1  17  20    5.16    2.98
  -1 -17 -20    4.03    1.78
   1  18 -19  102.70    5.18
  -1 -18  19  113.24    3.66
   1  18 -18   18.87    3.30
  -1 -18  18   20.85    2.02
   1  18 -17   13.25    3.54
  -1 -18  17   12.21    1.69
   1  18 -16   79.72    3.20
  -1 -18  16   78.06    2.96
   1  18 -15   -2.06    2.55
  -1 -18  15  130.14    4.35
   1  18 -14   20.13    2.67
  -1 -18  14   15.76    1.98
   1  18 -13   79.04    2.95
  -1 -18  13   80.14    2.99
   1  18 -12  106.49    4.53
  -1 -18  12   99.10    2.28
   1  18 -11    4.52    2.17
  -1 -18  11    8.72    0.83
   1  18 -10   85.52    4.49
  -1 -18  10   91.47    2.22
   1  18  -9   13.18    2.76
  -1 -18   9    9.38    0.79
   1  18  -8    5.79    1.63
  -1 -18   8    5.54    0.62
   1  18  -7   21.30    1.94
  -1 -18   7   22.85    0.90
   1  18  -6    2.40    1.97
  -1 -18   6    3.84    0.62
   1  18  -5   26.33    2.57
  -1 -18   5   26.38    1.03
  -1 -18   4  707.60   11.89
   1  18  -3   57.84    1.92
  -1 -18   3   58.34    1.57
   1  18  -2   43.73    2.13
  -1 -18   2   42.26    1.51
   1  18  -1    8.78    1.37
  -1 -18   1    7.47    0.67
  -1 -18   0   73.81    1.81
   1  18   1  332.27    8.74
  -1 -18  -1  332.56    5.98
   1  18   2   87.58    2.64
  -1 -18  -2   87.65    2.42
   1  18   3   74.70    4.58
  -1 -18  -3   71.80    1.90
   1  18   4  172.13    3.89
  -1 -18  -4  176.08    4.22
   1  18   5  495.59   12.65
  -1 -18  -5  505.47   10.66
   1  18   6   14.43    2.19
  -1 -18  -6   15.45    1.03
   1  18   7   88.87    3.16
  -1 -18  -7   84.31    2.09
   1  18   8   26.40    2.96
  -1 -18  -8   24.11    1.17
   1  18   9   47.38    3.04
  -1 -18  -9   50.99    1.44
   1  18  10    2.62    2.06
  -1 -18 -10    2.41    0.65
   1  18  11    8.54    1.84
  -1 -18 -11    9.38    0.80
   1  18  12    2.25    1.74
  -1 -18 -12    1.19    0.66
  -1 -18 -13    1.51    0.97
   1  18  14    0.80    1.90
  -1 -18 -14    2.28    2.41
  -1 -18 -15    0.04    1.42
   1  18  16   11.73    2.12
  -1 -18 -16   11.65    1.92
   1  18  17   71.12    4.55
  -1 -18 -17   74.28    2.84
  -1 -18 -18    2.42    1.46
  -1 -18 -19   37.36    2.75
   1  19 -17   14.30    2.52
  -1 -19  17   15.69    2.15
   1  19 -16    2.60    2.17
  -1 -19  16    9.12    1.49
   1  19 -15   24.05    3.71
   1  19 -13   29.33    2.90
  -1 -19  13   26.09    2.01
   1  19 -12  197.51    7.56
  -1 -19  12  202.07    4.06
  -1 -19  11  308.81    6.42
   1  19 -10   24.79    3.24
  -1 -19  10   20.23    1.24
   1  19  -9   54.27    3.59
  -1 -19   9   52.19    1.67
   1  19  -8   23.35    2.88
  -1 -19   8   21.05    1.05
   1  19  -7  640.90   15.32
  -1 -19   7  647.59   11.16
   1  19  -6   35.46    2.19
  -1 -19   6   36.78    1.24
   1  19  -5   24.50    1.85
  -1 -19   5   22.55    1.13
   1  19  -4   61.33    2.42
  -1 -19   4   58.17    1.89
   1  19  -3  305.04    7.02
  -1 -19   3  310.81    6.01
   1  19  -2  132.17    3.45
  -1 -19   2  132.24    2.86
   1  19  -1   32.07    1.50
  -1 -19   1   31.55    1.09
   1  19   0    1.78    1.20
  -1 -19   0    2.59    0.63
   1  19   1   41.22    1.47
  -1 -19  -1   42.51    1.50
   1  19   2  164.75    4.12
  -1 -19  -2  168.96    3.44
   1  19   3   36.83    2.92
  -1 -19  -3   38.09    1.16
   1  19   4    6.48    1.06
  -1 -19  -4    5.80    0.69
   1  19   5  130.14    4.16
  -1 -19  -5  127.37    2.74
   1  19   6   94.22    4.92
  -1 -19  -6   98.07    2.24
   1  19   7  137.77    6.43
  -1 -19  -7  124.87    2.63
   1  19   8    4.34    2.27
  -1 -19  -8    2.48    0.86
   1  19   9  373.18   13.85
  -1 -19  -9  382.33    8.25
   1  19  10   53.67    3.10
  -1 -19 -10   51.77    1.60
   1  19  11    3.64    2.19
  -1 -19 -11   -0.70    0.73
   1  19  12   67.45    2.85
  -1 -19 -12   62.53    1.82
   1  19  13  252.01   10.10
  -1 -19 -13  267.03    7.52
   1  19  14    1.15    1.77
  -1 -19 -14    0.03    1.17
   1  19  15   18.87    2.36
  -1 -19 -15   17.71    1.60
   1  19  16    1.40    2.24
  -1 -19 -16    0.00    2.01
   1  19  17   40.41    4.22
  -1 -19 -17   46.33    2.42
  -1 -20  16    2.32    2.19
   1  20 -15   63.80    4.34
   1  20 -14    5.94    3.46
  -1 -20  14    6.06    1.59
   1  20 -13   55.86    2.76
  -1 -20  13   55.21    2.36
   1  20 -12    2.40    1.66
  -1 -20  12    2.72    0.88
  -1 -20  11   29.90    1.21
   1  20 -10  111.80    5.19
  -1 -20  10  110.63    2.69
   1  20  -9   79.18    2.65
  -1 -20   9   77.24    2.08
   1  20  -8    7.11    2.54
  -1 -20   8    5.31    0.90
   1  20  -7  100.80    5.51
  -1 -20   7  100.04    2.25
   1  20  -6   17.31    2.52
  -1 -20   6   18.24    1.01
   1  20  -5    5.82    2.00
  -1 -20   5    8.43    0.79
   1  20  -4   24.60    2.02
  -1 -20   4   26.00    1.08
   1  20  -3  243.67   10.11
  -1 -20   3  229.22    5.31
   1  20  -2   26.23    1.93
  -1 -20   2   28.22    1.08
   1  20  -1    3.60    1.51
  -1 -20   1    2.06    0.67
   1  20   0   10.32    1.33
  -1 -20   0    9.16    1.16
   1  20   1   26.55    1.98
  -1 -20  -1   29.63    1.18
   1  20   2   62.94    2.53
  -1 -20  -2   65.34    2.09
   1  20   3   58.30    2.09
  -1 -20  -3   61.62    1.88
   1  20   4    0.06    2.04
  -1 -20  -4    0.85    0.81
   1  20   5  312.69    6.94
  -1 -20  -5  315.19    5.91
   1  20   6    1.84    2.37
  -1 -20  -6    4.46    0.75
   1  20   7  148.03    6.03
  -1 -20  -7  158.24    3.23
  -1 -20  -8   11.00    0.86
   1  20   9  145.83    6.68
  -1 -20  -9  149.36    3.05
   1  20  10    8.75    2.54
  -1 -20 -10    5.77    0.88
  -1 -20 -11   26.36    1.22
   1  20  12    4.66    1.93
  -1 -20 -12    3.95    0.91
  -1 -20 -13   -0.25    1.28
   1  20  14    2.06    2.09
  -1 -20 -14    1.32    1.61
   1  20  15   26.25    3.02
  -1 -20 -15   28.48    2.00
  -1 -21  14   31.42    2.09
   1  21 -13   40.56    2.85
  -1 -21  13   38.40    2.47
  -1 -21  12    7.89    1.03
   1  21 -11  113.80    5.39
  -1 -21  11  121.30    2.55
  -1 -21  10    7.35    1.04
   1  21  -9   16.00    1.75
  -1 -21   9   14.84    1.27
   1  21  -8    1.44    2.55
  -1 -21   8    1.06    1.01
  -1 -21   7  248.32    4.92
   1  21  -6   44.22    3.52
  -1 -21   6   42.15    1.46
   1  21  -5    6.73    1.81
  -1 -21   5    7.47    0.82
   1  21  -4    6.11    2.46
  -1 -21   4    4.06    0.81
   1  21  -3   67.86    2.91
  -1 -21   3   72.46    2.22
   1  21  -2   26.00    3.22
  -1 -21   2   27.52    1.15
   1  21  -1    7.59    2.67
  -1 -21   1    5.98    0.84
   1  21   0   14.50    1.85
  -1 -21   0   15.17    0.91
   1  21   1   19.87    2.76
  -1 -21  -1   21.28    1.09
   1  21   2    1.73    1.12
  -1 -21  -2    1.12    0.67
  -1 -21  -3    6.22    0.99
   1  21   4   51.16    3.80
  -1 -21  -4   53.81    1.67
   1  21   5   25.24    3.16
  -1 -21  -5   33.76    1.32
   1  21   6   83.38    3.36
  -1 -21  -6   80.81    2.04
  -1 -21  -7    0.80    0.82
   1  21   8    5.87    2.77
  -1 -21  -8    6.23    1.09
   1  21   9   25.41    3.10
  -1 -21  -9   26.24    1.27
  -1 -21 -10   14.73    1.12
   1  21  11   45.67    4.22
  -1 -21 -11   45.06    1.66
   1  21  12   32.07    3.64
  -1 -21 -12   29.54    1.37
  -1 -21 -13   43.71    2.25
   1  21  14   15.13    3.72
  -1 -21 -14   16.72    3.23
   1  22 -12   67.97    3.26
  -1 -22  12   67.84    2.31
   1  22 -11    4.24    1.71
  -1 -22  11    2.90    1.01
   1  22 -10  214.54    8.08
  -1 -22  10  227.31    4.60
   1  22  -9   38.90    3.85
  -1 -22   9   38.26    1.69
   1  22  -8    0.53    3.17
  -1 -22   8    1.02    1.04
   1  22  -7   34.06    2.30
  -1 -22   7   34.11    1.42
   1  22  -6  144.38    3.83
  -1 -22   6  141.01    3.01
   1  22  -5   57.04    2.16
  -1 -22   5   58.40    2.17
   1  22  -4   53.71    3.45
  -1 -22   4   59.11    1.78
   1  22  -3  108.43    2.79
  -1 -22   3  109.18    2.55
   1  22  -2    1.40    2.61
  -1 -22   2    1.71    0.80
   1  22  -1  143.35    4.66
  -1 -22   1  141.80    3.01
   1  22   0    0.58    3.26
  -1 -22   0   -0.14    0.78
   1  22   1  300.86    6.81
  -1 -22  -1  301.20    5.56
   1  22   2   52.84    3.67
  -1 -22  -2   57.97    1.74
   1  22   3   46.88    2.58
  -1 -22  -3   47.06    1.60
   1  22   4    1.84    1.50
  -1 -22  -4    2.57    0.80
  -1 -22  -5  176.15    3.74
  -1 -22  -6    7.36    0.99
   1  22   7    2.23    3.31
  -1 -22  -7    1.29    1.01
   1  22   8    5.35    1.64
  -1 -22  -8    6.37    1.06
   1  22   9   -0.92    1.62
  -1 -22  -9    0.75    0.86
   1  22  10   13.35    2.30
  -1 -22 -10   14.36    1.56
   1  22  11    3.22    3.20
  -1 -22 -11   -0.18    1.25
  -1 -22 -12    0.81    1.91
   1  23 -10   -1.93    3.29
  -1 -23  10   -0.81    1.33
  -1 -23   9    4.03    1.18
  -1 -23   8    9.60    1.11
   1  23  -7    5.97    2.77
  -1 -23   7    8.52    1.05
   1  23  -6   32.77    2.60
  -1 -23   6   37.60    1.51
   1  23  -5  125.71    4.42
  -1 -23   5  122.87    2.82
   1  23  -4    2.35    2.35
  -1 -23   4    0.36    1.37
   1  23  -3    1.60    2.84
  -1 -23   3    0.18    0.82
   1  23  -2   13.73    2.47
  -1 -23   2   15.41    1.34
   1  23  -1   34.49    2.70
  -1 -23   1   38.60    1.53
   1  23   0   -0.27    2.68
  -1 -23   0    1.00    0.97
   1  23   1    1.36    2.76
  -1 -23  -1    1.17    0.89
  -1 -23  -2   21.44    1.13
   1  23   3   29.93    2.09
  -1 -23  -3   30.52    1.42
   1  23   4   -0.03    2.85
  -1 -23  -4   -0.05    0.87
   1  23   5   44.14    2.74
  -1 -23  -5   49.51    1.71
   1  23   6   25.83    3.22
  -1 -23  -6   23.03    1.26
   1  23   7   45.13    4.37
  -1 -23  -7   48.08    1.86
   1  23   8   20.52    3.32
  -1 -23  -8   20.03    1.45
   1  23   9   21.14    3.34
  -1 -23  -9   23.24    1.58
  -1 -23 -10    0.25    1.40
  -1 -24   8    2.53    1.66
  -1 -24   7    0.37    1.41
   1  24  -6   36.87    2.58
  -1 -24   6   39.38    1.70
   1  24  -5    3.45    2.35
  -1 -24   5    3.48    1.11
   1  24  -4    7.57    3.64
  -1 -24   4    6.66    1.13
   1  24  -3   63.76    2.78
  -1 -24   3   65.98    1.96
   1  24  -2   43.84    2.84
  -1 -24   2   38.23    1.55
  -1 -24   1   32.24    1.38
   1  24   0   84.54    5.52
  -1 -24   0   95.70    2.87
   1  24   1  109.54    4.29
  -1 -24  -1  116.68    3.04
   1  24   2   14.12    2.22
  -1 -24  -2   16.24    1.48
   1  24   3    2.89    2.47
  -1 -24  -3    1.67    1.05
   1  24   4   30.67    2.78
  -1 -24  -4   29.94    1.49
   1  24   5   29.55    3.65
  -1 -24  -5   33.87    1.39
   1  24   6   81.89    4.98
  -1 -24  -6   82.44    2.16
   1  24   7    2.87    2.07
  -1 -24  -7    0.90    1.17
  -1 -24  -8    1.62    2.34
  -1 -25   7   14.03    2.80
   1  25  -6    3.56    3.62
  -1 -25   6    9.16    2.14
   1  25  -5    4.00    4.02
  -1 -25   5    5.27    1.42
   1  25  -4    5.31    3.06
  -1 -25   4    3.67    1.30
   1  25  -3   -1.17    3.45
  -1 -25   3    1.45    1.07
   1  25  -2   71.45    3.84
  -1 -25   2   80.45    2.42
   1  25  -1   11.32    4.19
  -1 -25   1    9.19    1.45
   1  25   0    9.59    3.58
  -1 -25   0    9.56    1.54
  -1 -25  -1    1.21    1.25
   1  25   2   64.51    3.44
  -1 -25  -2   76.06    2.18
   1  25   3   -2.08    3.33
  -1 -25  -3    0.03    1.44
   1  25   4   45.77    4.13
  -1 -25  -4   51.99    2.37
   1  25   5    5.15    4.19
  -1 -25  -5    0.97    1.49
  -1 -25  -6   10.06    1.77
  -1 -26   4    7.66    3.01
   1  26  -3   42.06    4.77
  -1 -26   3   49.77    2.86
   1  26  -2    2.06    3.24
  -1 -26   2    2.26    1.08
   1  26  -1    1.82    3.23
  -1 -26   1    0.60    1.34
   1  26   0   28.78    4.83
  -1 -26   0   33.15    1.90
   1  26   1    0.75    2.92
  -1 -26  -1    1.00    1.77
  -1 -26  -2    1.83    1.75
   1  26   3   17.51    3.34
  -1 -26  -3   21.82    2.86
   1  26   4   12.94    4.84
  -1 -26  -4   18.47    1.39
  -1 -27   2    7.61    4.02
   1  27  -1   -3.05    4.71
  -1 -27   1    1.75    3.53
  -1 -27  -1    5.52    1.63
   2   0 -28   40.95    3.67
   2   0 -27    2.89    1.93
   2   0 -26   88.43    3.63
   2   0 -25   -0.99    1.27
   2   0 -24   21.78    1.60
   2   0 -23    0.65    1.12
   2   0 -22   35.62    1.67
   2   0 -21   -0.42    0.93
   2   0 -20  340.66    8.72
   2   0 -19   -0.30    1.06
   2   0 -18   26.97    0.98
   2   0 -17    1.12    0.64
   2   0 -16 1027.64   23.53
   2   0 -15    0.33    0.46
   2   0 -14   91.03    2.61
   2   0 -13   -0.19    0.45
   2   0 -12 2060.47   32.79
   2   0 -11    0.98    0.41
   2   0 -10  158.74    3.36
   2   0  -9    0.23    0.27
   2   0  -8   94.55    2.61
   2   0  -7    0.44    0.24
   2   0  -6  675.88   15.49
   2   0  -5    0.58    0.22
   2   0  -4  235.36    4.13
   2   0  -3   -0.23    0.21
   2   0  -1    0.71    0.36
   2   0   1    1.04    0.22
   2   0   3    1.51    0.23
   2   0   4  542.49   10.28
   2   0   5    0.82    0.29
   2   0   7    0.25    0.29
   2   0   9    0.07    0.36
   2   0  10 2227.52   50.35
   2   0  11    1.05    0.41
   2   0  12 3855.73   85.25
   2   0  13    0.00    0.56
   2   0  14  912.04   21.39
   2   0  15    0.56    0.65
   2   0  16 1105.43   20.87
   2   0  17   -0.32    0.81
   2   0  18    1.89    0.82
   2   0  19   -0.16    0.70
   2   0  20   25.12    1.14
   2   0  21   -0.31    0.80
   2   0  22  413.82   15.39
   2   0  23    0.75    1.34
   2   0  24  296.83    8.46
   2   0  25   -0.75    1.67
   2   0  26  125.43    4.64
   2   0  27   -0.76    2.00
   2   0  28   26.29    2.84
  -2  -1  29    3.50    2.87
   2   1 -28   24.43    2.29
  -2  -1  28   24.90    2.24
   2   1 -27    1.88    2.09
  -2  -1  27    1.78    1.93
   2   1 -26   47.66    2.45
  -2  -1  26   48.68    2.58
   2   1 -25   25.30    1.85
  -2  -1  25   23.16    1.67
   2   1 -24   41.23    2.22
  -2  -1  24   34.66    1.69
   2   1 -23    0.14    1.05
  -2  -1  23   -0.16    0.86
   2   1 -22  179.03    5.39
  -2  -1  22  177.80    5.08
   2   1 -21   33.71    1.53
  -2  -1  21   31.17    1.51
   2   1 -20   29.89    1.36
  -2  -1  20   32.47    1.53
   2   1 -19   14.71    1.35
  -2  -1  19   13.39    1.02
   2   1 -18  300.07    5.27
  -2  -1  18  305.46    8.05
   2   1 -17  785.80   12.85
  -2  -1  17  810.74   15.32
   2   1 -16 1072.77   17.58
  -2  -1  16 1108.40   25.47
   2   1 -15  392.81    6.83
  -2  -1  15  386.63    9.70
   2   1 -14  425.46   10.20
  -2  -1  14  433.06   10.69
   2   1 -13  507.17   12.10
  -2  -1  13  511.06    9.82
   2   1 -12  131.62    2.93
  -2  -1  12  129.20    3.47
   2   1 -11   46.54    1.31
  -2  -1  11   46.44    1.17
   2   1  -9  545.22   12.66
  -2  -1   9  541.67   10.60
   2   1  -8  677.95   15.61
  -2  -1   8  664.92   10.75
   2   1  -7  416.02    6.94
  -2  -1   7  414.12    7.92
   2   1  -6  347.59    5.88
  -2  -1   6  355.13    5.93
   2   1  -5  523.07   12.11
  -2  -1   5  500.18    9.70
   2   1  -4 1229.47   19.61
  -2  -1   4 1228.76   22.67
   2   1  -3   22.33    0.64
  -2  -1   3   21.69    0.61
   2   1  -2  862.70   16.01
  -2  -1   2  846.24   15.78
   2   1  -1  171.14    6.06
  -2  -1   1  208.17    7.57
   2   1   1 1293.03   29.05
  -2  -1  -1 1321.47   29.79
   2   1   2   50.92    1.09
  -2  -1  -2   49.54    1.06
   2   1   3   17.27    0.48
  -2  -1  -3   16.36    0.56
   2   1   5   12.24    0.43
  -2  -1  -5   12.90    0.54
   2   1   6   78.03    2.26
  -2  -1  -6   78.84    2.12
   2   1   7  732.90   13.87
  -2  -1  -7  742.65   16.98
   2   1   8 2244.13   50.62
  -2  -1  -8 2253.48   71.81
   2   1   9   87.76    1.77
  -2  -1  -9   88.42    1.98
   2   1  10  222.63    5.97
  -2  -1 -10  215.97    5.45
   2   1  11  961.79   22.98
  -2  -1 -11  960.46   22.42
   2   1  12  392.18    9.74
  -2  -1 -12  383.59    7.69
   2   1  13   70.20    1.83
  -2  -1 -13   70.46    2.03
   2   1  14 1490.01   28.01
  -2  -1 -14 1469.30   47.64
   2   1  15  121.40    2.78
  -2  -1 -15  113.59    4.57
   2   1  16 2922.61   66.38
  -2  -1 -16 2890.36   92.04
   2   1  17  192.50    4.28
  -2  -1 -17  199.04    5.18
   2   1  18  215.02    5.07
  -2  -1 -18  207.75    8.37
   2   1  19   32.20    1.26
  -2  -1 -19   31.33    1.32
   2   1  20  229.94    5.03
  -2  -1 -20  222.98    6.16
   2   1  21  344.06    7.37
  -2  -1 -21  356.62    9.70
   2   1  22  116.52    3.08
  -2  -1 -22  119.43    3.69
   2   1  23    5.16    1.15
  -2  -1 -23    6.17    1.30
   2   1  24  164.44    5.07
  -2  -1 -24  176.22    5.28
   2   1  25    9.28    1.40
  -2  -1 -25    7.91    1.56
   2   1  26   -1.19    1.69
  -2  -1 -26   -1.52    1.90
   2   1  27    0.28    2.02
  -2  -1 -27    2.16    2.29
  -2  -1 -28   16.40    2.67
  -2  -2  29    7.13    2.19
   2   2 -28   15.41    1.63
  -2  -2  28   19.26    2.58
   2   2 -27   70.48    2.69
  -2  -2  27   76.90    3.40
   2   2 -26  149.98    4.74
  -2  -2  26  143.79    4.43
   2   2 -25   11.57    1.41
  -2  -2  25   13.32    1.34
   2   2 -24  112.92    3.75
  -2  -2  24  111.35    3.76
   2   2 -23  153.28    4.51
  -2  -2  23  151.53    4.69
   2   2 -22  264.70    5.14
  -2  -2  22  263.30    7.26
   2   2 -21    9.92    0.98
  -2  -2  21   11.22    0.94
   2   2 -20  120.20    3.04
  -2  -2  20  122.14    3.63
   2   2 -19  528.45   10.62
  -2  -2  19  528.52   13.78
   2   2 -18  238.92    9.29
  -2  -2  18  237.14    5.93
   2   2 -17  120.70    3.39
  -2  -2  17  115.06    3.30
   2   2 -16  321.21    6.25
  -2  -2  16  317.46    8.27
   2   2 -15   44.84    1.17
  -2  -2  15   43.24    2.00
   2   2 -14  274.78    5.51
  -2  -2  14  283.08    5.75
   2   2 -13  169.34    3.19
  -2  -2  13  167.90    3.53
   2   2 -12 1206.06   27.63
  -2  -2  12 1229.16   28.23
   2   2 -11  861.80   16.56
  -2  -2  11  865.01   19.86
   2   2 -10  316.30    7.61
  -2  -2  10  317.45    7.50
   2   2  -9   54.90    1.33
  -2  -2   9   57.76    1.43
   2   2  -8  256.64    6.54
  -2  -2   8  272.24    9.67
   2   2  -7 1288.94   24.11
  -2  -2   7 1255.66   23.00
   2   2  -6  262.38    6.40
  -2  -2   6  268.41    5.22
   2   2  -5    4.28    0.38
  -2  -2   5    4.42    0.35
   2   2  -4  321.41    7.94
  -2  -2   4  303.77    6.11
   2   2   1  335.63    8.07
  -2  -2  -1  336.73    8.31
   2   2   2 1543.27   47.76
  -2  -2  -2 1425.32   44.78
   2   2   3 2199.30   69.22
  -2  -2  -3 2235.92   49.35
   2   2   4  150.40    3.88
  -2  -2  -4  155.85    3.86
  -2  -2  -8 5619.43  175.41
   2   2   9  104.49    2.79
  -2  -2  -9  104.76    2.30
   2   2  10 1627.69   36.78
  -2  -2 -10 1678.01   38.14
   2   2  11 2862.10   65.00
  -2  -2 -11 2819.51   88.27
   2   2  12  268.60    6.84
  -2  -2 -12  267.71    6.78
   2   2  13 1067.34   24.38
  -2  -2 -13 1056.00   24.21
   2   2  14  178.20    3.44
  -2  -2 -14  180.99    4.85
   2   2  15   75.20    2.41
  -2  -2 -15   76.05    3.45
   2   2  16  230.69    4.83
  -2  -2 -16  225.85    5.83
   2   2  17   36.87    1.45
  -2  -2 -17   37.04    1.23
   2   2  18   89.11    1.97
  -2  -2 -18   86.19    2.71
   2   2  19   69.74    2.09
  -2  -2 -19   66.71    2.19
   2   2  20   18.67    1.23
  -2  -2 -20   21.41    1.40
   2   2  21   59.31    2.21
  -2  -2 -21   60.47    2.26
   2   2  22  499.39   10.45
  -2  -2 -22  506.88   13.12
   2   2  23    3.26    1.02
  -2  -2 -23    5.50    1.52
   2   2  24  185.84    5.39
  -2  -2 -24  179.60    5.42
   2   2  25   35.11    2.03
  -2  -2 -25   34.19    2.16
   2   2  26   23.62    2.03
  -2  -2 -26   25.76    2.46
   2   2  27    3.03    1.52
  -2  -2 -27    1.37    1.70
  -2  -2 -28   29.46    2.64
  -2  -3  29    1.73    2.80
  -2  -3  28   26.15    2.31
  -2  -3  27    8.51    1.84
  -2  -3  26    0.80    1.36
   2   3 -25    0.98    0.97
  -2  -3  25   -0.01    1.27
   2   3 -24    8.66    0.97
  -2  -3  24    9.08    1.43
   2   3 -23   -0.02    0.85
  -2  -3  23    1.51    1.10
   2   3 -22   12.97    0.84
  -2  -3  22   13.20    1.23
   2   3 -21   16.96    1.09
  -2  -3  21   17.77    1.24
   2   3 -20  109.03    2.38
  -2  -3  20  113.13    3.45
   2   3 -19   47.76    1.41
  -2  -3  19   50.32    1.93
   2   3 -18  765.65   18.12
  -2  -3  18  756.84   17.62
   2   3 -17  430.44   10.56
  -2  -3  17  423.92   10.36
   2   3 -16   13.09    0.61
  -2  -3  16   12.17    0.89
   2   3 -15  522.55   12.74
  -2  -3  15  520.44   12.35
   2   3 -14  116.66    2.31
  -2  -3  14  105.39    4.68
   2   3 -13  696.41   11.61
  -2  -3  13  673.95   15.91
   2   3 -12  650.67   20.64
  -2  -3  12  663.81   15.68
   2   3 -11 1414.55   32.14
  -2  -3  11 1420.00   25.96
   2   3 -10 4150.08  130.69
   2   3  -9  375.70    7.71
  -2  -3   9  369.25    7.26
   2   3  -7  873.57   16.38
  -2  -3   7  864.40   15.97
   2   3  -5 1107.43   24.63
  -2  -3   5 1116.92   25.30
   2   3  -4    5.74    0.43
  -2  -3   4    6.03    0.36
   2   3   0    9.48    0.45
  -2  -3   0   10.75    0.44
  -2  -3  -1  539.88   10.73
   2   3   2 1438.31   46.28
   2   3   3   22.23    1.12
  -2  -3  -3   18.90    0.63
   2   3   5  580.97   13.80
  -2  -3  -5  593.85   13.44
   2   3   6 1213.06   27.21
  -2  -3  -6 1247.05   23.43
   2   3   7   59.27    1.81
  -2  -3  -7   60.02    1.88
   2   3   8 1019.79   23.95
  -2  -3  -8 1003.78   22.52
   2   3   9 1008.29   19.13
  -2  -3  -9  974.34   30.99
   2   3  10 1280.10   24.32
  -2  -3 -10 1314.70   29.91
   2   3  11  390.24    9.43
  -2  -3 -11  402.56    7.82
   2   3  12  725.42   16.91
  -2  -3 -12  751.44   17.57
   2   3  13    2.14    0.56
  -2  -3 -13    2.09    0.84
   2   3  14 3900.78   61.55
  -2  -3 -14 3910.35   86.28
   2   3  15    1.48    0.49
  -2  -3 -15    0.89    1.20
   2   3  16 1894.71   34.74
  -2  -3 -16 1879.46   43.51
   2   3  17  873.77   14.79
  -2  -3 -17  846.19   19.54
   2   3  18  707.79   14.52
  -2  -3 -18  726.51   17.66
   2   3  19    1.00    0.57
  -2  -3 -19    1.95    0.72
   2   3  20   11.10    0.73
  -2  -3 -20   12.33    1.31
   2   3  21  461.22   11.45
  -2  -3 -21  443.31   11.81
   2   3  22    4.17    0.86
  -2  -3 -22    4.79    1.36
   2   3  23   36.52    1.69
  -2  -3 -23   43.79    2.23
   2   3  24   40.00    1.63
  -2  -3 -24   44.14    2.27
   2   3  25   49.75    1.63
  -2  -3 -25   58.30    2.81
  -2  -3 -26    6.52    1.56
  -2  -3 -27    0.31    1.61
  -2  -3 -28   24.57    4.66
  -2  -4  29    2.26    2.63
  -2  -4  28    1.07    2.11
  -2  -4  27   38.55    2.69
   2   4 -26   61.89    3.85
  -2  -4  26   65.95    2.96
  -2  -4  25    3.70    1.44
   2   4 -24   64.65    2.66
  -2  -4  24   61.31    2.54
  -2  -4  23  356.19    9.75
   2   4 -22  444.24    8.78
  -2  -4  22  461.89   12.57
   2   4 -21    1.70    0.48
  -2  -4  21    2.93    0.92
   2   4 -20  148.10    3.45
  -2  -4  20  149.02    4.19
   2   4 -19   44.68    1.70
  -2  -4  19   41.72    1.69
   2   4 -18  958.07   18.36
  -2  -4  18  970.27   22.98
   2   4 -17    0.75    0.46
  -2  -4  17    0.38    0.77
   2   4 -16   60.62    1.54
  -2  -4  16   59.17    1.93
   2   4 -15  152.20    3.38
  -2  -4  15  152.03    6.02
   2   4 -14  829.31   19.42
  -2  -4  14  820.38   19.24
   2   4 -13   81.72    1.99
  -2  -4  13   88.12    2.77
   2   4 -12  342.01    8.35
  -2  -4  12  351.12    6.95
   2   4 -11  112.40    3.16
  -2  -4  11  120.08    3.44
   2   4 -10   55.23    1.65
  -2  -4  10   55.18    1.32
   2   4  -9 4007.79  127.00
  -2  -4   9 4275.98  132.33
   2   4  -8   53.88    1.68
  -2  -4   8   54.29    1.34
   2   4  -7   13.59    0.55
  -2  -4   7   12.27    0.62
   2   4  -6 2524.12   57.02
  -2  -4   6 2605.13   47.78
   2   4  -5 1526.26   34.46
  -2  -4   5 1717.43   55.00
   2   4  -4  135.48    3.47
  -2  -4   4  136.89    3.47
   2   4  -1 2654.00   58.55
   2   4   0  458.54    7.70
  -2  -4   0  455.81    7.59
   2   4   1   10.08    0.37
  -2  -4  -1   10.38    0.56
   2   4   2  500.07    9.72
  -2  -4  -2  504.09   11.89
   2   4   3   66.79    2.51
  -2  -4  -3   72.26    2.67
  -2  -4  -4 2740.35   61.35
   2   4   5   14.09    0.59
  -2  -4  -5   15.70    0.68
   2   4   6  659.90   15.22
  -2  -4  -6  683.11   15.33
   2   4   7 2876.83   65.00
  -2  -4  -7 2863.21   90.15
   2   4   9 1699.64   38.57
  -2  -4  -9 1722.16   54.82
   2   4  10   39.40    1.28
  -2  -4 -10   41.59    1.16
   2   4  11  235.39    4.88
  -2  -4 -11  241.49    5.95
   2   4  12  430.24   10.40
  -2  -4 -12  436.45   10.63
   2   4  13   14.02    0.72
  -2  -4 -13   10.28    0.83
   2   4  14  634.89   12.38
  -2  -4 -14  626.18   14.94
   2   4  15  359.23    7.15
  -2  -4 -15  357.79    9.01
   2   4  16  204.68    4.39
  -2  -4 -16  209.93    5.63
   2   4  17    2.49    0.38
  -2  -4 -17    1.68    0.75
   2   4  18  631.77   12.44
  -2  -4 -18  624.06   15.04
   2   4  19   85.96    2.20
  -2  -4 -19   94.15    2.97
   2   4  20   74.28    2.47
  -2  -4 -20   73.73    2.67
   2   4  21   73.00    1.92
  -2  -4 -21   74.74    2.77
   2   4  22  247.28    9.95
  -2  -4 -22  253.02    7.07
  -2  -4 -23   14.20    1.25
   2   4  24  230.59   10.01
  -2  -4 -24  239.77    7.11
  -2  -4 -25   60.36    2.81
   2   4  26    2.39    2.64
  -2  -4 -26   -0.03    1.98
  -2  -4 -27    1.93    2.38
  -2  -4 -28   36.27    2.56
  -2  -4 -29   37.27    3.75
  -2  -5  29   -1.05    1.58
  -2  -5  28    0.12    1.80
  -2  -5  27   72.80    2.80
   2   5 -26   10.49    2.92
  -2  -5  26    9.03    1.67
  -2  -5  25    5.36    1.77
   2   5 -24   11.11    2.52
  -2  -5  24    8.67    1.39
   2   5 -23    1.51    1.90
  -2  -5  23    1.64    1.19
   2   5 -22    4.79    2.06
  -2  -5  22    6.87    1.43
  -2  -5  21   24.90    1.48
   2   5 -20  676.60   22.96
  -2  -5  20  679.87   16.19
   2   5 -19   81.09    3.77
  -2  -5  19   84.56    2.99
   2   5 -18  277.73    9.83
   2   5 -17    5.78    0.29
  -2  -5  17    5.94    0.87
   2   5 -16  244.32    5.91
  -2  -5  16  244.07    6.68
   2   5 -15  270.45    6.53
  -2  -5  15  271.04    7.06
   2   5 -14   74.73    1.78
  -2  -5  14   77.84    2.54
   2   5 -13  511.15   12.30
  -2  -5  13  504.68   11.89
   2   5 -12   25.81    0.97
  -2  -5  12   23.80    1.01
   2   5 -11 1657.99   30.98
  -2  -5  11 1661.12   37.28
   2   5 -10 5238.29  165.24
  -2  -5  10 5085.58  157.08
   2   5  -9  468.51   11.24
  -2  -5   9  473.28    9.20
   2   5  -8 2254.20   72.64
  -2  -5   8 2341.06   53.07
   2   5  -6 2995.13   67.23
  -2  -5   6 3057.69   67.29
   2   5  -5  350.50    8.62
  -2  -5   5  357.37    8.35
   2   5  -3 2379.50   53.19
  -2  -5   3 2349.60   52.38
   2   5   1 1227.46   22.77
  -2  -5  -1 1314.99   30.32
   2   5   2 1142.58   21.33
  -2  -5  -2 1152.95   18.60
   2   5   3    9.12    0.69
  -2  -5  -3    7.80    0.41
   2   5   4  759.10   17.53
  -2  -5  -4  773.03   17.42
   2   5   5  193.16    4.15
  -2  -5  -5  199.17    4.77
   2   5   6 1217.29   27.34
  -2  -5  -6 1227.52   27.69
   2   5   7 1194.40   22.61
  -2  -5  -7 1213.93   22.69
   2   5   8  176.43    4.84
  -2  -5  -8  178.05    4.41
   2   5   9  168.89    3.68
  -2  -5  -9  173.54    4.43
   2   5  10 2237.46   51.81
  -2  -5 -10 2224.84   49.81
   2   5  11   22.62    0.93
  -2  -5 -11   23.71    0.85
   2   5  12  218.71    4.52
  -2  -5 -12  226.86    4.64
   2   5  13  475.23   11.00
  -2  -5 -13  472.15   11.57
   2   5  14  169.97    4.21
  -2  -5 -14  181.68    5.05
   2   5  15  457.45    9.06
  -2  -5 -15  443.74   15.86
   2   5  16  970.05   22.55
  -2  -5 -16  957.32   22.80
   2   5  17  550.43   19.01
  -2  -5 -17  532.66   12.89
  -2  -5 -18   18.78    1.29
   2   5  19   61.45    3.48
  -2  -5 -19   64.62    2.34
   2   5  20   23.67    1.65
  -2  -5 -20   22.10    1.55
   2   5  21   16.27    2.27
  -2  -5 -21   16.75    1.28
   2   5  22   18.81    1.81
  -2  -5 -22   21.28    1.57
  -2  -5 -23    9.49    1.49
   2   5  24   29.82    2.18
  -2  -5 -24   33.28    2.23
   2   5  25   64.58    4.39
  -2  -5 -25   59.52    2.82
  -2  -5 -26    5.74    1.81
   2   5  27    3.10    3.50
  -2  -5 -27    3.70    1.61
  -2  -5 -28    7.97    2.41
  -2  -5 -29   -0.84    2.11
  -2  -6  29   24.00    1.52
  -2  -6  28   44.13    2.76
  -2  -6  27    2.74    1.66
  -2  -6  26   25.85    2.19
   2   6 -25   -1.34    1.71
  -2  -6  25    1.33    1.69
  -2  -6  24   19.90    1.64
   2   6 -23  156.51    6.31
  -2  -6  23  158.40    5.04
  -2  -6  22   39.14    1.88
   2   6 -21  101.77    4.91
  -2  -6  21  100.59    3.26
  -2  -6  20   74.32    2.62
  -2  -6  19  141.09    4.13
  -2  -6  18  968.84   22.57
  -2  -6  17   18.24    1.09
  -2  -6  16  238.25    6.29
   2   6 -15 1515.16   48.33
  -2  -6  15 1560.82   35.77
  -2  -6  14 1306.81   30.09
   2   6 -13   22.72    1.90
  -2  -6  13   25.40    1.33
   2   6 -12  264.83    6.35
  -2  -6  12  268.40    7.05
   2   6 -11   72.40    1.71
  -2  -6  11   70.52    1.71
   2   6 -10 1446.72   27.17
  -2  -6  10 1435.57   26.49
   2   6  -8   72.71    2.20
  -2  -6   8   71.89    1.69
   2   6  -7  212.99    5.72
  -2  -6   7  214.55    4.32
   2   6  -6 2981.63   92.14
  -2  -6   6 3021.16   67.06
   2   6  -5  771.28   24.85
  -2  -6   5  751.47   25.48
   2   6  -4 2273.45   41.29
  -2  -6   4 2288.67   71.37
   2   6  -2 1961.70   35.76
  -2  -6   2 1905.73   35.10
   2   6  -1  838.79   13.74
  -2  -6   1  867.34   20.21
   2   6   0 1982.74   36.53
  -2  -6   0 1966.68   31.49
   2   6   1 2242.33   35.28
  -2  -6  -1 2319.23   52.40
   2   6   2   97.26    2.16
  -2  -6  -2  104.67    2.38
   2   6   3  431.57    8.73
  -2  -6  -3  441.30   10.63
   2   6   5  342.52   12.28
  -2  -6  -5  353.35    6.93
   2   6   6   79.89    1.95
  -2  -6  -6   83.97    1.89
   2   6   7    6.13    0.47
  -2  -6  -7    6.19    0.45
   2   6   8 1173.44   27.08
  -2  -6  -8 1203.59   26.98
   2   6   9  469.79   11.73
  -2  -6  -9  481.63   11.30
   2   6  10 1519.06   49.04
  -2  -6 -10 1519.44   48.39
   2   6  11  187.90    5.16
  -2  -6 -11  188.11    5.13
   2   6  12  130.75    5.50
  -2  -6 -12  123.47    3.57
   2   6  13  314.37   11.21
  -2  -6 -13  316.04    8.31
   2   6  14  554.06   13.57
  -2  -6 -14  558.78   13.94
   2   6  15  110.66    3.35
  -2  -6 -15  113.87    3.65
   2   6  16   90.36    2.94
  -2  -6 -16   96.41    3.36
   2   6  17  259.34    7.17
  -2  -6 -17  256.50    7.51
   2   6  18   12.38    1.36
  -2  -6 -18   14.69    1.32
   2   6  19   19.69    1.45
  -2  -6 -19   20.04    1.39
   2   6  20   46.00    3.05
  -2  -6 -20   49.07    2.12
   2   6  21   75.91    4.51
  -2  -6 -21   80.64    3.14
   2   6  22   10.84    2.11
  -2  -6 -22    7.55    1.35
   2   6  23   21.36    2.73
  -2  -6 -23   19.96    1.71
  -2  -6 -24  140.18    4.33
   2   6  25   94.70    5.25
  -2  -6 -25   94.86    3.77
   2   6  26    0.41    2.83
  -2  -6 -26    0.94    2.12
   2   6  27    3.46    3.36
  -2  -6 -27    4.25    1.66
  -2  -6 -28    2.32    2.34
   2   6  29   55.08    5.32
  -2  -6 -29   45.46    2.63
  -2  -7  29    6.06    2.46
  -2  -7  28    3.77    2.05
   2   7 -27   60.34    3.19
  -2  -7  27   53.94    3.06
   2   7 -26    5.78    3.16
  -2  -7  26    2.23    1.70
  -2  -7  25   13.00    1.96
   2   7 -24   70.99    3.97
  -2  -7  24   61.06    2.55
  -2  -7  23  157.47    4.60
   2   7 -22   31.14    2.71
  -2  -7  22   31.06    1.71
   2   7 -21   56.25    3.28
  -2  -7  21   59.59    2.41
  -2  -7  20  355.42    9.12
  -2  -7  19   39.60    1.76
   2   7 -18  321.99   11.84
  -2  -7  18  336.96    8.72
   2   7 -17   52.49    2.71
  -2  -7  17   52.92    2.06
  -2  -7  16   91.31    2.80
   2   7 -15 1103.01   24.87
  -2  -7  15 1080.28   25.06
  -2  -7  14  994.55   24.10
   2   7 -13    5.45    0.99
  -2  -7  13    5.80    0.96
   2   7 -12   40.77    2.27
  -2  -7  12   40.87    1.45
   2   7 -11  557.45   13.83
  -2  -7  11  582.79   14.57
   2   7 -10 4079.34  130.04
  -2  -7  10 4298.12   95.01
   2   7  -9    4.17    0.39
  -2  -7   9    4.33    0.38
   2   7  -8  149.40    3.98
  -2  -7   8  147.05    3.23
   2   7  -7 1172.86   27.18
  -2  -7   7 1240.52   23.09
   2   7  -6   82.22    3.44
  -2  -7   6   78.04    3.07
   2   7  -5 4632.08  143.58
   2   7  -3 2454.66   54.83
  -2  -7   3 2530.43   47.18
   2   7  -2 1069.57   19.93
  -2  -7   2 1034.07   19.67
   2   7  -1  731.56   13.79
  -2  -7   1  771.35   14.89
   2   7   0 3945.13  123.74
   2   7   2  819.57   19.15
  -2  -7  -2  837.71   19.87
   2   7   3 5001.81  152.90
  -2  -7  -3 5383.07  168.37
   2   7   4  891.18   17.08
  -2  -7  -4  906.47   17.27
   2   7   5  522.61   18.08
  -2  -7  -5  550.39   18.79
   2   7   6 1159.81   26.76
  -2  -7  -6 1164.19   21.88
   2   7   7 3144.58   99.52
  -2  -7  -7 3070.14   96.04
   2   7   8  599.80   21.25
  -2  -7  -8  609.18   11.56
   2   7   9 3463.73  110.54
  -2  -7  -9 3252.89   72.03
   2   7  10 1723.74   40.26
  -2  -7 -10 1790.33   41.36
   2   7  11  321.75   12.23
  -2  -7 -11  319.41    7.93
   2   7  12   22.60    1.28
  -2  -7 -12   26.99    2.04
   2   7  13  926.50   32.62
  -2  -7 -13  904.95   21.65
   2   7  14   37.35    2.63
  -2  -7 -14   35.52    1.54
   2   7  15  334.01    8.95
  -2  -7 -15  340.15    8.63
   2   7  16  321.88    8.18
  -2  -7 -16  310.79    8.27
   2   7  17  108.60    3.46
  -2  -7 -17  104.69    3.35
   2   7  18   64.66    2.54
  -2  -7 -18   65.84    3.73
   2   7  19    0.71    1.19
  -2  -7 -19   -0.39    0.99
   2   7  20    5.65    2.03
  -2  -7 -20    3.13    1.12
   2   7  21    3.17    1.87
  -2  -7 -21    5.14    1.43
   2   7  22    0.40    1.45
  -2  -7 -22   -0.61    1.47
   2   7  23   41.05    3.49
  -2  -7 -23   44.95    2.18
   2   7  24   65.66    3.19
  -2  -7 -24   60.26    2.77
   2   7  25   37.68    3.92
  -2  -7 -25   34.12    2.00
   2   7  26    1.65    3.77
  -2  -7 -26    3.23    1.59
   2   7  27    4.00    3.94
  -2  -7 -27    1.78    1.79
   2   7  28   -1.37    4.26
  -2  -7 -28    0.84    2.76
   2   7  29    9.88    4.69
  -2  -7 -29    7.96    2.59
   2   8 -29    5.95    4.25
  -2  -8  29    7.33    2.31
  -2  -8  28   34.85    2.63
  -2  -8  27    1.91    1.83
   2   8 -26   30.09    3.76
  -2  -8  26   23.66    2.02
  -2  -8  25    1.50    1.35
   2   8 -24  108.64    5.44
  -2  -8  24   98.32    3.56
  -2  -8  23  174.35    4.96
  -2  -8  22   22.27    1.60
   2   8 -21   64.67    2.60
  -2  -8  21   67.53    3.99
   2   8 -20    6.96    1.32
  -2  -8  20    7.51    1.30
  -2  -8  19  269.10    7.29
  -2  -8  18    9.62    0.98
  -2  -8  17  633.99   15.22
   2   8 -16  643.40   21.63
  -2  -8  16  632.92   15.12
   2   8 -15 1706.08   39.53
  -2  -8  15 1687.71   38.56
   2   8 -14  163.07    4.82
  -2  -8  14  168.03    4.48
   2   8 -13   40.66    2.17
  -2  -8  13   36.86    1.44
   2   8 -12 4417.35  140.43
  -2  -8  12 4327.28   95.59
   2   8 -11  402.88   14.36
  -2  -8  11  375.53    7.51
   2   8 -10   77.17    2.50
  -2  -8  10   79.72    2.03
   2   8  -9  248.15    6.76
  -2  -8   9  248.59    5.24
   2   8  -8  938.41   31.41
  -2  -8   8  953.98   18.32
   2   8  -7  140.38    5.54
  -2  -8   7  135.46    3.61
   2   8  -6 1919.33   35.60
  -2  -8   6 1892.71   61.67
   2   8  -5  999.67   18.93
  -2  -8   5 1004.18   19.60
   2   8  -4   92.44    2.58
  -2  -8   4   95.68    2.22
   2   8  -3 2190.34   40.41
  -2  -8   3 2215.58   40.62
   2   8  -1  376.79   12.87
  -2  -8   1  366.29    6.75
   2   8   0  211.01    3.88
  -2  -8   0  209.16    4.03
   2   8   1 4937.96  153.74
   2   8   2 2155.24   67.87
  -2  -8  -2 2164.38   39.91
   2   8   3  309.24    6.41
  -2  -8  -3  308.57    6.37
   2   8   4  889.09   21.22
  -2  -8  -4  885.63   20.73
   2   8   5 2069.97   47.38
  -2  -8  -5 2108.13   38.46
   2   8   6    7.22    0.75
  -2  -8  -6    9.70    0.81
   2   8   7  164.03    6.29
  -2  -8  -7  153.55    3.48
   2   8   8 1798.92   41.67
  -2  -8  -8 1778.45   39.64
   2   8   9  326.97    8.28
  -2  -8  -9  315.00    5.35
   2   8  10  539.98   18.77
  -2  -8 -10  550.46   10.77
   2   8  11  356.99   13.05
  -2  -8 -11  347.35    9.03
   2   8  12  339.76   12.29
  -2  -8 -12  351.23    8.89
   2   8  13    6.93    1.03
  -2  -8 -13    5.38    1.00
  -2  -8 -14  112.57    3.43
   2   8  15   36.22    2.37
  -2  -8 -15   38.71    1.65
   2   8  16   72.45    4.03
  -2  -8 -16   72.71    3.46
   2   8  17  119.93    5.17
  -2  -8 -17  120.16    3.71
  -2  -8 -18  135.69    3.79
   2   8  19   39.14    2.44
  -2  -8 -19   41.71    1.79
   2   8  20   13.31    2.15
  -2  -8 -20   11.10    1.15
   2   8  21  242.50    9.69
  -2  -8 -21  232.30    6.61
   2   8  22    2.78    1.59
  -2  -8 -22    2.60    1.35
   2   8  23  168.32    7.79
  -2  -8 -23  178.79    5.48
   2   8  24    2.54    2.07
  -2  -8 -24    4.22    1.91
   2   8  25   58.66    4.50
  -2  -8 -25   62.26    3.01
   2   8  26   -1.22    2.38
  -2  -8 -26    0.74    2.11
   2   8  27   -0.02    3.92
  -2  -8 -27    1.77    2.63
   2   8  28    2.59    4.31
  -2  -8 -28   -0.32    2.06
  -2  -8 -29   17.98    2.11
   2   9 -29    9.41    4.18
  -2  -9  29   13.61    1.60
  -2  -9  28    5.69    1.79
  -2  -9  27   18.53    1.78
   2   9 -26    6.00    3.96
  -2  -9  26    6.17    1.53
  -2  -9  25   59.38    2.78
   2   9 -24   27.69    3.07
  -2  -9  24   26.35    1.68
   2   9 -23   33.81    3.31
  -2  -9  23   36.62    2.30
   2   9 -22   12.61    2.30
  -2  -9  22   10.71    1.10
  -2  -9  21   52.79    2.07
   2   9 -20    7.68    2.01
  -2  -9  20    8.46    1.05
   2   9 -19    5.97    1.36
  -2  -9  19    6.94    1.31
   2   9 -18  126.09    5.55
  -2  -9  18  124.81    3.65
   2   9 -17   17.01    2.00
  -2  -9  17   15.48    1.23
   2   9 -16  333.48    8.71
  -2  -9  16  330.18    8.63
   2   9 -15  282.40    7.41
  -2  -9  15  297.18    7.47
   2   9 -14  540.48   19.06
  -2  -9  14  496.06   12.90
   2   9 -13   29.36    1.43
  -2  -9  13   30.87    1.43
   2   9 -12   40.66    1.70
  -2  -9  12   36.67    1.65
   2   9 -11  192.58    7.36
  -2  -9  11  174.97    3.93
   2   9 -10  165.94    4.25
  -2  -9  10  166.62    3.59
   2   9  -9 1239.68   23.48
  -2  -9   9 1244.06   23.83
   2   9  -8   17.77    1.02
  -2  -9   8   18.06    0.74
  -2  -9   7   -0.02    0.59
   2   9  -6   22.13    0.95
  -2  -9   6   22.39    0.90
   2   9  -5  154.67    3.98
  -2  -9   5  160.16    3.25
   2   9  -4 1396.72   26.02
  -2  -9   4 1358.06   26.00
   2   9  -3 1032.54   23.50
  -2  -9   3 1022.67   19.59
   2   9  -2 2106.52   38.61
  -2  -9   2 2051.34   32.87
   2   9  -1   83.20    2.04
  -2  -9   1   81.29    1.90
   2   9   0 1651.37   30.84
  -2  -9   0 1628.90   26.30
   2   9   1   65.32    1.39
  -2  -9  -1   63.46    1.59
   2   9   3  686.90   16.61
  -2  -9  -3  685.03   13.88
   2   9   4 3233.29   71.73
  -2  -9  -4 3343.39   52.59
   2   9   5 2613.49   57.84
  -2  -9  -5 2542.26   47.21
   2   9   6  878.39   20.91
  -2  -9  -6  920.97   17.52
  -2  -9  -7    8.41    0.48
   2   9   8   53.24    2.89
  -2  -9  -8   55.84    1.45
   2   9   9 1829.81   41.86
  -2  -9  -9 1878.60   34.37
   2   9  10  609.36   15.31
  -2  -9 -10  590.81    9.98
   2   9  11    1.50    1.05
  -2  -9 -11    2.45    0.70
   2   9  12  112.10    3.59
  -2  -9 -12  109.95    3.55
   2   9  13 1074.48   37.12
  -2  -9 -13 1016.41   24.04
   2   9  14   32.25    2.31
  -2  -9 -14   30.93    1.46
   2   9  15  329.44    9.24
  -2  -9 -15  330.63    8.92
   2   9  16   36.50    2.49
  -2  -9 -16   35.79    1.75
   2   9  17  103.79    4.93
  -2  -9 -17  105.42    3.24
   2   9  18   21.04    2.28
  -2  -9 -18   22.11    1.44
   2   9  19   18.57    2.27
  -2  -9 -19   20.43    1.65
   2   9  20    0.52    2.16
  -2  -9 -20    2.08    1.15
   2   9  21    0.77    1.19
  -2  -9 -21    2.20    1.17
   2   9  22  184.38    7.22
  -2  -9 -22  188.67    7.53
   2   9  23   16.99    2.78
  -2  -9 -23   19.40    2.04
   2   9  24   83.75    3.55
  -2  -9 -24   83.87    3.33
  -2  -9 -25    2.60    1.75
   2   9  26   11.87    3.67
  -2  -9 -26   10.03    2.09
  -2  -9 -27    9.03    2.46
   2   9  28   13.27    4.71
  -2  -9 -28   10.69    2.16
   2   9  29   18.10    4.62
  -2  -9 -29    8.16    1.96
  -2 -10  29    8.18    2.92
  -2 -10  28   15.86    2.21
   2  10 -27    6.49    3.80
  -2 -10  27    5.90    1.85
  -2 -10  26   35.15    2.21
   2  10 -25   -2.60    3.11
  -2 -10  25    1.18    1.64
  -2 -10  24   31.49    2.08
   2  10 -23  214.52    8.76
  -2 -10  23  209.21    6.43
   2  10 -22    6.49    2.40
  -2 -10  22    5.86    1.83
   2  10 -21   54.49    3.54
  -2 -10  21   57.45    2.72
   2  10 -20    7.62    1.48
  -2 -10  20    7.34    1.45
  -2 -10  19   92.32    3.08
   2  10 -18  212.94    8.82
  -2 -10  18  208.47    6.19
   2  10 -17  286.58    7.79
  -2 -10  17  286.53    7.76
   2  10 -16  183.89    5.34
  -2 -10  16  187.03    5.46
   2  10 -15  383.45   13.33
  -2 -10  15  358.14    9.61
   2  10 -14  293.31    7.81
  -2 -10  14  295.44   10.65
   2  10 -13   92.89    4.66
  -2 -10  13   84.71    2.80
   2  10 -12 1822.68   58.56
  -2 -10  12 1815.74   41.87
   2  10 -11  477.65   18.30
  -2 -10  11  464.21    7.91
   2  10 -10   15.94    0.78
  -2 -10  10   14.37    0.71
   2  10  -9  133.78    3.76
  -2 -10   9  131.96    2.97
   2  10  -8 1589.84   53.20
  -2 -10   8 1554.55   50.41
   2  10  -7   43.84    1.97
  -2 -10   7   42.89    1.52
   2  10  -6  307.07    7.87
  -2 -10   6  291.42    6.17
   2  10  -5  134.13    3.13
  -2 -10   5  129.10    3.69
   2  10  -4  122.70    3.36
  -2 -10   4  123.83    2.50
   2  10  -3 1458.11   48.31
  -2 -10   3 1371.05   26.03
   2  10  -2 1676.26   31.03
  -2 -10   2 1643.74   30.82
   2  10  -1  268.52    5.52
  -2 -10   1  266.06    4.87
   2  10   0  459.54   11.25
  -2 -10   0  460.60   11.43
   2  10   1 2969.58   54.37
  -2 -10  -1 2883.01   65.85
   2  10   2 1047.05   24.98
  -2 -10  -2 1080.00   20.94
   2  10   3    2.02    0.90
  -2 -10  -3    1.66    0.37
   2  10   4   52.48    1.99
  -2 -10  -4   56.50    1.63
   2  10   5 2267.92   36.74
  -2 -10  -5 2286.43   42.86
   2  10   6   15.09    1.66
  -2 -10  -6   15.34    0.54
   2  10   7  116.34    5.26
  -2 -10  -7   99.42    2.29
   2  10   8   -0.85    1.19
  -2 -10  -8  390.05    7.99
   2  10   9 1105.62   38.24
  -2 -10  -9 1082.45   24.90
   2  10  10   82.76    2.85
  -2 -10 -10   84.81    1.90
  -2 -10 -11    1.57    1.11
   2  10  12  342.07   13.71
  -2 -10 -12  341.25    9.36
   2  10  13   27.93    2.21
  -2 -10 -13   31.30    1.41
   2  10  14  183.30    5.24
  -2 -10 -14  178.69    5.02
   2  10  15  133.50    5.64
  -2 -10 -15  138.38    3.87
  -2 -10 -16   79.50    2.52
   2  10  17  168.67    7.62
  -2 -10 -17  167.28    4.58
   2  10  18  204.87    8.15
  -2 -10 -18  207.45    5.70
   2  10  19   10.95    1.75
  -2 -10 -19   11.57    1.21
   2  10  20   73.37    3.85
  -2 -10 -20   74.56    2.68
  -2 -10 -21  149.53    4.39
   2  10  22   16.44    1.77
  -2 -10 -22   15.34    1.59
   2  10  23   25.93    2.19
  -2 -10 -23   27.28    1.90
   2  10  24   78.72    5.44
  -2 -10 -24   68.27    2.76
   2  10  25    1.51    2.38
  -2 -10 -25    3.32    2.25
  -2 -10 -26    0.73    2.03
   2  10  27   -1.42    3.26
  -2 -10 -27    0.76    1.88
  -2 -10 -28   -0.61    2.26
  -2 -11  28    2.45    2.25
  -2 -11  27    5.00    1.65
   2  11 -26   30.33    4.78
  -2 -11  26   29.71    2.30
   2  11 -25   62.80    4.54
  -2 -11  25   52.48    2.60
   2  11 -24  111.80    5.52
  -2 -11  24  104.76    3.52
   2  11 -23   37.15    3.62
  -2 -11  23   34.50    2.18
   2  11 -22   18.22    2.81
  -2 -11  22   20.90    2.70
  -2 -11  21   14.99    1.28
  -2 -11  20  129.32    4.27
   2  11 -19  140.10    5.92
  -2 -11  19  134.86    4.11
  -2 -11  18   52.22    2.10
  -2 -11  17  328.16    8.76
   2  11 -16  116.96    3.88
  -2 -11  16  115.51    3.74
   2  11 -15    4.78    1.88
  -2 -11  15    5.01    0.98
   2  11 -14  112.47    5.20
  -2 -11  14  116.29    3.33
   2  11 -13   10.75    1.27
  -2 -11  13   11.37    1.21
   2  11 -12    4.76    1.50
  -2 -11  12    3.31    0.34
   2  11 -11  558.03   22.16
  -2 -11  11  541.32   10.83
  -2 -11  10  253.68    5.32
   2  11  -9  119.10    4.86
  -2 -11   9  120.34    4.55
  -2 -11   8   34.18    1.30
   2  11  -7 4967.48  111.73
  -2 -11   7 4761.22  106.76
   2  11  -6   26.04    1.97
  -2 -11   6   30.97    0.89
   2  11  -5  428.84   10.75
  -2 -11   5  426.97    7.79
   2  11  -4   50.77    1.34
  -2 -11   4   55.41    1.35
   2  11  -3  114.22    3.27
  -2 -11   3  119.29    2.79
   2  11  -2  534.75   10.48
  -2 -11   2  533.61    9.07
   2  11  -1  744.73   24.30
  -2 -11   1  729.79   12.22
   2  11   0   68.75    1.75
  -2 -11   0   69.81    1.60
   2  11   1 1007.16   32.11
  -2 -11  -1 1016.82   19.73
  -2 -11  -2 2122.71   33.83
   2  11   3 2074.67   46.84
  -2 -11  -3 2064.88   38.64
   2  11   4  925.02   18.10
  -2 -11  -4  884.29   21.50
   2  11   5  623.90   15.46
  -2 -11  -5  619.70   10.49
   2  11   6 1313.39   30.78
  -2 -11  -6 1288.43   21.15
   2  11   7   50.16    1.66
  -2 -11  -7   52.60    1.39
  -2 -11  -8  455.50    9.16
   2  11   9   39.34    2.64
  -2 -11  -9   37.31    1.05
   2  11  10  278.06    7.90
  -2 -11 -10  278.35    5.06
   2  11  11  366.95   14.73
  -2 -11 -11  367.86    7.45
   2  11  12  314.75    8.26
  -2 -11 -12  309.11    8.30
   2  11  13  270.87   10.76
  -2 -11 -13  254.75    9.79
   2  11  14   32.96    1.87
  -2 -11 -14   32.25    1.69
   2  11  15  714.23   24.03
  -2 -11 -15  682.11   16.12
  -2 -11 -16    2.97    1.43
   2  11  17  199.33    7.75
  -2 -11 -17  208.19    7.75
   2  11  18   17.57    1.85
  -2 -11 -18   17.19    1.25
   2  11  19   26.59    2.57
  -2 -11 -19   28.22    1.73
  -2 -11 -20   40.60    1.89
  -2 -11 -21   14.02    1.40
   2  11  22  105.11    5.70
  -2 -11 -22  102.53    3.50
   2  11  23    2.36    1.90
  -2 -11 -23    1.63    1.48
   2  11  24   28.99    2.58
  -2 -11 -24   28.48    1.86
   2  11  25    1.21    3.59
  -2 -11 -25   -0.27    1.78
   2  11  26   23.54    2.89
  -2 -11 -26   23.47    2.40
  -2 -11 -27    0.27    1.00
  -2 -12  27    5.58    1.76
   2  12 -26    0.06    3.77
  -2 -12  26    1.25    1.85
   2  12 -25   17.10    3.73
  -2 -12  25   21.60    1.83
   2  12 -24    5.11    2.85
  -2 -12  24    3.10    1.56
   2  12 -23   55.70    4.09
  -2 -12  23   51.77    2.39
  -2 -12  22   15.47    1.50
   2  12 -21   13.25    1.64
  -2 -12  21   13.46    1.50
   2  12 -20    0.88    1.56
  -2 -12  20    3.36    1.04
   2  12 -19   15.07    1.51
  -2 -12  19   14.53    1.32
  -2 -12  18    3.22    0.97
  -2 -12  17  130.25    4.05
   2  12 -16   14.82    1.57
  -2 -12  16   14.32    1.47
   2  12 -15  324.09   12.67
  -2 -12  15  327.40    8.24
   2  12 -14  375.07   13.53
  -2 -12  14  358.63    8.93
   2  12 -13  404.38   10.50
  -2 -12  13  404.18   10.33
   2  12 -12   10.63    1.52
  -2 -12  12   10.88    0.47
   2  12 -11  297.73   12.34
  -2 -12  11  282.61    6.11
  -2 -12  10 1246.92   29.41
   2  12  -9  634.89   21.40
  -2 -12   9  662.27   15.88
   2  12  -8  631.96   15.02
  -2 -12   8  653.03   11.10
   2  12  -7  425.82   16.23
  -2 -12   7  406.39    8.78
   2  12  -6 1045.18   20.21
  -2 -12   6 1036.94   17.42
   2  12  -5  344.83    8.36
  -2 -12   5  348.75    7.24
   2  12  -4  801.20   15.66
  -2 -12   4  772.29   18.58
   2  12  -3  520.28    8.84
  -2 -12   3  517.13   10.42
   2  12  -2   20.63    1.09
  -2 -12   2   21.77    0.72
   2  12  -1  228.31    4.86
  -2 -12   1  231.57    4.22
   2  12   0  132.52    2.90
  -2 -12   0  136.56    2.78
   2  12   1 2857.61   64.93
  -2 -12  -1 2815.39   45.12
   2  12   2  343.16   11.86
  -2 -12  -2  353.64    8.61
   2  12   3  591.29   14.48
  -2 -12  -3  574.67    9.75
   2  12   4   64.42    1.84
  -2 -12  -4   64.83    1.67
   2  12   5 2012.03   67.21
  -2 -12  -5 2004.83   37.33
   2  12   6  139.88    4.19
  -2 -12  -6  139.62    2.80
   2  12   7   30.92    1.58
  -2 -12  -7   31.42    1.38
   2  12   8   25.40    1.33
  -2 -12  -8   23.87    0.86
  -2 -12  -9  365.95    9.32
  -2 -12 -10   24.40    0.76
   2  12  11   14.15    1.62
  -2 -12 -11   14.22    0.56
   2  12  12  331.14    9.47
  -2 -12 -12  319.11   12.68
   2  12  13  323.57   12.65
  -2 -12 -13  339.46    8.92
   2  12  14  815.92   19.55
  -2 -12 -14  785.22   18.44
   2  12  15   14.95    1.85
  -2 -12 -15   19.76    1.39
  -2 -12 -16  544.35   12.74
   2  12  17  106.15    5.04
  -2 -12 -17  101.53    3.21
   2  12  18  260.99   11.15
  -2 -12 -18  266.19    7.02
   2  12  19   23.74    1.97
  -2 -12 -19   20.22    1.62
   2  12  20  325.24   11.77
  -2 -12 -20  307.73    7.81
   2  12  21   16.99    2.70
  -2 -12 -21   17.89    1.73
   2  12  22   94.10    4.75
  -2 -12 -22   92.73    3.27
   2  12  23    1.30    2.70
  -2 -12 -23    4.97    1.64
   2  12  24   22.74    3.83
  -2 -12 -24   21.24    2.14
   2  12  25    6.68    3.71
  -2 -12 -25    6.01    1.66
   2  12  26    1.52    4.65
  -2 -12 -26    0.85    1.73
   2  13 -25   -0.04    3.38
  -2 -13  25   -0.17    1.47
   2  13 -24  154.59    5.07
  -2 -13  24  141.65    4.81
  -2 -13  23   30.21    1.62
   2  13 -22  168.82    7.28
  -2 -13  22  155.68    4.39
   2  13 -21    1.74    1.79
  -2 -13  21    3.22    1.22
   2  13 -20  172.96    6.99
  -2 -13  20  170.83    4.47
   2  13 -19    3.27    2.52
  -2 -13  19    2.82    1.24
  -2 -13  18   22.86    1.42
   2  13 -17   16.65    2.45
  -2 -13  17   17.66    1.41
   2  13 -16  289.74   10.88
  -2 -13  16  294.23    7.58
   2  13 -15   97.15    3.36
  -2 -13  15   99.20    3.18
   2  13 -14    1.06    1.28
  -2 -13  14    0.54    1.17
   2  13 -13  141.93    6.08
  -2 -13  13  130.75    3.86
   2  13 -12    4.45    1.83
  -2 -13  12    8.28    0.68
   2  13 -11   37.42    2.55
  -2 -13  11   36.08    1.07
   2  13 -10    2.66    1.80
  -2 -13  10    2.15    0.55
   2  13  -9  639.59   12.84
  -2 -13   9  640.18   11.32
   2  13  -8   52.81    2.10
  -2 -13   8   52.86    1.57
   2  13  -7  236.92    9.63
  -2 -13   7  229.72    4.35
   2  13  -6   -1.79    1.55
  -2 -13   6    0.18    0.46
   2  13  -5  268.97    6.87
  -2 -13   5  270.43    5.82
   2  13  -4   43.53    2.38
  -2 -13   4   47.84    1.40
   2  13  -3  493.83   10.40
  -2 -13   3  480.56   11.76
   2  13  -2   27.81    1.26
  -2 -13   2   28.90    0.87
   2  13  -1  352.38    7.40
  -2 -13   1  350.15    6.36
   2  13   0   10.93    1.03
  -2 -13   0   11.89    0.70
   2  13   1  501.16    8.89
  -2 -13  -1  493.52    8.71
   2  13   2   40.99    1.35
  -2 -13  -2   40.89    1.27
   2  13   3  814.64   19.33
  -2 -13  -3  781.71   13.17
   2  13   4  236.04    8.43
  -2 -13  -4  226.37    4.88
   2  13   5  100.96    2.68
  -2 -13  -5  103.60    2.65
   2  13   6  116.72    5.58
  -2 -13  -6  107.03    2.62
   2  13   7  364.08   13.11
  -2 -13  -7  348.26    6.33
   2  13   8 1051.83   36.95
  -2 -13  -8 1026.46   17.45
   2  13   9  304.47   11.96
  -2 -13  -9  300.76    6.47
  -2 -13 -10  246.59    9.31
   2  13  11  137.29    4.27
  -2 -13 -11  125.76    2.66
   2  13  12  496.90   17.87
  -2 -13 -12  455.64   11.04
   2  13  13   40.82    3.37
  -2 -13 -13   40.83    2.70
   2  13  14   45.65    2.74
  -2 -13 -14   48.97    1.96
   2  13  15   60.01    2.59
  -2 -13 -15   63.83    2.38
  -2 -13 -16    5.03    1.03
   2  13  17   88.73    4.50
  -2 -13 -17   85.80    2.89
   2  13  18    2.13    1.54
  -2 -13 -18    1.67    1.09
   2  13  19   76.23    3.94
  -2 -13 -19   80.33    2.62
   2  13  20   42.67    3.65
  -2 -13 -20   39.53    1.97
   2  13  21   22.56    2.37
  -2 -13 -21   24.57    1.76
   2  13  22   60.98    4.30
  -2 -13 -22   62.50    2.75
   2  13  23    0.44    2.04
  -2 -13 -23    1.23    1.36
   2  13  24   23.20    3.67
  -2 -13 -24   19.47    2.46
   2  13  25   19.19    4.00
  -2 -13 -25   16.07    4.04
   2  14 -24   -0.28    3.26
  -2 -14  24   -0.48    1.72
  -2 -14  23    1.63    1.25
  -2 -14  22    0.41    1.52
   2  14 -21    3.35    2.04
  -2 -14  21    2.28    1.28
   2  14 -20    8.72    2.74
  -2 -14  20    8.64    1.25
   2  14 -19   -0.84    2.64
  -2 -14  19    1.24    1.31
   2  14 -18   -1.89    2.26
  -2 -14  18    0.53    1.22
   2  14 -17   30.24    1.97
  -2 -14  17   32.17    1.77
   2  14 -16   21.47    2.10
  -2 -14  16   23.21    1.47
  -2 -14  15   70.85    2.38
   2  14 -14  341.68   12.89
  -2 -14  14  327.27    8.36
  -2 -14  13   34.01    1.64
  -2 -14  12    1.85    0.44
  -2 -14  11   83.74    3.19
   2  14 -10  318.73   11.91
  -2 -14  10  310.72    6.03
   2  14  -9  230.52    5.05
  -2 -14   9  230.17    5.30
   2  14  -8  382.12   10.32
  -2 -14   8  380.56    8.15
   2  14  -7   86.13    2.98
  -2 -14   7   84.20    1.93
   2  14  -6  660.36   16.44
  -2 -14   6  667.09   11.95
   2  14  -5  530.00   13.15
  -2 -14   5  536.10   10.44
   2  14  -4  273.10    9.71
  -2 -14   4  272.57    5.61
   2  14  -3  213.92    5.67
  -2 -14   3  220.48    4.72
   2  14  -2   20.24    1.27
  -2 -14   2   19.16    0.79
   2  14  -1    7.17    0.77
  -2 -14   1    8.72    0.68
   2  14   0  614.25   14.56
  -2 -14   0  588.69    9.70
   2  14   1   68.62    2.17
  -2 -14  -1   66.30    1.55
   2  14   2  106.44    4.37
  -2 -14  -2  102.48    2.50
   2  14   3    6.62    1.27
  -2 -14  -3    6.37    0.52
   2  14   4    1.87    1.13
  -2 -14  -4    1.72    0.53
   2  14   5  224.27    6.14
  -2 -14  -5  209.52    4.81
   2  14   6  694.80   16.69
  -2 -14  -6  706.03   18.14
   2  14   7    8.01    1.16
  -2 -14  -7    7.12    0.58
   2  14   8   40.48    1.94
  -2 -14  -8   41.23    1.20
   2  14   9   69.35    2.76
  -2 -14  -9   64.43    1.61
   2  14  10  112.80    5.44
  -2 -14 -10  116.96    2.96
   2  14  11   -1.96    1.20
  -2 -14 -11  336.10    6.27
   2  14  12  236.82    9.07
  -2 -14 -12  225.87    4.29
   2  14  13   19.26    1.83
  -2 -14 -13   19.88    1.33
   2  14  14  134.24    6.19
  -2 -14 -14  136.16    3.95
   2  14  15  320.76   12.59
  -2 -14 -15  319.38    7.90
   2  14  16  277.44    7.51
  -2 -14 -16  272.87    7.28
   2  14  17   20.62    2.73
  -2 -14 -17   16.40    1.62
  -2 -14 -18   71.32    2.82
   2  14  19   14.18    2.06
  -2 -14 -19   14.06    1.30
   2  14  20  208.19    8.52
  -2 -14 -20  206.83    5.87
   2  14  21   25.04    3.22
  -2 -14 -21   24.53    1.76
   2  14  22    8.02    2.13
  -2 -14 -22   10.33    1.55
   2  14  23   25.70    3.68
  -2 -14 -23   30.11    2.16
  -2 -14 -24   29.69    3.53
   2  15 -23   -0.89    2.33
  -2 -15  23    0.35    2.10
   2  15 -22  119.88    5.64
  -2 -15  22  128.86    6.09
   2  15 -21   22.37    3.39
  -2 -15  21   23.70    1.98
   2  15 -20   16.20    2.17
  -2 -15  20   15.95    2.04
   2  15 -19   27.65    2.23
  -2 -15  19   27.67    2.10
  -2 -15  18   86.98    2.85
   2  15 -17   57.52    3.12
  -2 -15  17   58.17    2.16
   2  15 -16  564.75   13.59
  -2 -15  16  568.58   13.18
   2  15 -15   24.53    2.16
  -2 -15  15   28.16    1.60
   2  15 -14    1.36    1.47
  -2 -15  14    1.30    0.87
   2  15 -13  182.36    7.21
  -2 -15  13  176.54    5.13
  -2 -15  12    2.31    0.81
   2  15 -11    8.12    1.27
  -2 -15  11    6.97    0.73
   2  15 -10  394.02   15.29
  -2 -15  10  403.40    7.40
   2  15  -9   41.65    1.50
  -2 -15   9   40.45    1.20
   2  15  -8   61.59    1.88
  -2 -15   8   58.29    1.81
   2  15  -7   93.13    3.76
  -2 -15   7   85.13    2.02
   2  15  -6  119.66    2.89
  -2 -15   6  117.10    2.61
   2  15  -5  804.38   19.07
  -2 -15   5  784.10   13.25
  -2 -15   4  144.21    3.09
   2  15  -3  214.14    9.48
  -2 -15   3  200.26    3.84
   2  15  -2  108.70    3.32
  -2 -15   2  101.68    2.57
   2  15  -1  981.17   23.49
  -2 -15   1  928.92   15.46
   2  15   0   62.67    1.91
  -2 -15   0   62.52    1.78
   2  15   1  586.17   11.89
  -2 -15  -1  574.05    9.99
   2  15   2  301.97    6.32
  -2 -15  -2  296.02    5.30
   2  15   3   68.88    1.96
  -2 -15  -3   66.09    2.21
   2  15   4 1096.23   38.00
  -2 -15  -4 1045.63   17.64
   2  15   5  234.45    6.59
  -2 -15  -5  225.64    4.50
   2  15   6   28.08    1.54
  -2 -15  -6   27.14    0.99
  -2 -15  -7  165.96    3.43
   2  15   8  340.78   11.95
  -2 -15  -8  333.21    6.91
   2  15   9  125.60    5.39
  -2 -15  -9  122.64    2.54
  -2 -15 -10    1.97    0.48
   2  15  11  401.03   15.78
  -2 -15 -11  395.70    8.30
   2  15  12   -2.56    1.63
  -2 -15 -12   81.97    1.92
   2  15  13   26.22    2.86
  -2 -15 -13   24.28    1.58
   2  15  14   39.57    2.92
  -2 -15 -14   40.74    1.92
   2  15  15   58.61    3.65
  -2 -15 -15   61.20    2.53
   2  15  16    4.07    2.18
  -2 -15 -16    4.98    1.34
   2  15  17   10.62    1.75
  -2 -15 -17    8.69    1.49
   2  15  18   15.41    2.99
  -2 -15 -18   16.31    1.45
   2  15  19   10.87    2.04
  -2 -15 -19    9.27    1.63
  -2 -15 -20   18.52    1.60
   2  15  21    2.48    2.80
  -2 -15 -21    0.33    1.67
  -2 -15 -22   99.99    3.38
   2  16 -22    1.30    2.49
  -2 -16  22    2.04    2.05
  -2 -16  21    1.43    1.51
   2  16 -20    8.60    3.47
  -2 -16  20    8.18    1.63
   2  16 -19   42.25    2.30
  -2 -16  19   42.82    2.28
  -2 -16  18   47.47    2.22
   2  16 -17   33.33    3.22
  -2 -16  17   31.11    1.88
  -2 -16  16  144.22    4.17
  -2 -16  15   11.47    1.28
   2  16 -14  155.80    6.61
  -2 -16  14  148.24    4.41
   2  16 -13  127.02    6.24
  -2 -16  13  115.57    2.88
   2  16 -12  149.29    7.13
  -2 -16  12  158.25    5.05
   2  16 -11    2.61    1.17
  -2 -16  11    2.02    0.58
   2  16 -10    3.11    1.42
  -2 -16  10    2.16    0.61
   2  16  -9    1.66    1.90
  -2 -16   9    1.77    0.56
   2  16  -8   86.41    4.24
  -2 -16   8   87.56    2.08
   2  16  -7   15.09    1.40
  -2 -16   7   14.23    0.93
   2  16  -6  109.39    3.65
  -2 -16   6  105.68    2.75
   2  16  -5  136.04    5.75
  -2 -16   5  131.07    2.84
   2  16  -4   30.37    1.28
  -2 -16   4   29.72    1.20
   2  16  -3   87.96    3.15
  -2 -16   3   84.72    2.15
   2  16  -2  292.06    6.30
  -2 -16   2  294.20    5.50
   2  16  -1  736.47   14.46
  -2 -16   1  744.32   12.44
   2  16   0  473.79    9.61
  -2 -16   0  483.64    8.49
   2  16   1   81.35    2.82
  -2 -16  -1   78.68    2.14
   2  16   2   15.47    1.29
  -2 -16  -2   14.57    0.80
   2  16   3  162.69    3.88
  -2 -16  -3  162.71    3.81
   2  16   4  527.05   20.02
  -2 -16  -4  508.29    8.79
   2  16   5  191.42    8.38
  -2 -16  -5  192.67    3.75
   2  16   6  128.63    5.30
  -2 -16  -6  123.05    2.56
   2  16   7  243.89    9.31
  -2 -16  -7  235.47    4.57
   2  16   8  186.66    7.41
  -2 -16  -8  193.56    3.86
   2  16   9   59.33    3.44
  -2 -16  -9   59.48    1.59
   2  16  10   68.79    3.84
  -2 -16 -10   71.20    1.92
   2  16  11  666.61   24.80
  -2 -16 -11  705.62   13.88
  -2 -16 -12  398.14    8.58
  -2 -16 -13  115.84    5.07
   2  16  14   48.62    3.55
  -2 -16 -14   55.05    2.33
   2  16  15  155.75    6.74
  -2 -16 -15  145.85    4.47
   2  16  16   54.36    2.64
  -2 -16 -16   56.24    2.57
   2  16  17   21.25    2.78
  -2 -16 -17   20.06    1.69
  -2 -16 -18   34.17    1.88
   2  16  19   44.01    2.43
  -2 -16 -19   42.38    2.10
   2  16  20    6.33    1.79
  -2 -16 -20    6.38    1.68
   2  16  21   17.80    2.57
  -2 -16 -21   15.73    2.31
   2  17 -20    2.91    3.50
  -2 -17  20   10.00    1.84
   2  17 -19   39.58    2.66
  -2 -17  19   39.93    2.49
   2  17 -18   -0.09    2.85
  -2 -17  18    0.48    1.40
   2  17 -17  224.79    6.21
  -2 -17  17  220.94    5.95
   2  17 -16   60.91    2.89
  -2 -17  16   55.48    2.53
   2  17 -15   22.00    2.90
  -2 -17  15   21.98    1.63
   2  17 -14   22.81    3.95
  -2 -17  14   92.49    3.24
   2  17 -13   25.40    1.69
  -2 -17  13   19.97    1.52
   2  17 -12   11.71    2.53
  -2 -17  12    9.10    1.01
   2  17 -11   43.58    2.19
  -2 -17  11   41.88    1.42
  -2 -17  10   25.76    1.02
   2  17  -9   34.47    1.41
  -2 -17   9   37.58    1.17
   2  17  -8  160.73    4.85
  -2 -17   8  154.95    3.23
   2  17  -7    0.92    1.41
  -2 -17   7   -0.40    0.62
   2  17  -6  111.90    3.86
  -2 -17   6  110.97    2.50
   2  17  -5   73.48    2.64
  -2 -17   5   75.26    1.78
   2  17  -4  180.26    5.27
  -2 -17   4  168.11    3.33
   2  17  -3   10.18    1.09
  -2 -17   3    7.61    0.64
   2  17  -2   70.69    3.59
  -2 -17   2   69.55    1.59
   2  17  -1   20.65    1.27
  -2 -17   1   18.93    0.94
   2  17   0  362.49   13.21
  -2 -17   0  357.73    6.46
   2  17   1  145.96    3.60
  -2 -17  -1  152.49    3.50
   2  17   2   26.05    1.33
  -2 -17  -2   24.27    1.11
   2  17   3  754.88   15.15
  -2 -17  -3  737.78   18.80
   2  17   4  269.17    7.84
  -2 -17  -4  254.63    5.00
   2  17   5   39.95    2.84
  -2 -17  -5   38.31    1.18
   2  17   6  194.47    7.89
  -2 -17  -6  196.75    3.92
   2  17   7  119.18    5.70
  -2 -17  -7  117.68    2.87
   2  17   8   -1.99    2.31
  -2 -17  -8    0.65    0.70
   2  17   9    3.57    1.54
  -2 -17  -9    2.14    0.76
   2  17  10  295.81   11.17
  -2 -17 -10  313.62    5.99
   2  17  11   93.28    4.44
  -2 -17 -11   95.91    2.23
  -2 -17 -12   29.23    1.16
   2  17  13   18.39    2.13
   2  17  14   38.72    2.90
  -2 -17 -14   38.67    1.79
   2  17  15   65.69    2.74
  -2 -17 -15   62.82    2.71
  -2 -17 -16    5.03    1.27
  -2 -17 -17   26.80    1.71
   2  17  18    0.48    1.64
  -2 -17 -18    1.07    1.62
   2  17  19    4.85    2.24
  -2 -17 -19    3.57    1.51
  -2 -17 -20   10.95    2.44
   2  18 -19    0.23    3.46
  -2 -18  19   -0.38    3.15
   2  18 -18    1.88    2.16
  -2 -18  18    1.76    1.36
   2  18 -17   20.35    2.40
  -2 -18  17   20.86    2.05
   2  18 -16   49.67    3.22
  -2 -18  16   50.95    2.28
   2  18 -15   -2.50    2.54
  -2 -18  15   77.47    2.92
   2  18 -14    0.85    1.85
  -2 -18  14    1.52    1.15
   2  18 -13   70.00    4.57
  -2 -18  13   71.14    1.89
   2  18 -12   33.24    3.36
  -2 -18  12   33.62    1.34
   2  18 -11    4.49    1.74
  -2 -18  11    4.15    0.74
   2  18 -10   11.23    1.47
  -2 -18  10   11.17    0.83
   2  18  -9  325.63    7.92
  -2 -18   9  324.55    5.85
   2  18  -8  182.15    7.12
  -2 -18   8  182.52    3.71
   2  18  -7    2.74    1.39
  -2 -18   7    2.80    0.94
   2  18  -6   45.33    2.21
  -2 -18   6   43.18    1.46
   2  18  -5  353.52    8.87
  -2 -18   5  348.42    6.34
   2  18  -4    7.36    1.14
  -2 -18   4    7.20    0.67
   2  18  -3   14.03    1.15
  -2 -18   3   13.69    0.92
   2  18  -2    5.05    1.28
  -2 -18   2    5.66    0.67
   2  18  -1  174.30    7.32
  -2 -18   1  181.16    3.58
   2  18   0    7.72    1.47
  -2 -18   0    8.57    0.66
   2  18   1   56.90    3.51
  -2 -18  -1   49.30    1.42
   2  18   2  290.19   11.87
  -2 -18  -2  281.19    5.25
   2  18   3    3.33    1.88
  -2 -18  -3    5.43    0.83
   2  18   4   43.83    2.09
  -2 -18  -4   45.86    1.45
   2  18   5   40.73    3.06
  -2 -18  -5   42.90    1.36
   2  18   6   16.39    2.02
  -2 -18  -6   16.48    0.99
   2  18   7    0.47    1.23
  -2 -18  -7    0.76    0.63
   2  18   8   19.53    1.83
  -2 -18  -8   20.24    0.96
   2  18   9  127.96    4.33
  -2 -18  -9  122.15    2.71
   2  18  10   75.50    3.05
  -2 -18 -10   73.90    1.96
   2  18  11  181.77    7.08
  -2 -18 -11  197.86    4.07
  -2 -18 -12    2.15    0.73
   2  18  13   16.56    2.51
  -2 -18 -14   51.66    2.49
   2  18  15   95.75    4.93
  -2 -18 -15  103.28    3.55
   2  18  16   17.79    2.37
  -2 -18 -16   20.20    1.66
   2  18  17    4.70    1.87
  -2 -18 -17    5.14    1.58
   2  18  18    6.74    2.03
  -2 -18 -18    5.12    1.48
   2  19 -17   84.52    4.99
  -2 -19  17   88.17    3.65
   2  19 -16   -0.29    2.46
  -2 -19  16   -0.12    1.33
  -2 -19  15    7.15    1.97
   2  19 -14  124.03    6.56
  -2 -19  14  118.04    4.26
   2  19 -13   82.57    4.57
  -2 -19  13   81.09    2.09
  -2 -19  12    3.49    0.72
   2  19 -11    0.31    1.81
  -2 -19  11    0.52    0.92
  -2 -19  10  145.76    2.99
  -2 -19   9    2.26    0.79
   2  19  -8   19.91    1.67
  -2 -19   8   19.44    0.98
   2  19  -7  121.63    5.43
  -2 -19   7  121.35    2.68
   2  19  -6    4.42    1.12
  -2 -19   6    4.94    0.70
  -2 -19   5  140.28    2.89
   2  19  -4  264.89    7.05
  -2 -19   4  262.16    4.99
   2  19  -3   51.86    2.25
  -2 -19   3   47.65    1.37
   2  19  -2  103.49    2.90
  -2 -19   2   96.90    2.62
  -2 -19   1  128.35    2.76
   2  19   0  185.59    5.37
  -2 -19   0  193.90    3.82
   2  19   1   11.59    2.14
  -2 -19  -1   13.00    0.85
   2  19   2   22.31    2.47
  -2 -19  -2   23.15    0.93
   2  19   3  222.45    9.12
  -2 -19  -3  248.34    5.51
   2  19   4    1.66    1.21
  -2 -19  -4    1.64    1.25
   2  19   5    8.42    1.46
  -2 -19  -5    9.47    0.82
   2  19   6   35.08    3.03
  -2 -19  -6   37.38    1.35
   2  19   7  186.40    5.78
  -2 -19  -7  172.44    3.66
   2  19   8    2.94    1.43
  -2 -19  -8    0.43    0.84
   2  19   9   37.12    2.23
  -2 -19  -9   34.30    1.19
   2  19  10  187.92    5.56
  -2 -19 -10  194.02    4.03
   2  19  11  121.41    4.03
  -2 -19 -11  116.20    2.60
   2  19  12    0.47    1.69
  -2 -19 -12    0.26    0.75
   2  19  13   59.18    3.95
  -2 -19 -13   69.79    2.85
   2  19  14   14.13    2.30
  -2 -19 -14   15.05    2.03
   2  19  15   -0.11    2.81
  -2 -19 -15   11.84    1.64
   2  19  16    4.45    3.90
  -2 -19 -16    0.33    1.64
  -2 -19 -17    0.67    2.15
  -2 -20  16    3.16    3.54
   2  20 -15    0.23    3.02
  -2 -20  15   -1.92    1.48
  -2 -20  14    0.14    1.30
   2  20 -13  123.80    5.79
  -2 -20  13  108.78    2.56
  -2 -20  12   44.33    1.56
   2  20 -11   16.78    2.20
  -2 -20  11   13.84    1.15
  -2 -20  10   11.07    0.96
   2  20  -9  802.77   19.59
  -2 -20   9  800.98   13.59
   2  20  -8  119.21    5.51
  -2 -20   8  125.63    2.82
   2  20  -7   34.19    2.63
  -2 -20   7   40.42    1.38
   2  20  -6   32.41    3.21
  -2 -20   6   26.60    1.16
   2  20  -5  434.07   15.83
  -2 -20   5  438.39    7.92
   2  20  -4    4.49    2.35
  -2 -20   4    5.34    0.75
   2  20  -3  302.54   11.83
  -2 -20   3  310.15    5.91
   2  20  -2    1.60    1.73
  -2 -20   2    2.45    0.94
  -2 -20   1    3.04    0.78
   2  20   0   34.99    2.13
  -2 -20   0   33.70    1.42
   2  20   1    5.12    1.68
  -2 -20  -1    3.32    0.74
   2  20   2   64.32    3.85
  -2 -20  -2   61.49    1.64
   2  20   3   53.35    2.03
  -2 -20  -3   54.47    1.55
   2  20   4  317.72    8.21
  -2 -20  -4  325.02    5.97
   2  20   5  111.16    5.69
  -2 -20  -5  113.93    2.64
   2  20   6    1.16    2.17
  -2 -20  -6    0.92    0.85
   2  20   7    3.40    1.77
  -2 -20  -7    1.97    0.80
   2  20   8   22.55    3.28
  -2 -20  -8   25.83    1.25
   2  20   9    0.57    1.45
  -2 -20  -9    0.51    0.73
   2  20  10    1.61    1.92
  -2 -20 -10    1.03    0.84
   2  20  11   50.45    2.54
  -2 -20 -11   53.92    1.64
  -2 -20 -12    0.49    1.03
   2  20  13   11.01    3.25
  -2 -20 -13   11.23    1.48
   2  20  14   13.58    2.11
  -2 -20 -14   12.46    1.51
  -2 -20 -15  116.53    6.34
   2  21 -14    4.37    3.42
  -2 -21  14    4.36    3.11
   2  21 -13   27.46    3.59
  -2 -21  13   23.68    1.23
   2  21 -12    4.62    2.13
  -2 -21  12    5.65    1.06
   2  21 -11    1.97    1.85
  -2 -21  11    1.29    0.91
   2  21 -10   53.48    4.28
  -2 -21  10   53.08    2.10
  -2 -21   9    6.19    0.90
   2  21  -8   65.48    3.50
  -2 -21   8   60.99    1.82
   2  21  -7    2.21    2.70
  -2 -21   7    3.31    0.93
   2  21  -6  212.14    6.61
  -2 -21   6  214.63    5.07
   2  21  -5   66.81    4.16
  -2 -21   5   71.51    1.88
   2  21  -4   26.26    2.81
  -2 -21   4   25.46    1.13
   2  21  -3   -3.67    2.81
  -2 -21   3    0.53    0.73
   2  21  -2    8.15    2.64
  -2 -21   2    9.04    0.88
   2  21  -1  234.06    8.95
  -2 -21   1  238.32    4.64
   2  21   0    0.15    1.80
  -2 -21   0    0.85    0.83
   2  21   1   11.44    1.88
  -2 -21  -1   10.12    0.82
   2  21   2  148.41    4.91
  -2 -21  -2  145.02    3.18
   2  21   3  358.09    7.55
  -2 -21  -3  378.56    6.71
   2  21   4   31.24    2.71
  -2 -21  -4   29.25    1.32
   2  21   5    0.59    1.72
  -2 -21  -5    2.00    0.75
   2  21   6    6.92    1.81
  -2 -21  -6    5.90    0.89
   2  21   7  245.74    7.08
  -2 -21  -7  241.58    4.74
   2  21   8    0.81    2.05
  -2 -21  -8    2.10    0.94
   2  21   9    1.51    3.13
  -2 -21  -9    0.48    0.90
   2  21  10    5.05    3.12
  -2 -21 -10    4.01    0.91
   2  21  11   22.50    2.56
  -2 -21 -11   20.33    1.33
   2  21  12   60.16    3.72
  -2 -21 -12   67.81    1.93
  -2 -21 -13    6.21    1.52
  -2 -22  12    7.02    1.36
   2  22 -11   26.74    2.14
  -2 -22  11   28.51    1.74
   2  22 -10    6.91    1.68
  -2 -22  10    6.87    1.06
   2  22  -9  108.39    5.32
  -2 -22   9  117.02    3.39
   2  22  -8   36.49    2.89
  -2 -22   8   32.68    1.37
   2  22  -7   21.30    2.13
  -2 -22   7   22.26    1.24
   2  22  -6    5.42    2.12
  -2 -22   6    6.00    1.17
   2  22  -5   92.55    3.01
  -2 -22   5   91.99    2.41
   2  22  -4    4.34    1.84
  -2 -22   4    2.58    1.00
   2  22  -3    1.30    2.03
  -2 -22   3    2.30    0.74
   2  22  -2   -3.87    2.94
  -2 -22   2    0.56    0.91
   2  22  -1   85.53    2.73
  -2 -22   1   86.93    2.08
   2  22   0    2.77    2.01
  -2 -22   0    1.78    0.88
   2  22   1    7.90    2.02
  -2 -22  -1    9.05    0.97
   2  22   2   14.78    1.74
  -2 -22  -2   10.86    1.02
   2  22   3    0.94    1.54
  -2 -22  -3    1.49    0.95
   2  22   4  100.17    4.93
  -2 -22  -4  103.62    2.43
   2  22   5    1.23    1.55
  -2 -22  -5    1.38    0.80
   2  22   6    1.08    1.76
  -2 -22  -6    1.44    0.83
   2  22   7   73.94    3.97
  -2 -22  -7   77.64    2.61
   2  22   8   33.45    4.12
  -2 -22  -8   30.42    1.39
   2  22   9    0.80    2.20
  -2 -22  -9    1.79    1.19
   2  22  10   14.03    3.58
  -2 -22 -10   13.67    1.25
   2  22  11   72.69    5.32
  -2 -22 -11   72.89    1.75
  -2 -23  10    2.07    1.63
   2  23  -9    3.07    3.44
  -2 -23   9   -0.05    1.18
   2  23  -8   22.62    2.09
  -2 -23   8   23.07    1.33
   2  23  -7    4.16    2.20
  -2 -23   7    6.02    1.37
   2  23  -6   39.90    3.77
  -2 -23   6   40.35    1.41
   2  23  -5    0.41    2.05
  -2 -23   5    2.49    0.90
   2  23  -4   51.10    3.10
  -2 -23   4   53.67    1.88
   2  23  -3   16.71    2.22
  -2 -23   3   23.30    1.34
   2  23  -2   53.73    2.46
  -2 -23   2   52.24    1.88
   2  23  -1   99.35    3.79
  -2 -23   1  106.98    2.71
   2  23   0    2.45    1.78
  -2 -23   0    1.25    1.02
   2  23   1   13.73    3.45
  -2 -23  -1   11.58    1.12
   2  23   2    2.58    1.82
  -2 -23  -2    0.50    1.07
   2  23   3  154.56    6.11
  -2 -23  -3  168.32    3.48
   2  23   4   19.14    3.66
  -2 -23  -4   13.29    1.25
   2  23   5   18.28    3.99
  -2 -23  -5   24.08    1.35
  -2 -23  -6    1.91    1.06
  -2 -23  -7   75.53    2.18
   2  23   8   20.53    2.70
  -2 -23  -8   21.88    1.47
   2  23   9    1.35    1.86
  -2 -23  -9    1.83    1.09
  -2 -23 -10    3.75    2.95
  -2 -24   8    3.18    1.96
   2  24  -7   13.48    3.98
  -2 -24   7   14.29    1.50
   2  24  -6    1.94    2.43
  -2 -24   6    0.37    1.02
   2  24  -5   44.66    2.58
  -2 -24   5   47.43    1.77
   2  24  -4    0.81    3.71
  -2 -24   4    2.94    1.26
   2  24  -3  103.44    6.41
  -2 -24   3  104.54    2.82
   2  24  -2   -0.59    2.22
  -2 -24   2   -0.42    1.24
   2  24  -1   58.95    3.21
  -2 -24   1   66.26    2.04
   2  24   0   30.33    3.70
  -2 -24   0   38.02    1.83
  -2 -24  -1   24.96    1.45
   2  24   2   18.21    2.31
  -2 -24  -2   20.75    1.55
   2  24   3    4.37    1.97
  -2 -24  -3    3.02    1.00
   2  24   4   23.82    2.99
  -2 -24  -4   23.45    1.44
   2  24   5    0.10    2.42
  -2 -24  -5    0.22    1.27
   2  24   6   44.47    2.99
  -2 -24  -6   48.34    1.84
  -2 -24  -7  102.41    2.99
  -2 -24  -8    3.81    2.33
   2  25  -6   -0.82    4.52
  -2 -25   6   -0.22    2.51
   2  25  -5   19.48    4.25
  -2 -25   5   19.87    1.72
   2  25  -4    7.08    2.83
  -2 -25   4    9.89    1.53
   2  25  -3   58.02    2.76
  -2 -25   3   65.88    2.06
   2  25  -2   33.16    3.03
  -2 -25   2   38.12    1.88
   2  25  -1   78.73    3.96
  -2 -25   1   83.63    2.21
   2  25   0    1.22    2.49
  -2 -25   0    0.98    1.18
   2  25   1   14.37    4.05
  -2 -25  -1   19.78    1.53
   2  25   2  152.61    7.91
  -2 -25  -2  155.73    3.99
   2  25   3   19.70    2.53
  -2 -25  -3   25.83    1.51
  -2 -25  -4   28.51    1.89
  -2 -25  -5    9.62    2.66
  -2 -25  -6   15.92    2.61
   2  26  -4   25.22    4.40
  -2 -26   4   25.72    1.58
  -2 -26   3    1.96    2.88
   2  26  -2    3.44    2.61
  -2 -26   2    7.23    1.96
   2  26  -1    2.32    2.92
  -2 -26   1    4.78    1.69
   2  26   0    8.87    3.07
  -2 -26   0    7.48    1.68
   2  26   1   19.77    4.81
  -2 -26  -1   19.87    1.52
   2  26   2   20.76    4.22
  -2 -26  -2   27.21    2.23
   2  26   3    0.94    5.17
  -2 -26  -3    1.97    2.05
  -2 -26  -4    0.53    1.49
  -2 -27   2    5.72    4.65
  -2 -27  -1    6.68    2.88
   3   0 -28  312.08    8.30
   3   0 -27   -0.64    2.22
   3   0 -26   20.93    2.01
   3   0 -25   -0.55    1.49
   3   0 -24  331.67    8.82
   3   0 -23    1.74    1.43
   3   0 -22   31.38    1.84
   3   0 -21    0.21    0.70
   3   0 -20   66.52    1.97
   3   0 -19   -0.50    0.77
   3   0 -18    3.71    0.58
   3   0 -17    0.44    0.74
   3   0 -16  438.33    7.67
   3   0 -15    0.55    0.51
   3   0 -14   96.76    2.74
   3   0 -13    0.32    0.52
   3   0 -11    0.48    0.35
   3   0 -10    3.88    0.37
   3   0  -9    0.09    0.36
   3   0  -8 1447.49   23.27
   3   0  -7    0.69    0.29
   3   0  -6  112.39    2.16
   3   0  -5    0.43    0.30
   3   0  -3    0.06    0.29
   3   0  -1    0.37    0.38
   3   0   0   24.55    1.17
   3   0   1    0.39    0.29
   3   0   2  472.87    9.11
   3   0   3    0.73    0.36
   3   0   4  170.71    3.67
   3   0   5    0.10    0.30
   3   0   6 2761.20   87.84
   3   0   7    0.89    0.35
   3   0   9    0.43    0.36
   3   0  10  236.73    4.87
   3   0  11    0.35    0.50
   3   0  12  851.33   20.47
   3   0  13    0.26    0.47
   3   0  14  108.35    3.28
   3   0  15    0.08    0.70
   3   0  16   46.27    1.35
   3   0  17    3.24    0.85
   3   0  18  526.79   10.94
   3   0  19    0.50    0.96
   3   0  20   55.95    1.82
   3   0  21    0.58    0.99
   3   0  22  199.97    6.14
   3   0  23    0.05    1.43
   3   0  24  209.97    6.29
   3   0  25    1.15    1.39
   3   0  26    7.25    2.01
   3   0  27    2.56    3.00
  -3  -1  29    0.67    2.81
   3   1 -28   83.40    3.52
  -3  -1  28   91.39    3.62
   3   1 -27    7.88    1.80
  -3  -1  27    5.67    2.06
   3   1 -26    0.02    2.18
  -3  -1  26    1.44    1.58
   3   1 -25    0.30    1.15
  -3  -1  25    2.84    1.48
   3   1 -24   94.76    5.15
  -3  -1  24  102.68    3.62
   3   1 -23   19.98    1.50
  -3  -1  23   15.56    1.42
   3   1 -22   47.96    1.77
  -3  -1  22   46.35    2.03
   3   1 -21    0.81    1.01
  -3  -1  21    0.27    0.89
   3   1 -20 1642.96   37.23
  -3  -1  20 1641.74   36.71
   3   1 -19   58.82    1.63
  -3  -1  19   60.96    2.68
   3   1 -18  535.85   10.33
  -3  -1  18  515.61   12.42
   3   1 -17  154.65    4.09
  -3  -1  17  164.00    4.60
   3   1 -16  957.71   18.02
  -3  -1  16  955.92   22.07
   3   1 -15   34.42    1.35
  -3  -1  15   33.75    1.07
   3   1 -14  324.22    8.58
  -3  -1  14  321.69    6.29
   3   1 -13   96.02    2.70
  -3  -1  13   96.08    2.18
   3   1 -12 2379.95   52.59
  -3  -1  12 2397.29   37.75
   3   1 -11   13.82    0.65
  -3  -1  11   13.80    0.51
   3   1 -10 1055.23   17.09
  -3  -1  10 1096.65   25.07
   3   1  -9  506.92    9.98
  -3  -1   9  536.47   12.65
   3   1  -8 1325.34   30.22
  -3  -1   8 1235.79   23.40
   3   1  -7  420.26    7.17
  -3  -1   7  434.20   10.26
   3   1  -6 1045.53   23.83
  -3  -1   6 1041.47   23.64
   3   1  -5  472.21    9.11
  -3  -1   5  468.45   10.92
   3   1  -4  618.10   11.89
  -3  -1   4  607.23   14.45
   3   1  -3 1286.52   28.89
  -3  -1   3 1309.64   29.28
   3   1  -2 1519.88   34.22
  -3  -1   2 1502.41   27.81
   3   1  -1  223.58    7.90
  -3  -1   1  215.43    5.74
   3   1   0 2149.76   67.64
  -3  -1   0 2144.00   67.38
   3   1   2 1705.04   37.93
  -3  -1  -2 1711.32   27.16
   3   1   5   70.88    1.65
  -3  -1  -5   69.67    1.65
   3   1   6 2606.86   57.96
  -3  -1  -6 2620.80   47.86
   3   1   7  932.14   21.39
  -3  -1  -7  947.56   17.93
   3   1   8 2857.74   52.36
  -3  -1  -8 2925.35   66.26
   3   1   9 1375.53   22.53
  -3  -1  -9 1467.56   33.73
   3   1  10   32.72    1.20
  -3  -1 -10   30.41    1.20
   3   1  11 1081.98   24.84
  -3  -1 -11 1083.66   25.22
   3   1  12 1107.44   25.52
  -3  -1 -12 1109.67   26.09
   3   1  13  903.90   30.07
  -3  -1 -13  905.91   17.15
   3   1  14   62.66    1.97
  -3  -1 -14   64.37    2.05
   3   1  15  329.87    6.69
  -3  -1 -15  329.84    6.70
   3   1  16  145.27    3.34
  -3  -1 -16  149.33    3.49
   3   1  17   62.82    1.83
  -3  -1 -17   60.93    2.06
   3   1  18  189.81    4.15
  -3  -1 -18  191.51    4.93
   3   1  19    3.27    0.99
  -3  -1 -19    2.52    0.86
   3   1  20    2.30    1.02
  -3  -1 -20    1.22    1.00
   3   1  21   14.58    1.49
  -3  -1 -21   14.46    1.52
   3   1  22    6.44    1.07
  -3  -1 -22    7.55    1.05
   3   1  23    3.32    1.19
  -3  -1 -23    3.72    1.48
   3   1  24  205.43    6.51
  -3  -1 -24  208.24    6.30
   3   1  25    0.56    1.51
  -3  -1 -25    2.19    1.95
   3   1  26    9.37    3.29
  -3  -1 -26   11.09    2.25
   3   1  27    8.10    2.24
  -3  -1 -27    6.88    2.43
  -3  -1 -28   65.13    5.23
  -3  -2  29    9.41    2.86
   3   2 -28  218.80    6.65
  -3  -2  28  257.05    7.62
   3   2 -27   21.28    1.84
  -3  -2  27   26.12    2.45
   3   2 -26   26.62    2.06
  -3  -2  26   23.05    2.11
   3   2 -25   31.79    1.89
  -3  -2  25   29.67    1.93
   3   2 -24  207.06    6.49
  -3  -2  24  210.66    6.09
   3   2 -23   38.01    1.88
  -3  -2  23   38.94    1.99
   3   2 -22    2.36    0.94
  -3  -2  22    0.48    0.90
   3   2 -21   36.23    1.64
  -3  -2  21   39.87    1.90
   3   2 -20   29.97    1.14
  -3  -2  20   28.88    1.56
   3   2 -19  224.95    5.08
  -3  -2  19  217.92    5.88
   3   2 -18  129.97    3.46
  -3  -2  18  135.86    6.05
   3   2 -17   30.25    0.92
  -3  -2  17   30.04    1.26
   3   2 -16  229.51    6.00
  -3  -2  16  237.78    6.02
   3   2 -15  436.80    8.56
  -3  -2  15  479.10   17.92
   3   2 -14  165.69    4.36
  -3  -2  14  162.23    3.42
  -3  -2  13 5429.28  172.30
   3   2 -12 3433.59  106.96
  -3  -2  12 3434.31   76.31
   3   2 -11   82.33    2.39
  -3  -2  11   80.30    2.18
   3   2 -10 1360.92   26.11
  -3  -2  10 1360.75   25.06
   3   2  -8 2088.95   33.01
  -3  -2   8 2158.72   48.29
   3   2  -7  829.33   16.13
  -3  -2   7  830.83   15.46
   3   2  -6 1689.86   38.05
  -3  -2   6 1719.74   38.55
   3   2  -5   20.22    0.62
  -3  -2   5   20.48    0.66
   3   2  -3  313.64    6.17
  -3  -2   3  308.30    6.06
   3   2  -1 2259.29   49.86
  -3  -2   1 2421.73   76.55
   3   2   0 1407.09   31.89
  -3  -2   0 1408.97   25.92
   3   2   1 1382.65   42.92
  -3  -2  -1 1457.53   32.86
   3   2   2    2.78    0.44
  -3  -2  -2    2.95    0.33
   3   2   3  616.77   10.26
  -3  -2  -3  629.87   12.24
   3   2   4   18.67    0.66
  -3  -2  -4   18.09    0.73
   3   2   5  123.49    2.67
  -3  -2  -5  123.42    2.83
   3   2   6  897.24   20.85
  -3  -2  -6  902.64   20.72
   3   2   7   13.74    0.61
  -3  -2  -7   15.16    0.69
   3   2   8 2150.05   40.24
  -3  -2  -8 2122.18   39.13
   3   2   9  379.11    7.63
  -3  -2  -9  378.34    9.44
   3   2  10  341.87    8.59
  -3  -2 -10  331.30   12.42
   3   2  11   28.57    1.19
  -3  -2 -11   30.64    1.66
   3   2  12    6.17    0.65
  -3  -2 -12    5.77    0.56
   3   2  13   12.33    0.88
  -3  -2 -13   14.01    0.79
   3   2  14  184.77    3.87
  -3  -2 -14  193.53    5.17
   3   2  15   94.94    2.16
  -3  -2 -15   98.28    2.92
   3   2  16 1443.50   33.25
  -3  -2 -16 1502.10   35.62
   3   2  17  192.38    4.27
  -3  -2 -17  196.44    5.52
   3   2  18  221.84    5.94
  -3  -2 -18  232.89    8.22
   3   2  19  129.40    3.31
  -3  -2 -19  119.02    5.49
   3   2  20  542.37   11.20
  -3  -2 -20  524.34   10.96
   3   2  21  346.03    9.11
  -3  -2 -21  359.47    8.99
   3   2  22   75.72    2.42
  -3  -2 -22   78.45    2.92
   3   2  23   34.05    1.64
  -3  -2 -23   33.64    2.12
   3   2  24  115.72    3.82
  -3  -2 -24  113.46    4.32
   3   2  25  158.98    6.88
  -3  -2 -25  171.14    5.45
   3   2  26    0.65    1.55
  -3  -2 -26   -0.01    1.76
   3   2  27    5.43    1.60
  -3  -2 -27    7.43    2.56
  -3  -2 -28    7.80    2.81
  -3  -3  29   -0.61    2.04
  -3  -3  28    1.64    1.86
   3   3 -27    1.02    1.02
  -3  -3  27   -0.32    1.75
   3   3 -26    9.61    1.44
  -3  -3  26   11.38    2.07
   3   3 -25   16.41    1.49
  -3  -3  25   17.70    1.68
   3   3 -24  187.08    4.41
  -3  -3  24  189.13    5.30
   3   3 -23  164.22    3.97
  -3  -3  23  158.21    4.97
   3   3 -22    1.01    0.72
  -3  -3  22    0.31    1.15
   3   3 -21  228.64    5.61
  -3  -3  21  232.12    6.27
   3   3 -20 1742.46   32.35
  -3  -3  20 1722.08   41.29
   3   3 -19  194.03    4.26
  -3  -3  19  188.66    7.35
   3   3 -18    0.10    0.58
  -3  -3  18   -0.43    0.78
   3   3 -17  218.04    4.73
  -3  -3  17  217.66    4.50
   3   3 -16  286.07    5.84
  -3  -3  16  293.31    7.26
   3   3 -15   77.09    1.85
  -3  -3  15   79.53    1.91
   3   3 -14  331.04    5.80
  -3  -3  14  326.88    6.41
   3   3 -13  101.84    2.33
  -3  -3  13  100.92    2.25
   3   3 -12 1216.88   27.57
  -3  -3  12 1234.95   22.84
   3   3 -11  244.54    5.22
  -3  -3  11  253.75    5.25
   3   3 -10 1608.38   30.29
  -3  -3  10 1608.03   29.94
   3   3  -9  544.05   12.62
  -3  -3   9  560.62   12.91
   3   3  -8  192.35    4.69
  -3  -3   8  189.03    4.72
   3   3  -7    2.15    0.37
  -3  -3   7    3.87    0.43
   3   3  -6  303.42    6.03
  -3  -3   6  305.44    5.91
   3   3  -5  167.18    4.37
  -3  -3   5  165.64    3.54
   3   3  -4 2591.27   57.66
  -3  -3   4 2483.84   54.94
   3   3  -2 1196.90   22.31
  -3  -3   2 1255.58   28.63
   3   3  -1 1625.07   30.05
  -3  -3   1 1630.80   26.10
   3   3   1 1209.84   27.62
  -3  -3  -1 1236.56   27.62
   3   3   2  763.19   17.35
  -3  -3  -2  756.61   17.66
   3   3   4 2529.26   79.18
  -3  -3  -4 2381.08   74.73
   3   3   5  434.01   10.84
  -3  -3  -5  442.34    8.78
   3   3   6 1042.43   19.74
  -3  -3  -6 1034.31   24.31
   3   3   7  894.73   20.76
  -3  -3  -7  882.80   16.64
   3   3   8  418.79    8.49
  -3  -3  -8  435.97   10.69
   3   3   9 3558.19  112.35
  -3  -3  -9 3589.64  112.55
   3   3  10  652.39   12.98
  -3  -3 -10  645.53   15.41
   3   3  11   31.19    1.19
  -3  -3 -11   28.91    1.30
   3   3  12 1153.75   21.57
  -3  -3 -12 1205.01   28.06
   3   3  13  555.16   10.58
  -3  -3 -13  566.63   19.03
   3   3  14 1109.90   26.19
  -3  -3 -14 1102.62   36.24
   3   3  15  621.85   12.37
  -3  -3 -15  644.94   15.15
   3   3  16    4.67    0.77
  -3  -3 -16    4.40    0.94
   3   3  17   57.57    1.63
  -3  -3 -17   54.42    1.64
   3   3  18  197.99    4.41
  -3  -3 -18  189.95    5.61
   3   3  19   21.61    1.07
  -3  -3 -19   20.86    1.08
   3   3  20    6.79    0.86
  -3  -3 -20    7.47    0.98
   3   3  21    6.07    0.77
  -3  -3 -21    7.92    1.23
   3   3  22    5.21    0.93
  -3  -3 -22    5.61    1.27
   3   3  23    0.47    0.96
  -3  -3 -23    3.09    1.67
   3   3  24  112.16    3.76
  -3  -3 -24  108.71    3.71
   3   3  25    2.72    1.31
  -3  -3 -25    0.81    1.33
  -3  -3 -26   56.90    2.90
  -3  -3 -27   19.69    2.26
  -3  -3 -28   53.27    2.03
  -3  -4  29   28.60    2.12
  -3  -4  28  101.69    3.60
  -3  -4  27    5.04    1.86
  -3  -4  26    0.95    1.47
   3   4 -25   81.95    4.69
  -3  -4  25   82.58    3.26
   3   4 -24   67.04    1.94
  -3  -4  24   70.15    2.78
   3   4 -23   14.46    1.00
  -3  -4  23   14.76    1.52
   3   4 -22    3.11    0.71
  -3  -4  22    3.29    1.33
   3   4 -21   53.15    2.15
  -3  -4  21   49.67    2.01
   3   4 -20    4.01    0.64
  -3  -4  20    3.80    0.98
   3   4 -19   80.64    2.13
  -3  -4  19   78.21    2.69
   3   4 -18  148.75    3.05
  -3  -4  18  147.50    4.11
   3   4 -17   16.62    0.85
  -3  -4  17   15.08    1.02
   3   4 -16   14.99    0.89
  -3  -4  16   13.58    1.12
   3   4 -15   45.34    1.33
  -3  -4  15   42.45    1.21
   3   4 -14  252.84    5.25
  -3  -4  14  236.19    4.90
   3   4 -13  922.66   17.16
  -3  -4  13  928.72   21.25
   3   4 -12 2229.48   40.97
  -3  -4  12 2177.56   39.50
   3   4 -11  204.10    4.35
  -3  -4  11  198.20    5.06
   3   4 -10 1300.45   24.03
  -3  -4  10 1326.38   24.58
   3   4  -9 3532.98  111.58
  -3  -4   9 3688.02   81.49
   3   4  -8 2942.61   92.79
  -3  -4   8 3045.43   67.23
   3   4  -7  135.22    3.02
  -3  -4   7  133.30    2.91
   3   4  -6   19.06    0.77
  -3  -4   6   20.06    0.76
   3   4  -5 2796.19   62.57
  -3  -4   5 2915.32   64.57
   3   4  -2   15.77    0.72
  -3  -4   2   18.30    0.66
   3   4  -1   36.30    1.03
  -3  -4   1   34.75    1.01
   3   4   0   34.01    0.91
  -3  -4   0   36.84    1.06
   3   4   1  429.69    8.50
  -3  -4  -1  446.35   11.33
   3   4   2  104.66    2.28
  -3  -4  -2  112.92    2.63
   3   4   3  216.74    7.75
  -3  -4  -3  220.62    5.66
   3   4   4  778.21   18.48
  -3  -4  -4  746.01   14.06
   3   4   5  225.73    5.75
  -3  -4  -5  233.35    5.95
  -3  -4  -6 4039.03  124.59
   3   4   7    2.32    0.44
  -3  -4  -7    1.90    0.35
   3   4   8  607.96   14.75
  -3  -4  -8  578.99   13.75
   3   4   9   83.71    2.36
  -3  -4  -9   84.29    2.29
   3   4  10   78.95    1.92
  -3  -4 -10   79.58    1.91
   3   4  11   72.71    1.83
  -3  -4 -11   71.89    2.15
   3   4  12  161.18    3.63
  -3  -4 -12  163.19    4.16
   3   4  13  133.63    3.79
  -3  -4 -13  134.18    3.76
   3   4  14  326.47    6.95
  -3  -4 -14  314.92    8.00
   3   4  15   53.46    1.79
  -3  -4 -15   53.43    1.89
   3   4  16 2159.99   48.60
  -3  -4 -16 2188.80   50.07
   3   4  17  338.32    6.31
  -3  -4 -17  342.05    8.60
   3   4  18   17.58    0.75
  -3  -4 -18   18.79    2.14
   3   4  19   58.51    1.56
  -3  -4 -19   62.34    2.25
   3   4  20  458.40   11.73
  -3  -4 -20  485.40   11.94
   3   4  21   39.00    1.41
  -3  -4 -21   40.01    1.92
   3   4  22    0.53    0.84
  -3  -4 -22    0.53    1.51
   3   4  23    3.54    0.85
  -3  -4 -23    3.50    1.80
  -3  -4 -24   18.86    2.12
  -3  -4 -25   67.78    2.89
   3   4  26    4.12    3.60
  -3  -4 -26    1.37    1.82
   3   4  27   10.98    3.74
  -3  -4 -27   12.30    2.62
  -3  -4 -28    0.91    2.77
  -3  -5  29    1.29    2.19
  -3  -5  28    0.58    2.52
   3   5 -27   31.36    2.55
  -3  -5  27   33.14    2.51
  -3  -5  26    0.32    1.32
   3   5 -25    6.04    2.49
  -3  -5  25    8.71    2.40
  -3  -5  24   15.76    1.44
   3   5 -23   19.14    1.67
  -3  -5  23   19.98    1.56
   3   5 -22    1.34    1.77
  -3  -5  22    1.14    0.99
   3   5 -21  214.15    5.37
  -3  -5  21  223.64    5.95
   3   5 -20  563.88    9.81
  -3  -5  20  561.63   14.01
   3   5 -19  183.30    4.16
  -3  -5  19  183.98    5.12
   3   5 -18   51.35    1.61
  -3  -5  18   54.72    1.92
   3   5 -17  268.55    6.94
  -3  -5  17  267.23    6.60
   3   5 -16  596.74   11.57
  -3  -5  16  580.12   14.20
   3   5 -15    5.51    0.49
  -3  -5  15    6.68    0.99
   3   5 -14   29.23    1.07
  -3  -5  14   28.34    0.88
   3   5 -13   11.58    0.65
  -3  -5  13   11.45    0.65
   3   5 -12  646.97   15.51
  -3  -5  12  649.08   12.56
   3   5 -11 1690.69   37.86
  -3  -5  11 1688.17   30.93
   3   5 -10   66.13    1.81
  -3  -5  10   63.12    1.62
   3   5  -9  867.42   16.75
  -3  -5   9  881.84   16.69
   3   5  -8  380.16    9.09
  -3  -5   8  394.97   10.08
   3   5  -7  289.84    7.23
  -3  -5   7  285.43    7.26
   3   5  -6  983.98   23.08
  -3  -5   6  986.60   18.48
  -3  -5   4 2600.40   57.87
   3   5  -3  797.65   15.00
  -3  -5   3  803.98   19.27
   3   5  -2   23.27    0.72
  -3  -5   2   23.25    0.99
   3   5   1 1009.80   22.92
  -3  -5  -1  993.05   16.51
   3   5   2  343.11    6.80
  -3  -5  -2  363.40    7.25
   3   5   3  949.67   21.28
  -3  -5  -3  977.33   23.04
   3   5   5  646.90   15.90
  -3  -5  -5  613.52   14.31
   3   5   6 1482.18   34.29
  -3  -5  -6 1503.75   33.96
   3   5   7    7.36    0.52
  -3  -5  -7    6.91    0.46
   3   5   8 1116.21   25.69
  -3  -5  -8 1159.56   25.98
   3   5   9   70.55    1.79
  -3  -5  -9   69.57    1.77
   3   5  10  122.75    2.82
  -3  -5 -10  125.29    3.54
   3   5  11  814.44   15.51
  -3  -5 -11  851.04   20.12
   3   5  12   21.79    0.88
  -3  -5 -12   21.71    1.10
   3   5  13   76.25    2.29
  -3  -5 -13   77.77    3.55
   3   5  14 2152.03   40.06
  -3  -5 -14 2159.29   70.29
   3   5  15   57.24    1.82
  -3  -5 -15   55.36    1.48
   3   5  16  299.83    7.48
  -3  -5 -16  301.29   11.01
   3   5  17  326.37    6.85
  -3  -5 -17  327.48    8.24
   3   5  18  124.81    2.65
  -3  -5 -18  125.48    3.93
   3   5  19   32.56    0.99
  -3  -5 -19   35.70    1.60
  -3  -5 -20   65.48    2.41
   3   5  21    5.88    2.14
  -3  -5 -21    7.07    1.24
   3   5  22    1.65    1.61
  -3  -5 -22    2.27    1.24
   3   5  23   21.13    2.88
  -3  -5 -23   21.64    1.86
   3   5  24   57.54    4.07
  -3  -5 -24   62.96    2.68
  -3  -5 -25    3.95    1.83
   3   5  26  101.95    5.90
  -3  -5 -26  104.38    4.29
   3   5  27   24.25    4.15
  -3  -5 -27   23.04    2.86
  -3  -5 -28   42.82    2.33
  -3  -6  29   33.90    2.56
   3   6 -28    2.58    3.75
  -3  -6  28    2.26    2.42
   3   6 -27   22.36    3.67
  -3  -6  27   26.48    2.18
   3   6 -26    1.32    2.93
  -3  -6  26    0.68    1.37
   3   6 -25   83.85    4.54
  -3  -6  25   83.51    3.47
  -3  -6  24   18.34    1.51
   3   6 -23   26.17    1.77
  -3  -6  23   25.37    1.67
   3   6 -22    8.92    1.45
  -3  -6  22    7.84    1.53
   3   6 -21    2.47    1.82
  -3  -6  21    7.57    1.35
  -3  -6  20    2.80    0.94
  -3  -6  19   16.61    1.13
   3   6 -18   73.30    3.16
  -3  -6  18   70.59    2.46
   3   6 -17    2.33    0.46
  -3  -6  17    2.01    0.95
   3   6 -16    2.30    0.44
  -3  -6  16    1.69    1.41
   3   6 -15  320.29    7.77
  -3  -6  15  321.42    8.36
   3   6 -14   50.45    1.35
  -3  -6  14   51.16    1.46
   3   6 -13   68.87    1.75
  -3  -6  13   68.01    1.71
   3   6 -12  240.56    5.98
  -3  -6  12  234.41    4.81
   3   6 -11   72.38    1.88
  -3  -6  11   74.72    1.82
   3   6 -10 1185.50   22.43
  -3  -6  10 1181.41   21.61
   3   6  -9  818.55   15.57
  -3  -6   9  811.83   15.53
   3   6  -8 1524.24   34.38
  -3  -6   8 1540.27   34.64
   3   6  -7  170.19    3.87
  -3  -6   7  171.66    3.72
   3   6  -6  141.89    3.67
  -3  -6   6  145.14    3.40
   3   6  -5 2098.91   65.64
   3   6  -3 2535.61   45.94
  -3  -6   3 2537.69   79.61
   3   6   0 2122.41   38.92
  -3  -6   0 2191.27   40.30
   3   6   1 2329.40   51.66
  -3  -6  -1 2384.17   53.85
   3   6   2 3706.14   66.33
  -3  -6  -2 3582.47  113.82
   3   6   3   29.51    0.89
  -3  -6  -3   31.81    0.89
  -3  -6  -5 4193.94  130.79
   3   6   6 2933.70   95.31
  -3  -6  -6 2820.54   88.22
   3   6   7 1018.79   19.50
  -3  -6  -7 1021.00   19.38
   3   6   8 2671.56   60.43
  -3  -6  -8 2641.66   59.24
   3   6   9   15.40    0.72
  -3  -6  -9   15.67    0.75
   3   6  10  388.51    7.78
  -3  -6 -10  400.96    9.75
   3   6  11 2147.12   48.31
  -3  -6 -11 2109.06   38.34
   3   6  12 2295.50   51.13
  -3  -6 -12 2349.99   53.34
   3   6  13   25.62    1.04
  -3  -6 -13   25.12    0.94
   3   6  14    5.77    0.54
  -3  -6 -14    5.32    0.55
   3   6  15  137.99    3.26
  -3  -6 -15  141.40    4.17
   3   6  16  672.07   22.83
  -3  -6 -16  672.13   23.40
   3   6  17  267.29    9.59
  -3  -6 -17  258.23    6.70
   3   6  18   63.25    3.25
  -3  -6 -18   68.02    2.37
  -3  -6 -19  112.85    3.71
   3   6  20   21.71    2.50
  -3  -6 -20   28.03    1.68
   3   6  21    5.38    1.91
  -3  -6 -21    6.81    1.49
   3   6  22  131.97    6.10
  -3  -6 -22  137.75    4.19
  -3  -6 -23    2.92    1.32
   3   6  24    4.72    2.80
  -3  -6 -24    7.65    1.89
   3   6  25   15.13    3.35
  -3  -6 -25   13.49    1.64
  -3  -6 -26    0.22    2.26
   3   6  27    2.00    4.09
  -3  -6 -27    1.13    2.27
  -3  -6 -28   13.83    2.37
   3   7 -29   26.56    4.32
  -3  -7  29   22.88    2.71
   3   7 -28   12.48    4.18
  -3  -7  28    9.29    2.27
   3   7 -27    3.36    3.41
  -3  -7  27    0.56    1.52
   3   7 -26   32.49    2.61
  -3  -7  26   30.24    2.49
  -3  -7  25    0.27    1.44
   3   7 -24   20.03    2.83
  -3  -7  24   17.75    1.66
  -3  -7  23   23.94    1.78
  -3  -7  22    8.67    1.12
   3   7 -21  159.35    7.12
  -3  -7  21  152.22    4.27
   3   7 -20   29.69    1.78
  -3  -7  20   28.35    1.47
   3   7 -19   25.85    1.59
  -3  -7  19   28.39    1.49
   3   7 -18   19.46    2.09
  -3  -7  18   20.27    1.15
   3   7 -17 1370.89   44.81
  -3  -7  17 1412.89   32.27
  -3  -7  16   28.71    1.30
   3   7 -15  594.71   14.15
  -3  -7  15  587.34   14.42
   3   7 -14    2.58    0.44
  -3  -7  14    2.30    0.72
   3   7 -13  284.63    5.76
  -3  -7  13  273.17    6.64
   3   7 -12 1321.59   24.46
  -3  -7  12 1299.42   29.32
   3   7 -11 3768.42  120.31
  -3  -7  11 3964.02   87.71
   3   7 -10  516.02   17.71
  -3  -7  10  495.73   11.79
   3   7  -9  341.31    8.27
  -3  -7   9  332.82    6.58
   3   7  -8   20.48    0.80
  -3  -7   8   18.28    0.96
   3   7  -7    3.08    0.57
  -3  -7   7    3.44    0.48
   3   7  -6 1269.40   40.67
  -3  -7   6 1220.39   39.19
   3   7  -5 2613.28   58.03
  -3  -7   5 2463.18   79.12
   3   7  -4 1561.34   28.55
  -3  -7   4 1595.87   29.98
   3   7  -3   19.11    0.70
  -3  -7   3   21.72    1.04
   3   7  -1  338.63    6.79
  -3  -7   1  339.75    6.90
   3   7   0 1654.27   30.48
  -3  -7   0 1706.68   31.80
   3   7   1 4257.54  134.42
   3   7   2  530.59   12.49
  -3  -7  -2  542.34    9.42
   3   7   3 2037.01   37.33
  -3  -7  -3 2060.62   38.21
   3   7   4 2306.36   51.94
  -3  -7  -4 2222.16   49.82
   3   7   5    3.00    0.67
  -3  -7  -5    2.76    0.47
   3   7   6 1940.49   43.63
  -3  -7  -6 1969.21   36.05
   3   7   7  766.72   18.45
  -3  -7  -7  787.65   12.89
   3   7   8 1040.47   19.87
  -3  -7  -8 1068.37   20.62
   3   7   9  518.79   17.97
  -3  -7  -9  517.44   10.21
   3   7  10 1279.46   41.37
  -3  -7 -10 1258.18   28.53
   3   7  11 1631.24   30.82
  -3  -7 -11 1691.49   38.92
   3   7  12   18.86    0.85
  -3  -7 -12   18.23    1.47
   3   7  13   63.66    1.98
  -3  -7 -13   63.84    2.97
   3   7  14 2032.90   47.30
  -3  -7 -14 1999.14   68.25
   3   7  15   39.46    2.39
  -3  -7 -15   36.70    2.61
   3   7  16  338.48   11.61
  -3  -7 -16  337.04   11.90
   3   7  17   71.73    3.77
  -3  -7 -17   66.71    3.46
   3   7  18  112.10    3.49
  -3  -7 -18  109.44    5.03
   3   7  19   16.46    1.57
  -3  -7 -19   17.61    1.78
   3   7  20  294.86    7.91
  -3  -7 -20  274.78   11.06
   3   7  21   -2.11    1.44
  -3  -7 -21   -0.47    1.03
   3   7  22    1.69    1.79
  -3  -7 -22    0.77    1.24
  -3  -7 -23  218.82    6.33
  -3  -7 -24   51.40    2.45
   3   7  25    2.58    3.14
  -3  -7 -25    4.61    2.06
   3   7  26   27.69    4.02
  -3  -7 -26   24.31    2.03
  -3  -7 -27   79.36    3.74
   3   7  28    4.12    3.65
  -3  -7 -28    2.74    2.86
  -3  -8  29    0.55    1.67
  -3  -8  28    4.05    2.23
   3   8 -27   65.54    3.60
  -3  -8  27   53.46    3.21
   3   8 -26    6.26    3.17
  -3  -8  26    4.53    1.79
   3   8 -25   13.26    3.37
  -3  -8  25   16.05    1.82
  -3  -8  24    1.65    1.69
  -3  -8  23   46.44    2.25
  -3  -8  22    2.55    1.16
   3   8 -21   53.98    3.25
  -3  -8  21   50.13    2.14
   3   8 -20   21.42    1.66
  -3  -8  20   22.72    1.45
   3   8 -19  145.60    4.41
  -3  -8  19  154.74    4.54
   3   8 -18  350.86   13.07
  -3  -8  18  360.16    9.14
   3   8 -17   16.26    1.73
  -3  -8  17   13.75    1.18
   3   8 -16   38.22    2.22
  -3  -8  16   33.54    1.57
   3   8 -15    6.69    1.67
  -3  -8  15    6.76    1.26
   3   8 -14  710.69   16.32
  -3  -8  14  703.75   16.80
   3   8 -13  300.61    7.92
  -3  -8  13  303.15    8.06
   3   8 -12  113.09    2.66
  -3  -8  12  111.50    2.52
   3   8 -11  189.69    4.78
  -3  -8  11  184.46    4.00
   3   8 -10  595.84   11.49
  -3  -8  10  594.52   11.62
   3   8  -9   22.20    0.94
  -3  -8   9   21.14    0.93
   3   8  -8    3.56    0.50
  -3  -8   8    3.13    0.49
   3   8  -7  653.77   15.34
  -3  -8   7  622.56   21.57
   3   8  -6  223.87    4.71
  -3  -8   6  225.43    5.84
   3   8  -5 1332.29   24.27
  -3  -8   5 1396.04   32.75
   3   8  -4 1374.25   25.48
  -3  -8   4 1356.91   31.37
   3   8  -3  133.42    3.54
  -3  -8   3  138.50    3.94
   3   8  -2  899.87   17.34
  -3  -8   2  913.28   18.43
   3   8  -1 3663.94   66.74
  -3  -8   1 3606.60   81.16
   3   8   0  251.66    5.13
  -3  -8   0  254.15    5.59
   3   8   1 1250.64   29.17
  -3  -8  -1 1255.67   23.95
   3   8   2 2154.28   39.60
  -3  -8  -2 2238.11   36.75
   3   8   3  452.37   10.78
  -3  -8  -3  448.83    9.06
   3   8   4    7.54    0.58
  -3  -8  -4    7.30    0.63
   3   8   5 3655.47   81.95
  -3  -8  -5 3588.46  113.15
   3   8   6   -0.33    0.62
   3   8   7 1412.91   46.41
  -3  -8  -7 1409.87   32.23
   3   8   8 1159.40   22.69
  -3  -8  -8 1153.55   21.54
   3   8   9  358.28    9.29
  -3  -8  -9  363.95    8.65
   3   8  10 1234.42   39.85
  -3  -8 -10 1244.48   28.42
   3   8  11 3425.89   78.18
  -3  -8 -11 3446.33   77.45
   3   8  12  945.37   31.70
  -3  -8 -12  931.26   22.06
   3   8  13  314.26   11.69
  -3  -8 -13  310.57   10.44
   3   8  14   42.16    1.86
  -3  -8 -14   42.76    1.62
   3   8  15  278.77   10.72
  -3  -8 -15  265.87   10.26
   3   8  16  104.98    4.71
  -3  -8 -16  101.48    3.21
   3   8  17  183.42    7.47
  -3  -8 -17  167.70    4.85
   3   8  18   70.80    2.74
  -3  -8 -18   72.39    2.66
   3   8  19  288.06   11.43
  -3  -8 -19  286.79    7.14
   3   8  20    0.06    2.05
  -3  -8 -20    0.69    1.14
   3   8  21   19.08    2.64
  -3  -8 -21   21.19    1.61
  -3  -8 -22  392.80    9.51
  -3  -8 -23   16.56    1.99
   3   8  24   61.90    3.08
  -3  -8 -24   59.89    2.92
   3   8  25    3.84    3.26
  -3  -8 -25    5.08    1.81
   3   8  26   31.61    3.02
  -3  -8 -26   30.70    2.78
   3   8  27   -0.31    4.43
  -3  -8 -27    0.96    1.90
  -3  -8 -28    4.42    2.08
   3   9 -29   18.49    4.01
  -3  -9  29   14.15    1.20
   3   9 -28   17.97    4.41
  -3  -9  28   12.16    1.83
   3   9 -27    3.01    2.47
  -3  -9  27    0.82    2.23
   3   9 -26   35.08    4.09
  -3  -9  26   30.80    2.40
   3   9 -25   20.15    2.36
  -3  -9  25   16.54    1.78
   3   9 -24    1.02    1.80
  -3  -9  24    2.14    1.79
   3   9 -23    1.30    2.40
  -3  -9  23    1.00    1.17
  -3  -9  22   69.71    2.55
   3   9 -21   83.68    3.80
  -3  -9  21   85.02    2.95
  -3  -9  20    5.74    1.02
   3   9 -19   38.24    2.38
  -3  -9  19   36.63    1.79
   3   9 -18    7.58    1.88
  -3  -9  18   10.54    1.16
  -3  -9  17  291.26    7.47
   3   9 -16  125.94    5.59
  -3  -9  16  118.59    5.21
   3   9 -15  477.95   12.20
  -3  -9  15  484.69   12.89
   3   9 -14  429.34   10.82
  -3  -9  14  439.91   11.23
   3   9 -13  432.40   14.97
  -3  -9  13  427.22   10.41
   3   9 -12  562.96   11.02
  -3  -9  12  555.30   11.03
   3   9 -11  780.53   15.03
  -3  -9  11  769.82   14.73
   3   9 -10 1388.71   26.38
  -3  -9  10 1398.10   27.00
   3   9  -9  314.16    6.61
  -3  -9   9  309.29    6.29
   3   9  -8  780.85   18.35
  -3  -9   8  807.00   15.75
   3   9  -7   67.17    1.60
  -3  -9   7   65.79    2.02
   3   9  -6  894.04   17.01
  -3  -9   6  937.36   22.24
   3   9  -5  117.00    2.62
  -3  -9   5  118.55    2.61
   3   9  -4    7.28    0.60
  -3  -9   4    7.32    0.46
   3   9  -3  141.06    3.11
  -3  -9   3  145.24    3.23
   3   9  -2 1786.81   32.72
  -3  -9   2 1795.40   33.02
   3   9  -1   37.27    1.30
  -3  -9   1   39.05    1.17
   3   9   0 1966.54   36.07
  -3  -9   0 1995.63   37.28
   3   9   1 1832.69   41.29
  -3  -9  -1 1863.91   41.88
   3   9   2 3024.57   67.62
  -3  -9  -2 3096.47   68.74
   3   9   3 4476.39   99.32
  -3  -9  -3 4499.06  100.51
   3   9   4   15.22    0.90
  -3  -9  -4   13.77    0.65
   3   9   5  211.05    5.67
  -3  -9  -5  219.13    5.63
   3   9   6  130.58    3.13
  -3  -9  -6  129.58    3.53
   3   9   7  529.92   17.26
  -3  -9  -7  534.12   10.37
   3   9   8   63.85    2.08
  -3  -9  -8   61.07    1.48
   3   9   9 1638.69   38.24
  -3  -9  -9 1651.56   37.10
   3   9  10 1357.83   25.56
  -3  -9 -10 1362.79   30.83
   3   9  11  308.11   11.04
  -3  -9 -11  328.26    6.54
   3   9  12  190.62    6.87
  -3  -9 -12  184.86    5.32
   3   9  13   42.84    1.92
  -3  -9 -13   42.32    1.96
   3   9  14  469.39   16.88
  -3  -9 -14  488.92   17.64
   3   9  15   10.76    1.11
  -3  -9 -15   11.63    1.16
   3   9  16   42.34    2.92
  -3  -9 -16   42.46    2.75
   3   9  17    0.78    1.72
  -3  -9 -17    0.81    1.05
  -3  -9 -18    1.11    0.91
   3   9  19   32.37    2.44
  -3  -9 -19   33.36    1.69
   3   9  20  447.89   15.66
  -3  -9 -20  453.74   11.36
   3   9  21    1.62    2.39
  -3  -9 -21   -0.46    1.67
   3   9  22   26.09    2.86
  -3  -9 -22   23.32    1.81
   3   9  23   57.54    4.41
  -3  -9 -23   50.83    2.76
   3   9  24   17.35    2.35
  -3  -9 -24   18.03    2.12
   3   9  25    3.82    3.81
  -3  -9 -25    2.57    1.96
   3   9  26    8.83    3.64
  -3  -9 -26    7.78    2.39
   3   9  27   63.61    5.12
  -3  -9 -27   60.84    2.93
   3   9  28    1.92    4.51
  -3  -9 -28   -0.37    1.26
   3  10 -28   -2.85    4.01
  -3 -10  28   -1.40    1.51
   3  10 -27   23.40    2.90
  -3 -10  27   20.94    2.17
   3  10 -26   25.69    3.94
  -3 -10  26   23.50    2.17
  -3 -10  25   11.17    1.67
   3  10 -24    6.74    2.67
  -3 -10  24    6.33    1.63
   3  10 -23   31.07    3.05
  -3 -10  23   30.64    1.87
   3  10 -22    8.85    2.44
  -3 -10  22    9.07    1.70
   3  10 -21   25.86    2.76
  -3 -10  21   25.03    2.08
   3  10 -20    2.97    1.58
  -3 -10  20    1.80    0.96
   3  10 -19  239.67    9.45
  -3 -10  19  235.77    6.40
   3  10 -18  159.69    4.80
  -3 -10  18  171.62    4.95
   3  10 -17    7.37    1.14
  -3 -10  17    6.94    0.94
   3  10 -16   41.05    1.95
  -3 -10  16   46.04    1.78
   3  10 -15    1.96    1.66
  -3 -10  15    2.43    0.91
   3  10 -14  386.21   14.67
  -3 -10  14  416.03   10.09
   3  10 -13  307.79   13.39
  -3 -10  13  304.14    6.50
   3  10 -12   61.12    2.93
  -3 -10  12   60.99    1.72
   3  10 -11    6.30    0.65
  -3 -10  11    7.30    0.59
   3  10 -10  211.12    7.87
  -3 -10  10  207.78    4.53
   3  10  -9  284.66   10.36
  -3 -10   9  275.77    5.88
  -3 -10   8  229.77    6.13
   3  10  -7 1782.24   40.09
  -3 -10   7 1827.27   34.10
   3  10  -6   89.33    2.63
  -3 -10   6   88.94    1.85
   3  10  -5 1369.92   22.02
  -3 -10   5 1394.30   22.69
   3  10  -4  324.60    6.88
  -3 -10   4  326.84    8.68
   3  10  -3 1541.84   28.43
  -3 -10   3 1555.20   35.15
   3  10  -2    9.66    0.75
  -3 -10   2    8.17    0.50
   3  10  -1  233.52    5.74
  -3 -10   1  244.23    5.43
   3  10   0  181.01    3.88
  -3 -10   0  184.58    4.03
   3  10   1    4.09    0.60
  -3 -10  -1    4.03    0.54
   3  10   2 1218.91   38.64
  -3 -10  -2 1224.47   19.93
   3  10   3  106.33    2.54
  -3 -10  -3  105.73    2.22
   3  10   4 2199.67   40.98
  -3 -10  -4 2230.81   41.13
   3  10   5  365.42    9.36
  -3 -10  -5  355.15    6.44
   3  10   6 1982.51   46.15
  -3 -10  -6 1967.62   44.45
   3  10   7   47.91    2.73
  -3 -10  -7   55.77    2.03
   3  10   8 1050.02   34.96
  -3 -10  -8 1027.72   19.22
   3  10   9  635.68   15.60
  -3 -10  -9  614.32   11.72
   3  10  10 1227.18   42.54
  -3 -10 -10 1230.43   22.92
   3  10  11 1026.07   24.29
  -3 -10 -11 1007.15   19.27
   3  10  12  227.42    5.91
  -3 -10 -12  221.80    4.72
   3  10  13   12.87    1.45
  -3 -10 -13   13.25    1.04
   3  10  14    1.49    1.11
  -3 -10 -14    0.92    1.11
   3  10  15  904.75   30.59
  -3 -10 -15  905.16   20.96
   3  10  16   28.06    2.07
  -3 -10 -16   24.56    2.04
   3  10  17   80.24    3.12
  -3 -10 -17   79.38    2.99
   3  10  18   21.25    2.03
  -3 -10 -18   25.03    1.51
  -3 -10 -19  373.49    9.20
   3  10  20    6.65    2.47
  -3 -10 -20    4.57    1.57
  -3 -10 -21    0.89    1.68
   3  10  22  259.69    6.78
  -3 -10 -22  265.80    7.15
   3  10  23    6.54    1.78
  -3 -10 -23    8.20    1.60
  -3 -10 -24   19.97    1.86
   3  10  25    2.03    3.55
  -3 -10 -25    2.00    1.41
   3  10  26   50.26    3.03
  -3 -10 -26   44.71    2.65
   3  10  27    6.18    4.61
  -3 -10 -27    4.06    1.93
  -3 -10 -28    6.13    4.41
  -3 -11  27    3.77    1.74
   3  11 -26   83.01    5.62
  -3 -11  26   71.72    2.84
  -3 -11  25   25.49    2.38
   3  11 -24   13.98    3.17
  -3 -11  24   11.35    1.64
  -3 -11  23   23.00    1.69
  -3 -11  22    5.61    1.23
   3  11 -21   41.44    3.09
  -3 -11  21   38.72    1.96
  -3 -11  20    1.44    1.02
   3  11 -19  137.94    5.81
  -3 -11  19  137.19    3.87
   3  11 -18    1.52    1.99
  -3 -11  18   -0.82    0.82
   3  11 -17   51.35    3.26
  -3 -11  17   49.76    2.69
   3  11 -16    4.63    1.28
  -3 -11  16    4.73    0.98
  -3 -11  15    0.97    0.82
   3  11 -14  370.60   14.58
  -3 -11  14  377.33    9.80
   3  11 -13    6.96    1.76
  -3 -11  13    5.34    0.60
   3  11 -12  111.00    3.20
  -3 -11  12  107.56    2.67
   3  11 -11    5.98    0.79
  -3 -11  11    5.96    0.57
   3  11 -10  719.91   16.84
  -3 -11  10  729.98   14.43
   3  11  -9 1492.84   48.50
  -3 -11   9 1467.04   46.95
   3  11  -8  263.27    6.85
  -3 -11   8  259.80    5.28
   3  11  -7    7.14    0.66
  -3 -11   7    6.63    0.61
   3  11  -6 1648.82   38.09
  -3 -11   6 1685.57   27.49
   3  11  -5  442.82   10.72
  -3 -11   5  446.73    8.94
   3  11  -4    2.01    0.66
  -3 -11   4    1.39    0.51
   3  11  -3  342.87    7.05
  -3 -11   3  328.66    6.76
   3  11  -2  437.74   11.02
  -3 -11   2  415.43   10.16
   3  11  -1  171.72    4.35
  -3 -11   1  180.70    4.02
   3  11   0  109.97    3.01
  -3 -11   0  106.86    2.57
   3  11   1 1727.56   39.80
  -3 -11  -1 1750.26   32.83
   3  11   2   84.62    2.46
  -3 -11  -2   86.02    2.13
   3  11   3 4198.81   75.75
  -3 -11  -3 4277.49   96.88
   3  11   4   89.17    2.43
  -3 -11  -4   88.58    2.33
   3  11   5  817.84   19.73
  -3 -11  -5  807.22   13.68
   3  11   6   46.10    1.42
  -3 -11  -6   47.70    1.26
   3  11   7 1866.35   62.89
  -3 -11  -7 1799.02   33.30
   3  11   8  120.51    5.35
  -3 -11  -8  118.98    3.32
  -3 -11  -9  775.99   18.20
   3  11  10   15.22    1.96
  -3 -11 -10   14.01    0.62
   3  11  11  866.93   28.66
  -3 -11 -11  872.44   21.29
   3  11  12   67.72    2.62
  -3 -11 -12   65.48    1.74
   3  11  13   16.76    2.02
  -3 -11 -13   16.41    1.25
   3  11  14  376.94   13.91
  -3 -11 -14  367.00    9.50
   3  11  15    2.34    1.88
  -3 -11 -15    4.04    1.05
   3  11  16   71.18    2.54
  -3 -11 -16   71.66    2.62
   3  11  17  135.65    5.75
  -3 -11 -17  143.29    4.34
   3  11  18  311.95   11.15
  -3 -11 -18  303.22    7.77
   3  11  19  181.33    7.19
  -3 -11 -19  186.23    5.03
  -3 -11 -20   28.14    1.79
   3  11  21    3.36    1.75
  -3 -11 -21    1.96    1.21
   3  11  22  167.19    6.89
  -3 -11 -22  161.30    6.78
   3  11  23    3.07    2.96
  -3 -11 -23    3.07    1.65
  -3 -11 -24    1.60    1.74
   3  11  25   -0.93    1.88
  -3 -11 -25   -0.14    1.57
   3  11  26   14.67    3.22
  -3 -11 -26   13.43    1.91
   3  12 -26   41.65    4.64
  -3 -12  26   35.05    2.50
  -3 -12  25    1.49    1.48
   3  12 -24    2.66    2.89
  -3 -12  24    5.27    1.79
   3  12 -23    0.25    2.05
  -3 -12  23    1.01    1.88
   3  12 -22  407.13   14.13
  -3 -12  22  434.37   11.13
   3  12 -21    1.93    2.54
  -3 -12  21    2.31    1.34
   3  12 -20   17.41    2.54
  -3 -12  20   17.81    1.54
   3  12 -19   61.05    3.66
  -3 -12  19   55.51    2.15
   3  12 -18  480.32   15.87
  -3 -12  18  498.74    9.75
  -3 -12  17    5.22    1.11
   3  12 -16    0.37    1.08
  -3 -12  16   -0.23    0.95
   3  12 -15    7.91    1.18
  -3 -12  15    8.28    1.04
   3  12 -14   18.20    2.19
  -3 -12  14   13.65    1.14
   3  12 -13  249.50    6.66
  -3 -12  13  231.85    5.22
   3  12 -12  177.66    6.86
  -3 -12  12  168.38    3.93
   3  12 -11   68.36    2.22
  -3 -12  11   67.32    1.94
  -3 -12  10  310.24   11.51
   3  12  -9   73.83    2.10
  -3 -12   9   71.93    2.46
   3  12  -8   65.07    2.18
  -3 -12   8   65.07    1.57
   3  12  -7 1604.45   30.40
  -3 -12   7 1599.57   30.00
   3  12  -6    1.32    0.75
  -3 -12   6    1.54    0.63
   3  12  -5  186.08    4.87
  -3 -12   5  187.15    3.64
   3  12  -4  477.62    9.76
  -3 -12   4  500.70    9.91
   3  12  -3  400.73   10.15
  -3 -12   3  393.96    9.92
   3  12  -2  474.85   16.49
  -3 -12   2  450.60    9.20
   3  12  -1   11.91    0.86
  -3 -12   1   10.22    0.81
   3  12   0   85.37    2.07
  -3 -12   0   87.04    1.86
   3  12   1  193.18    4.24
  -3 -12  -1  196.56    4.36
   3  12   2 1259.96   42.73
  -3 -12  -2 1252.37   20.73
   3  12   3  419.42    7.55
  -3 -12  -3  429.74    8.62
   3  12   4    7.97    0.80
  -3 -12  -4    7.87    0.64
   3  12   5 1001.47   24.10
  -3 -12  -5 1017.28   19.79
   3  12   6  153.49    3.66
  -3 -12  -6  157.14    3.68
   3  12   7  627.98   22.22
  -3 -12  -7  612.02   10.40
   3  12   8   34.53    2.20
  -3 -12  -8   35.02    1.17
   3  12   9  607.57   21.64
  -3 -12  -9  607.15   14.64
  -3 -12 -10  400.77    8.01
   3  12  11   25.88    2.31
  -3 -12 -11   23.15    1.04
   3  12  12    0.75    1.85
  -3 -12 -12    1.89    0.37
   3  12  13   69.15    2.53
  -3 -12 -13   67.75    2.59
  -3 -12 -14   48.41    3.14
   3  12  15   68.96    2.83
  -3 -12 -15   67.14    3.71
   3  12  16   73.52    3.81
  -3 -12 -16   74.81    2.65
   3  12  17   17.03    2.42
  -3 -12 -17   15.65    1.38
   3  12  18    4.55    1.61
  -3 -12 -18    5.42    1.16
   3  12  19  237.52    6.86
  -3 -12 -19  227.04    6.05
   3  12  20   51.12    2.55
  -3 -12 -20   48.18    2.35
   3  12  21   11.52    1.99
  -3 -12 -21   16.47    3.08
   3  12  22   11.33    3.09
  -3 -12 -22    8.46    2.03
   3  12  23    7.54    1.86
  -3 -12 -23   10.87    1.57
   3  12  24    0.75    3.30
  -3 -12 -24    3.26    1.44
   3  12  25    1.29    1.58
  -3 -12 -25    0.48    1.19
   3  13 -25    2.57    2.55
  -3 -13  25    8.60    2.26
   3  13 -24    2.34    3.00
  -3 -13  24    4.66    1.61
   3  13 -23   10.99    3.09
  -3 -13  23    7.25    1.66
   3  13 -22    6.11    2.89
  -3 -13  22    2.38    1.60
   3  13 -21    3.58    2.81
  -3 -13  21    1.00    1.39
   3  13 -20   10.48    1.77
  -3 -13  20   14.13    1.49
   3  13 -19    0.82    2.26
  -3 -13  19    4.08    1.29
  -3 -13  18    2.19    0.86
   3  13 -17    5.29    2.25
  -3 -13  17    3.93    1.08
   3  13 -16    4.60    2.04
  -3 -13  16    4.05    0.98
   3  13 -15  125.76    3.93
  -3 -13  15  124.21    3.86
   3  13 -14  308.71   12.30
  -3 -13  14  301.82    8.13
   3  13 -13   37.47    2.87
  -3 -13  13   37.42    1.37
   3  13 -12  509.74   18.10
  -3 -13  12  443.11    9.65
   3  13 -11    0.45    0.82
  -3 -13  11    0.84    0.56
   3  13 -10  561.64   11.19
  -3 -13  10  559.50   14.15
   3  13  -9   70.03    2.66
  -3 -13   9   66.35    1.90
   3  13  -8  845.59   28.26
  -3 -13   8  834.38   16.52
   3  13  -7 1144.07   27.13
  -3 -13   7 1122.27   21.58
   3  13  -6 2803.41   51.36
  -3 -13   6 2755.70   51.17
   3  13  -5  301.05    7.93
  -3 -13   5  299.32    6.36
   3  13  -4  173.43    4.62
  -3 -13   4  172.91    3.32
   3  13  -3  236.38    5.91
  -3 -13   3  237.19    5.04
   3  13  -2  130.53    5.88
  -3 -13   2  131.62    3.18
   3  13  -1  439.76    9.22
  -3 -13   1  439.76    7.72
   3  13   0    6.19    1.36
  -3 -13   0    4.72    0.61
   3  13   1  203.05    4.40
  -3 -13  -1  206.97    4.54
   3  13   2  116.00    3.06
  -3 -13  -2  116.33    2.29
   3  13   3 1045.34   25.31
  -3 -13  -3 1038.11   17.41
   3  13   4  288.05    6.18
  -3 -13  -4  290.58    5.50
   3  13   5  193.63    5.44
  -3 -13  -5  191.10    5.18
   3  13   6  248.05    4.69
  -3 -13  -6  241.28    4.65
   3  13   7  194.63    8.29
  -3 -13  -7  179.72    4.09
   3  13   8    5.43    1.31
  -3 -13  -8    4.76    0.51
   3  13   9   40.27    2.60
  -3 -13  -9   44.40    1.74
   3  13  10   -0.94    1.25
  -3 -13 -10   19.93    0.94
   3  13  11   66.10    3.56
  -3 -13 -11   61.22    1.90
   3  13  12  625.64   15.94
  -3 -13 -12  619.16   12.62
   3  13  13  237.80    9.66
  -3 -13 -13  248.07    6.77
   3  13  14  308.07   11.29
  -3 -13 -14  301.63    7.77
   3  13  15    1.05    1.10
  -3 -13 -15    3.21    0.99
  -3 -13 -16   12.88    2.29
   3  13  17  111.42    5.69
  -3 -13 -17  117.30    3.81
   3  13  18  525.77   18.18
  -3 -13 -18  536.71   12.81
   3  13  19    4.45    1.81
  -3 -13 -19    4.48    1.57
   3  13  20    2.77    1.56
  -3 -13 -20    4.80    1.39
   3  13  21    0.33    2.73
  -3 -13 -21    0.03    1.97
   3  13  22  116.03    7.32
  -3 -13 -22  127.90    4.42
   3  13  23    2.95    2.22
  -3 -13 -23    1.09    1.99
   3  13  24   14.21    3.83
  -3 -13 -24   12.03    2.32
   3  14 -24   18.63    4.07
  -3 -14  24   18.75    2.37
  -3 -14  23   14.85    1.70
   3  14 -22  223.10    9.80
  -3 -14  22  200.78    5.56
   3  14 -21   34.89    3.55
  -3 -14  21   41.42    2.23
   3  14 -20   31.67    3.34
  -3 -14  20   38.71    2.11
   3  14 -19   62.54    2.77
  -3 -14  19   62.65    2.69
   3  14 -18  469.79   11.27
  -3 -14  18  455.94    8.99
  -3 -14  17    5.22    1.09
   3  14 -16    2.07    1.57
  -3 -14  16   -0.30    1.37
   3  14 -15   64.92    3.76
  -3 -14  15   67.79    2.40
   3  14 -14  267.01   10.05
  -3 -14  14  268.43    6.88
   3  14 -13   51.89    3.61
  -3 -14  13   49.79    1.58
   3  14 -12   -0.75    0.90
  -3 -14  12    2.39    0.60
  -3 -14  11  370.06    7.72
  -3 -14  10    9.46    0.78
   3  14  -9   -0.73    0.91
  -3 -14   9    0.25    0.54
   3  14  -8    5.39    1.03
  -3 -14   8    4.64    0.60
   3  14  -7   59.43    2.82
  -3 -14   7   56.77    1.73
   3  14  -6  312.48    6.32
  -3 -14   6  299.75    5.41
   3  14  -5   12.61    1.06
  -3 -14   5   11.82    0.66
   3  14  -4  118.61    3.45
  -3 -14   4  119.12    2.97
   3  14  -3  361.63    8.94
  -3 -14   3  365.29    6.71
   3  14  -2  148.84    3.46
  -3 -14   2  145.62    2.99
   3  14  -1  507.03   10.69
  -3 -14   1  507.20    8.90
   3  14   0   52.86    2.03
  -3 -14   0   52.72    1.33
   3  14   1  636.94   11.10
  -3 -14  -1  615.66   12.49
   3  14   2 1149.99   26.53
  -3 -14  -2 1152.94   19.16
   3  14   3  167.17    3.95
  -3 -14  -3  165.13    3.22
   3  14   4  235.36    8.93
  -3 -14  -4  223.31    4.24
   3  14   5    0.46    0.97
  -3 -14  -5    1.04    0.48
   3  14   6   55.28    2.15
  -3 -14  -6   53.46    2.08
   3  14   7   24.56    1.47
  -3 -14  -7   20.59    0.82
   3  14   8  213.38    8.11
  -3 -14  -8  215.25    4.20
   3  14   9  614.27   21.82
  -3 -14  -9  629.45   12.40
   3  14  10  317.17   12.90
  -3 -14 -10  313.95    6.80
  -3 -14 -11   32.36    1.48
   3  14  12    2.69    1.16
  -3 -14 -12    4.01    0.53
   3  14  13   72.78    3.54
  -3 -14 -13   74.15    2.55
   3  14  14   10.37    1.72
  -3 -14 -14   10.66    1.33
  -3 -14 -15   44.74    2.73
   3  14  16    2.13    1.58
  -3 -14 -16    0.41    1.49
   3  14  17    1.04    1.55
  -3 -14 -17    0.23    1.06
   3  14  18   44.08    2.87
  -3 -14 -18   43.56    2.12
   3  14  19    6.26    1.85
  -3 -14 -19    3.97    1.67
   3  14  20   14.62    1.78
  -3 -14 -20   16.05    1.71
   3  14  21   32.09    3.52
  -3 -14 -21   39.02    2.42
  -3 -14 -22    3.46    1.55
   3  14  23   18.41    3.54
  -3 -14 -23   19.57    2.24
  -3 -15  23   29.16    2.34
   3  15 -22   17.82    2.53
  -3 -15  22   16.99    2.09
   3  15 -21    0.54    2.67
  -3 -15  21    0.39    1.57
   3  15 -20    8.30    2.93
  -3 -15  20   10.65    1.48
   3  15 -19   10.20    2.93
  -3 -15  19   10.10    1.51
   3  15 -18    1.08    1.78
  -3 -15  18    0.63    0.90
   3  15 -17  116.58    4.05
  -3 -15  17  114.64    4.81
   3  15 -16   16.21    2.23
  -3 -15  16   16.34    1.31
   3  15 -15    4.51    2.36
  -3 -15  15    5.09    1.27
   3  15 -14  280.92   10.82
  -3 -15  14  276.86    7.18
  -3 -15  13   70.04    1.77
  -3 -15  12   23.66    1.19
   3  15 -11   25.69    1.41
  -3 -15  11   29.81    1.06
   3  15 -10  408.07    8.41
  -3 -15  10  402.04    7.39
   3  15  -9   88.86    4.35
  -3 -15   9   89.31    2.07
   3  15  -8   28.44    1.31
  -3 -15   8   27.48    1.05
   3  15  -7  734.47   17.75
  -3 -15   7  738.59   12.62
   3  15  -6  349.21    7.20
  -3 -15   6  340.21    7.61
   3  15  -5  295.91    7.93
  -3 -15   5  286.44    6.33
   3  15  -4  328.31    8.48
  -3 -15   4  326.87    5.93
   3  15  -3  432.36    8.70
  -3 -15   3  409.48    7.31
   3  15  -2  160.32    3.21
  -3 -15   2  159.42    3.12
   3  15  -1  174.83    3.93
  -3 -15   1  174.52    3.81
   3  15   0  284.72    7.12
  -3 -15   0  280.07    6.11
   3  15   1  208.00    4.80
  -3 -15  -1  210.51    5.76
   3  15   2  469.06   11.58
  -3 -15  -2  453.93    8.29
   3  15   3   92.05    3.20
  -3 -15  -3   87.34    2.32
   3  15   4  363.11    7.65
  -3 -15  -4  352.01    7.25
   3  15   5  252.19    5.61
  -3 -15  -5  245.13    6.90
   3  15   6  123.69    5.20
  -3 -15  -6  123.95    2.60
   3  15   7    1.61    1.34
  -3 -15  -7    1.41    0.58
   3  15   8  124.92    3.92
  -3 -15  -8  134.18    2.75
   3  15   9  207.92    6.17
  -3 -15  -9  201.39    3.86
   3  15  10  295.01    8.43
  -3 -15 -10  292.49    7.66
  -3 -15 -11   39.11    1.51
   3  15  12   -2.37    1.89
  -3 -15 -12  142.22    3.10
   3  15  13   83.73    4.22
  -3 -15 -13   80.17    3.00
   3  15  14   84.86    3.32
  -3 -15 -14   81.80    3.11
   3  15  15   37.83    3.15
  -3 -15 -15   38.08    1.99
   3  15  16    4.59    2.59
  -3 -15 -16    4.89    1.22
   3  15  17   22.90    2.23
  -3 -15 -17   28.13    1.70
  -3 -15 -18   78.45    3.05
   3  15  19    5.81    2.06
  -3 -15 -19    3.82    1.38
   3  15  20   13.05    1.89
  -3 -15 -20   15.03    1.80
   3  15  21   25.01    3.73
  -3 -15 -21   25.78    2.16
  -3 -15 -22   50.38    4.22
   3  16 -21    3.28    2.93
  -3 -16  21    0.18    1.66
  -3 -16  20   16.77    1.68
   3  16 -19  285.15    8.06
  -3 -16  19  269.08    7.46
   3  16 -18  224.13    6.65
  -3 -16  18  223.76    6.35
   3  16 -17   24.88    3.14
  -3 -16  17   21.74    1.41
  -3 -16  16   25.48    1.68
  -3 -16  15  641.06   15.51
  -3 -16  14  339.50    8.86
   3  16 -13  111.52    5.42
  -3 -16  13  106.95    3.45
   3  16 -12   39.24    3.25
  -3 -16  12   40.55    1.83
   3  16 -11   74.83    4.26
  -3 -16  11   76.75    1.93
   3  16 -10   13.42    2.03
  -3 -16  10   13.52    0.98
   3  16  -9   10.58    1.33
  -3 -16   9   11.85    0.93
   3  16  -8   42.82    2.99
  -3 -16   8   46.50    1.40
   3  16  -7  191.33    5.35
  -3 -16   7  192.72    3.70
   3  16  -6  610.81   12.46
  -3 -16   6  599.10   10.53
   3  16  -5  293.26    7.77
  -3 -16   5  288.52    6.15
   3  16  -4  120.79    3.78
  -3 -16   4  120.22    2.76
   3  16  -3  146.05    4.38
  -3 -16   3  146.23    2.97
   3  16  -2    7.49    0.88
  -3 -16   2    7.73    0.85
   3  16  -1  263.59    6.79
  -3 -16   1  268.23    5.16
   3  16   0    5.79    0.82
  -3 -16   0    5.50    0.59
   3  16   1  100.02    4.47
  -3 -16  -1   99.03    2.19
   3  16   2  574.14   19.82
  -3 -16  -2  557.64    9.81
   3  16   3   23.14    1.41
  -3 -16  -3   22.93    1.32
   3  16   4  458.49    8.51
  -3 -16  -4  452.76    9.54
   3  16   5    3.64    0.82
  -3 -16  -5    4.04    0.61
   3  16   6   88.13    3.16
  -3 -16  -6   88.37    2.06
   3  16   7    0.06    1.34
  -3 -16  -7    1.57    0.60
  -3 -16  -8    9.26    0.74
   3  16   9    8.42    2.15
  -3 -16  -9   13.20    0.81
   3  16  10  236.93    9.57
  -3 -16 -10  238.62    4.50
   3  16  11    5.68    1.60
  -3 -16 -11    5.02    0.70
   3  16  12    7.63    1.71
  -3 -16 -12    5.38    0.81
   3  16  13   15.38    1.79
  -3 -16 -13   17.11    1.48
   3  16  14   50.59    3.11
  -3 -16 -14   51.44    2.20
   3  16  15    5.59    1.45
  -3 -16 -15    5.18    1.24
   3  16  16   -1.09    1.57
  -3 -16 -16    0.63    1.08
   3  16  17   27.11    2.03
  -3 -16 -17   24.81    1.95
   3  16  18   41.73    3.49
  -3 -16 -18   48.89    2.44
   3  16  19    8.84    2.89
  -3 -16 -19    8.89    1.72
   3  16  20   10.62    2.31
  -3 -16 -20    9.36    1.69
  -3 -17  20    3.04    1.45
   3  17 -19   14.42    3.34
  -3 -17  19   13.76    1.93
  -3 -17  18   23.20    1.70
  -3 -17  17    3.32    1.03
   3  17 -16   10.56    2.68
  -3 -17  16    8.78    1.80
  -3 -17  15   35.94    1.83
  -3 -17  14  140.00    5.48
   3  17 -13   41.73    2.13
  -3 -17  13   41.84    1.95
   3  17 -12   59.15    3.79
  -3 -17  12   54.39    1.60
   3  17 -11  163.62    6.52
  -3 -17  11  149.50    3.76
   3  17 -10  124.30    4.00
  -3 -17  10  130.74    2.85
   3  17  -9   57.69    2.35
  -3 -17   9   58.16    1.74
   3  17  -8    7.73    1.56
  -3 -17   8    8.61    0.77
   3  17  -7  172.90    4.14
  -3 -17   7  176.79    3.51
   3  17  -6  295.48    6.29
  -3 -17   6  297.09    5.79
   3  17  -5   39.20    1.38
  -3 -17   5   36.79    1.67
   3  17  -4  108.83    4.53
  -3 -17   4  100.76    2.57
   3  17  -3  432.91   15.69
  -3 -17   3  430.14    7.75
   3  17  -2  174.49    6.92
  -3 -17   2  169.15    3.21
   3  17  -1  103.90    3.24
  -3 -17   1  101.22    2.19
   3  17   0   12.51    1.18
  -3 -17   0   12.19    1.09
   3  17   1  132.97    5.62
  -3 -17  -1  128.23    3.03
   3  17   2   20.62    1.64
  -3 -17  -2   20.00    1.16
   3  17   3  250.87    7.00
  -3 -17  -3  244.72    4.70
   3  17   4  304.27    8.12
  -3 -17  -4  302.01    5.60
   3  17   5  210.35    4.22
  -3 -17  -5  207.13    3.96
   3  17   6    4.27    2.02
  -3 -17  -6    1.38    0.60
   3  17   7   71.73    3.66
  -3 -17  -7   69.41    1.69
   3  17   8   16.29    1.68
  -3 -17  -8   16.78    0.95
   3  17   9  345.68    8.89
  -3 -17  -9  354.61    6.46
   3  17  10  129.09    4.14
  -3 -17 -10  129.03    2.81
   3  17  11   38.39    3.26
  -3 -17 -11   35.73    1.64
   3  17  12   52.69    3.59
  -3 -17 -12   54.67    1.85
   3  17  13   59.90    4.31
  -3 -17 -13   55.92    3.30
   3  17  14   15.06    2.01
  -3 -17 -14   11.08    1.73
   3  17  15   21.67    2.87
  -3 -17 -15   24.65    1.77
   3  17  16    3.94    1.97
  -3 -17 -16    5.63    1.66
   3  17  17    5.82    2.86
  -3 -17 -17    5.79    1.73
   3  17  18   11.16    2.20
  -3 -17 -18   12.32    2.22
  -3 -17 -19    8.41    1.79
  -3 -18  19   64.94    4.54
  -3 -18  18    1.80    1.35
   3  18 -17   45.42    4.14
  -3 -18  17   49.41    2.47
   3  18 -16    8.26    2.13
  -3 -18  16    8.98    1.16
  -3 -18  15  344.27    7.96
   3  18 -14   27.07    2.39
   3  18 -13    1.01    1.37
  -3 -18  13    2.32    1.00
  -3 -18  12   97.38    2.34
   3  18 -11  121.42    4.91
  -3 -18  11  111.26    2.59
   3  18 -10  137.87    4.37
  -3 -18  10  141.67    3.08
   3  18  -9    4.74    1.96
  -3 -18   9    5.62    0.77
   3  18  -8    4.83    1.33
  -3 -18   8    5.81    0.72
   3  18  -7   24.81    1.65
  -3 -18   7   23.14    1.00
   3  18  -6   18.70    1.38
  -3 -18   6   19.50    1.48
   3  18  -5   12.30    1.23
  -3 -18   5   12.56    0.74
   3  18  -4   80.43    2.66
  -3 -18   4   80.86    1.99
   3  18  -3  229.35    5.15
  -3 -18   3  233.14    4.50
   3  18  -2  218.12    4.39
  -3 -18   2  218.52    4.69
   3  18  -1    1.85    1.07
  -3 -18   1    2.00    0.68
   3  18   0   72.04    3.96
  -3 -18   0   76.71    1.91
   3  18   1  589.88   10.51
  -3 -18  -1  579.60   11.65
   3  18   2  432.73    9.09
  -3 -18  -2  434.32    9.35
   3  18   3   57.38    2.53
  -3 -18  -3   54.84    1.81
   3  18   4   15.56    1.77
  -3 -18  -4   15.05    0.89
   3  18   5  519.22   10.83
  -3 -18  -5  518.88   10.44
   3  18   6   20.04    2.40
  -3 -18  -6   15.43    0.98
   3  18   7   13.62    1.54
  -3 -18  -7   13.94    0.82
   3  18   8   31.69    3.10
  -3 -18  -8   32.15    1.19
   3  18   9   11.81    1.86
  -3 -18  -9   14.13    0.85
   3  18  10  192.89    7.84
  -3 -18 -10  206.05    4.04
   3  18  11   49.80    3.52
  -3 -18 -11   53.65    1.79
   3  18  12   98.61    3.54
  -3 -18 -12   93.88    2.75
   3  18  13    1.70    1.82
  -3 -18 -13   -1.23    1.18
   3  18  14    7.87    2.64
  -3 -18 -14   36.04    2.05
   3  18  15    3.77    3.04
  -3 -18 -15    0.71    1.55
  -3 -18 -16    7.05    1.50
   3  18  17   -1.40    3.30
  -3 -18 -17    0.78    1.42
  -3 -18 -18    1.08    2.21
   3  19 -17    8.09    3.45
  -3 -19  17    7.02    1.70
   3  19 -16    8.89    3.59
  -3 -19  16    9.72    1.74
  -3 -19  15   36.47    2.51
   3  19 -14    0.69    1.90
  -3 -19  14    0.63    1.04
  -3 -19  13    0.17    0.85
   3  19 -12   14.61    2.05
  -3 -19  12   11.56    1.32
   3  19 -11  175.59    8.02
  -3 -19  11  163.91    3.88
   3  19 -10   28.85    2.92
  -3 -19  10   27.30    1.32
   3  19  -9   26.48    1.97
  -3 -19   9   27.01    1.69
   3  19  -8   10.22    2.59
  -3 -19   8    8.07    1.01
   3  19  -7  554.08   13.13
  -3 -19   7  568.52    8.75
   3  19  -6   72.10    2.82
  -3 -19   6   74.75    2.12
   3  19  -5  224.51    8.38
  -3 -19   5  226.40    4.52
   3  19  -4   39.44    1.74
  -3 -19   4   38.97    1.40
   3  19  -3  271.69    7.27
  -3 -19   3  268.72    5.13
   3  19  -2   76.35    2.69
  -3 -19   2   80.11    1.95
   3  19  -1   26.15    1.57
  -3 -19   1   27.38    1.27
   3  19   0   21.97    1.57
  -3 -19   0   21.09    0.93
   3  19   1    3.08    1.17
  -3 -19  -1    5.29    0.67
  -3 -19  -2    1.68    0.65
   3  19   3   19.75    1.48
  -3 -19  -3   20.87    0.97
   3  19   4   58.46    2.39
  -3 -19  -4   58.03    1.61
   3  19   5   48.70    2.76
  -3 -19  -5   44.65    1.32
   3  19   6   53.31    2.68
  -3 -19  -6   54.81    1.60
   3  19   7   53.20    3.21
  -3 -19  -7   51.08    1.53
  -3 -19  -8  122.71    2.60
  -3 -19  -9   36.88    1.22
   3  19  10   10.14    2.72
  -3 -19 -10    8.77    1.05
   3  19  11   10.55    2.17
  -3 -19 -11   14.24    0.99
  -3 -19 -12    1.53    0.72
   3  19  13  109.72    4.19
  -3 -19 -13  107.41    3.79
  -3 -19 -14    3.32    1.56
   3  19  15    1.08    2.17
  -3 -19 -15   24.90    1.97
   3  19  16    3.74    1.96
  -3 -19 -16    5.80    1.83
   3  20 -15   -1.27    1.95
  -3 -20  15    0.22    1.31
   3  20 -14    6.50    3.30
  -3 -20  14    6.89    1.64
   3  20 -13    0.84    2.79
  -3 -20  13    1.07    1.00
   3  20 -12    6.82    1.76
  -3 -20  12    6.21    0.86
   3  20 -11  138.76    6.55
  -3 -20  11  139.32    2.83
   3  20 -10   53.66    2.60
  -3 -20  10   49.42    1.55
   3  20  -9   14.11    2.03
  -3 -20   9   11.43    0.91
   3  20  -8  192.99    5.69
  -3 -20   8  204.25    4.31
   3  20  -7   57.77    4.08
  -3 -20   7   61.20    1.74
   3  20  -6   43.40    3.39
  -3 -20   6   44.76    1.45
   3  20  -5  129.72    6.53
  -3 -20   5  131.67    3.34
   3  20  -4   89.04    2.34
  -3 -20   4   90.09    2.54
   3  20  -3  125.97    3.23
  -3 -20   3  130.55    2.72
   3  20  -2   23.87    1.86
  -3 -20   2   23.46    1.05
   3  20  -1    1.65    1.03
  -3 -20   1    0.15    0.64
   3  20   0    7.61    1.60
  -3 -20   0    6.77    0.86
   3  20   1  657.51   15.79
  -3 -20  -1  680.08   12.11
   3  20   2   75.39    3.58
  -3 -20  -2   71.74    1.84
   3  20   3   86.72    3.22
  -3 -20  -3   92.94    2.27
   3  20   4    2.04    1.36
  -3 -20  -4    2.50    0.73
   3  20   5  363.32   10.26
  -3 -20  -5  362.96    6.52
   3  20   6  131.57    3.47
  -3 -20  -6  132.19    3.48
  -3 -20  -7   39.25    1.45
   3  20   8    3.44    1.70
  -3 -20  -8    3.69    0.82
   3  20   9  131.23    6.64
  -3 -20  -9  133.90    2.96
   3  20  10   14.13    2.32
  -3 -20 -10   16.38    1.17
   3  20  11   54.23    3.71
  -3 -20 -11   57.45    1.85
   3  20  12   14.22    2.79
  -3 -20 -12   11.67    1.02
   3  20  13   19.80    2.59
  -3 -20 -13   19.38    1.67
   3  20  14    9.68    3.93
  -3 -20 -14    5.86    1.62
   3  21 -14   -1.00    2.64
   3  21 -13   29.29    2.88
  -3 -21  13   27.24    1.79
  -3 -21  12    2.22    1.02
   3  21 -11  167.05    7.05
  -3 -21  11  179.71    3.57
   3  21 -10   16.00    2.22
  -3 -21  10   18.33    1.20
   3  21  -9   80.64    4.94
  -3 -21   9   72.31    2.07
   3  21  -8   47.30    2.68
  -3 -21   8   46.42    1.86
   3  21  -7  366.32   13.25
  -3 -21   7  349.61    6.53
   3  21  -6    4.41    1.52
  -3 -21   6    6.12    1.02
   3  21  -5  340.27    9.01
  -3 -21   5  354.03    6.47
   3  21  -4   19.47    2.73
  -3 -21   4   16.51    1.04
   3  21  -3  162.30    6.68
  -3 -21   3  161.15    3.39
  -3 -21   2    0.82    0.79
   3  21  -1   75.36    3.08
  -3 -21   1   75.55    1.94
   3  21   0   93.81    4.83
  -3 -21   0   94.69    2.30
   3  21   1    0.12    2.48
  -3 -21  -1    1.75    0.92
   3  21   2    2.53    1.28
  -3 -21  -2    1.90    0.87
   3  21   3    3.34    1.26
  -3 -21  -3    1.55    0.92
   3  21   4   78.68    2.46
  -3 -21  -4   76.33    1.99
   3  21   5    8.80    1.69
  -3 -21  -5    7.08    0.85
   3  21   6   16.74    2.81
  -3 -21  -6   17.74    1.23
   3  21   7   36.98    3.40
  -3 -21  -7   37.46    1.42
   3  21   8   37.01    2.89
  -3 -21  -8   38.53    1.55
   3  21   9    4.78    1.94
  -3 -21  -9    2.91    0.94
   3  21  10   16.33    3.20
  -3 -21 -10   13.63    1.31
   3  21  11    2.06    2.13
  -3 -21 -11    3.92    1.34
   3  21  12    6.21    2.28
  -3 -21 -12    5.73    1.13
  -3 -21 -13   32.11    2.98
   3  22 -12   14.81    3.69
  -3 -22  12    8.33    2.85
   3  22 -11   13.44    1.77
  -3 -22  11   11.23    1.19
   3  22 -10    7.41    1.85
  -3 -22  10    6.82    1.16
   3  22  -9    4.99    3.32
  -3 -22   9    5.18    1.03
   3  22  -8   26.20    3.16
  -3 -22   8   22.80    1.50
  -3 -22   7    2.05    1.02
   3  22  -6   -0.21    2.03
  -3 -22   6   -0.67    1.00
   3  22  -5    8.50    1.99
  -3 -22   5    7.60    1.09
   3  22  -4   82.81    3.39
  -3 -22   4   91.79    2.31
   3  22  -3    9.69    2.32
  -3 -22   3   13.15    0.97
   3  22  -2   17.98    2.10
  -3 -22   2   15.54    1.09
   3  22  -1    9.86    2.92
  -3 -22   1    8.26    0.97
   3  22   0    5.64    1.40
  -3 -22   0    5.02    0.85
   3  22   1  134.85    6.36
  -3 -22  -1  138.87    3.28
   3  22   2   27.83    2.41
  -3 -22  -2   26.70    1.89
   3  22   3   22.86    1.92
  -3 -22  -3   23.94    1.10
   3  22   4    2.58    1.25
  -3 -22  -4    1.20    0.82
   3  22   5  160.57    7.01
  -3 -22  -5  170.59    3.65
   3  22   6   70.72    4.40
  -3 -22  -6   74.60    2.13
   3  22   7   54.89    4.11
  -3 -22  -7   54.09    1.77
  -3 -22  -8    4.42    1.25
   3  22   9  101.87    3.74
  -3 -22  -9  105.90    2.56
   3  22  10    2.44    2.47
  -3 -22 -10    1.35    1.29
   3  22  11   15.80    3.76
  -3 -22 -11   14.12    1.62
   3  23 -10    0.74    3.64
  -3 -23  10    1.12    2.25
  -3 -23   9   34.46    1.45
   3  23  -8    1.83    2.15
  -3 -23   8    0.59    1.35
   3  23  -7   19.33    3.53
  -3 -23   7   22.67    1.77
   3  23  -6    6.52    3.29
  -3 -23   6    6.92    1.18
  -3 -23   5   25.54    1.40
   3  23  -4    6.35    2.16
  -3 -23   4    5.79    1.00
   3  23  -3  106.52    5.74
  -3 -23   3  115.58    2.74
   3  23  -2    1.37    1.99
  -3 -23   2    1.46    1.10
   3  23  -1    2.24    3.13
  -3 -23   1    0.84    0.99
   3  23   0    5.83    1.77
  -3 -23   0    3.78    1.13
   3  23   1  129.18    7.24
  -3 -23  -1  126.16    2.96
   3  23   2    1.19    1.84
  -3 -23  -2    1.05    1.11
   3  23   3    8.60    1.74
  -3 -23  -3    7.69    1.14
   3  23   4   20.89    1.89
  -3 -23  -4   24.25    1.34
   3  23   5    0.87    2.10
  -3 -23  -5    1.68    1.23
   3  23   6   -0.65    1.45
  -3 -23  -6    0.76    0.94
   3  23   7   35.03    3.57
  -3 -23  -7   34.11    1.61
   3  23   8   56.59    3.81
  -3 -23  -8   51.99    2.21
  -3 -23  -9   63.13    3.20
  -3 -24   8    2.22    2.31
  -3 -24   7   -0.83    1.61
   3  24  -6    2.15    3.16
  -3 -24   6    0.96    1.32
   3  24  -5   11.49    3.90
  -3 -24   5    9.48    1.52
   3  24  -4    3.07    3.21
  -3 -24   4    2.68    1.12
   3  24  -3   32.49    2.39
  -3 -24   3   34.63    1.57
   3  24  -2    2.30    3.65
  -3 -24   2    2.33    1.36
   3  24  -1   70.04    2.73
  -3 -24   1   80.53    2.16
   3  24   0   38.81    2.77
  -3 -24   0   37.21    1.69
   3  24   1    2.26    2.44
  -3 -24  -1    3.58    1.10
   3  24   2    8.68    2.44
  -3 -24  -2   11.07    1.42
   3  24   3   36.03    2.67
  -3 -24  -3   40.44    1.67
   3  24   4   47.44    2.32
  -3 -24  -4   49.99    1.76
   3  24   5   19.51    2.61
  -3 -24  -5   17.61    1.38
   3  24   6   61.44    4.53
  -3 -24  -6   62.87    2.17
  -3 -24  -7    3.52    1.84
   3  25  -6   22.16    4.30
  -3 -25   6   27.54    1.90
  -3 -25   5    8.71    2.65
   3  25  -4   12.45    2.85
  -3 -25   4   14.79    1.67
   3  25  -3   54.51    2.77
  -3 -25   3   61.54    2.05
   3  25  -2   -2.56    2.57
  -3 -25   2   -0.88    1.40
   3  25  -1    1.74    2.05
  -3 -25   1    1.88    1.68
  -3 -25   0   27.05    1.71
   3  25   1   17.65    3.06
  -3 -25  -1   21.28    1.37
  -3 -25  -2   22.51    1.54
   3  25   3    4.36    2.78
  -3 -25  -3    0.61    1.50
  -3 -25  -4   17.10    2.80
  -3 -25  -5    4.25    2.48
  -3 -26   4   12.02    2.64
   3  26  -3    7.07    3.69
  -3 -26   3    9.35    1.77
   3  26  -2    1.29    4.21
  -3 -26   2    0.27    2.10
   3  26  -1   26.71    4.80
  -3 -26   1   34.18    2.14
   3  26   0    7.07    3.20
  -3 -26   0    7.65    1.45
   3  26   1   -0.50    2.82
  -3 -26  -1   -0.44    1.71
   3  26   2   26.97    4.64
  -3 -26  -2   28.61    1.60
  -3 -26  -3   44.76    2.61
   4   0 -28   12.38    2.31
   4   0 -27    1.00    1.89
   4   0 -26    8.98    1.62
   4   0 -25   -0.91    1.51
   4   0 -24    1.62    1.38
   4   0 -23    0.61    1.69
   4   0 -22   51.35    2.21
   4   0 -21   -0.30    1.01
   4   0 -20   50.85    1.85
   4   0 -19    0.04    0.60
   4   0 -18 1337.34   30.88
   4   0 -17    0.47    0.65
   4   0 -16    6.60    0.67
   4   0 -15    0.16    0.55
   4   0 -14 5148.16  158.59
   4   0 -13    0.31    0.61
   4   0 -12  414.81    8.30
   4   0 -11    1.12    0.43
   4   0 -10  184.31    4.87
   4   0  -9    0.13    0.42
   4   0  -8  128.93    3.54
   4   0  -7    0.66    0.34
   4   0  -6  514.44   10.36
   4   0  -5    0.17    0.31
   4   0  -3    0.50    0.36
   4   0  -1    1.22    0.49
   4   0   0  279.80    6.75
   4   0   1    0.99    0.36
   4   0   2   99.86    2.05
   4   0   4  176.58    4.62
   4   0   5    0.59    0.38
   4   0   7    0.63    0.37
   4   0   8 1009.25   19.10
   4   0   9   -0.69    0.41
   4   0  10 3231.00   51.41
   4   0  11   -0.04    0.54
   4   0  12  348.12    8.57
   4   0  13   -0.09    0.49
   4   0  14  187.70    4.78
   4   0  15    1.37    0.72
   4   0  16  208.25    5.60
   4   0  17    0.40    0.61
   4   0  18   78.49    2.57
   4   0  19   -0.02    0.81
   4   0  20  114.75    3.65
   4   0  21    0.94    1.24
   4   0  22   86.48    2.76
   4   0  23    0.53    1.42
   4   0  24   14.36    1.51
   4   0  25    0.71    1.55
   4   0  26   27.84    2.44
   4   0  27    0.12    2.57
   4   1 -28   17.75    2.54
  -4  -1  28   20.82    2.71
   4   1 -27   12.90    2.13
  -4  -1  27   10.51    2.37
   4   1 -26  100.28    3.82
  -4  -1  26   91.64    3.51
   4   1 -25    0.38    1.18
  -4  -1  25    2.40    1.66
   4   1 -24  141.45    4.91
  -4  -1  24  149.21    4.47
   4   1 -23   27.94    1.50
  -4  -1  23   32.01    1.73
   4   1 -22  511.78   10.54
  -4  -1  22  491.72   19.47
   4   1 -21   21.85    1.17
  -4  -1  21   21.65    1.37
   4   1 -20   -0.60    0.88
  -4  -1  20    0.91    0.78
   4   1 -19   95.45    2.54
  -4  -1  19   98.77    2.45
   4   1 -18   67.27    1.76
  -4  -1  18   68.48    1.84
   4   1 -17  339.62    9.19
  -4  -1  17  336.59    6.85
   4   1 -16   14.98    0.74
  -4  -1  16   15.31    1.23
   4   1 -15  120.53    3.69
  -4  -1  15  122.23    2.85
   4   1 -14   45.39    1.27
  -4  -1  14   45.85    1.51
   4   1 -13   14.33    0.79
  -4  -1  13   14.36    0.63
   4   1 -12  346.86    6.12
  -4  -1  12  346.39    7.15
   4   1 -11  875.89   16.32
  -4  -1  11  905.14   21.01
   4   1  -9 1963.30   36.07
  -4  -1   9 2071.42   47.20
   4   1  -8  540.39   10.59
  -4  -1   8  534.01   10.41
   4   1  -7  165.65    3.24
  -4  -1   7  158.63    3.38
   4   1  -5    8.10    0.45
  -4  -1   5    8.83    0.56
   4   1  -4  944.10   15.50
  -4  -1   4  912.94   17.49
   4   1  -3    5.36    0.51
  -4  -1   3    5.58    0.42
   4   1  -1 1869.74   34.38
  -4  -1   1 2039.44   64.16
   4   1   0    9.09    0.90
  -4  -1   0   10.66    0.66
   4   1   1 1029.40   32.03
  -4  -1  -1 1022.47   19.04
   4   1   2 2323.07   42.77
  -4  -1  -2 2414.33   44.34
   4   1   3 2860.42   63.28
  -4  -1  -3 2910.94   92.33
   4   1   4 1987.55   45.24
  -4  -1  -4 2035.07   32.07
   4   1   5  361.23    7.47
  -4  -1  -5  359.90    7.04
   4   1   6 2341.27   37.59
  -4  -1  -6 2380.08   43.19
   4   1   7   11.34    0.60
  -4  -1  -7   11.45    0.63
   4   1   8   46.53    1.54
  -4  -1  -8   46.84    1.50
   4   1   9  100.11    2.78
  -4  -1  -9   99.64    2.78
   4   1  10  462.26   11.87
  -4  -1 -10  453.11   10.88
   4   1  11   91.32    2.19
  -4  -1 -11   88.52    2.18
   4   1  12 2673.93   48.17
  -4  -1 -12 2726.68   49.61
   4   1  13   46.05    1.64
  -4  -1 -13   46.37    1.59
   4   1  14 2379.16   43.48
  -4  -1 -14 2330.41   42.06
   4   1  15    9.40    0.87
  -4  -1 -15    7.86    0.83
   4   1  16  273.51    6.87
  -4  -1 -16  277.01    5.93
   4   1  17   13.06    0.99
  -4  -1 -17   12.94    0.91
   4   1  18    7.99    0.96
  -4  -1 -18    8.60    0.76
   4   1  19   16.90    1.06
  -4  -1 -19   15.72    1.07
   4   1  20   26.34    1.66
  -4  -1 -20   27.78    1.65
   4   1  21   -1.65    2.01
  -4  -1 -21    1.15    1.29
   4   1  22  379.39   12.81
  -4  -1 -22  388.00   10.10
   4   1  23   17.37    1.97
  -4  -1 -23   16.74    1.90
   4   1  24   75.52    3.23
  -4  -1 -24   75.78    3.34
   4   1  25    0.34    1.55
  -4  -1 -25    1.21    2.15
   4   1  26   23.64    2.66
  -4  -1 -26   24.39    2.36
   4   1  27   18.89    2.16
  -4  -1 -27   20.83    2.67
  -4  -2  29    3.65    1.88
   4   2 -28    7.20    2.26
  -4  -2  28    6.20    2.02
   4   2 -27    5.01    1.86
  -4  -2  27    3.93    1.51
   4   2 -26    3.76    1.72
  -4  -2  26    3.43    2.62
   4   2 -25   16.44    1.27
  -4  -2  25   17.92    1.91
   4   2 -24   14.63    1.29
  -4  -2  24   14.84    1.63
   4   2 -23   34.53    1.59
  -4  -2  23   32.73    1.88
   4   2 -22  336.12    6.15
  -4  -2  22  356.19    9.27
   4   2 -21   62.88    1.67
  -4  -2  21   59.53    2.35
   4   2 -20  286.62    5.11
  -4  -2  20  275.81    7.48
   4   2 -19  140.49    2.90
  -4  -2  19  140.57    3.38
   4   2 -18 1062.87   20.00
  -4  -2  18 1089.93   26.20
   4   2 -17  181.99    3.47
  -4  -2  17  191.71    4.30
   4   2 -16  350.82   11.79
  -4  -2  16  340.28    6.99
   4   2 -15    6.07    0.51
  -4  -2  15    5.45    0.69
   4   2 -14 2135.07   33.87
  -4  -2  14 2101.23   47.14
   4   2 -13  641.92   12.72
  -4  -2  13  631.99   12.04
   4   2 -12   55.51    1.63
  -4  -2  12   54.71    1.47
   4   2 -11  908.04   17.67
  -4  -2  11  926.83   21.69
   4   2 -10 1804.93   32.99
  -4  -2  10 1791.83   33.20
   4   2  -9  571.88    9.88
  -4  -2   9  621.88   14.85
   4   2  -8  959.12   18.30
  -4  -2   8  954.69   18.29
   4   2  -7 2882.10   52.10
  -4  -2   7 2807.59   44.76
   4   2  -6 1830.88   33.55
  -4  -2   6 1824.81   34.07
   4   2  -5 1511.61   27.86
  -4  -2   5 1420.38   26.65
   4   2  -4 1061.31   20.43
  -4  -2   4 1051.56   17.59
   4   2  -3  397.25    9.54
  -4  -2   3  375.48    7.50
   4   2  -1 2021.03   37.04
  -4  -2   1 1997.07   37.18
   4   2   0  451.47   11.14
  -4  -2   0  457.16    9.07
   4   2   2 2613.45   58.76
  -4  -2  -2 2464.32   79.04
   4   2   3    3.16    0.41
  -4  -2  -3    2.65    0.43
   4   2   4  417.32   10.32
  -4  -2  -4  420.74    9.71
   4   2   5 3216.09  100.68
  -4  -2  -5 3202.33   70.41
   4   2   7 2303.62   42.29
  -4  -2  -7 2328.05   52.36
   4   2   8   54.25    1.81
  -4  -2  -8   51.76    1.21
   4   2   9  291.97    7.17
  -4  -2  -9  292.72    6.10
   4   2  10 1277.01   24.75
  -4  -2 -10 1236.11   28.29
   4   2  11  271.03    6.68
  -4  -2 -11  280.29    5.83
   4   2  12  100.51    2.84
  -4  -2 -12   97.34    2.26
   4   2  13 1312.33   29.97
  -4  -2 -13 1322.08   30.10
   4   2  14  760.43   18.22
  -4  -2 -14  742.91   17.03
   4   2  15   23.71    1.06
  -4  -2 -15   25.17    1.00
   4   2  16    1.97    0.58
  -4  -2 -16    3.05    0.72
   4   2  17   58.70    2.26
  -4  -2 -17   60.09    1.79
   4   2  18    9.11    0.75
  -4  -2 -18    9.83    0.91
   4   2  19   23.56    1.47
  -4  -2 -19   25.35    1.17
   4   2  20    1.35    0.78
  -4  -2 -20    2.41    0.82
   4   2  21  167.40    4.07
  -4  -2 -21  169.13    4.95
   4   2  22   67.80    2.18
  -4  -2 -22   63.77    3.55
   4   2  23   54.96    1.98
  -4  -2 -23   53.71    4.10
   4   2  24   69.16    2.48
  -4  -2 -24   63.29    4.40
   4   2  25   51.43    2.71
  -4  -2 -25   47.93    2.61
   4   2  26   37.56    2.64
  -4  -2 -26   41.60    2.98
   4   2  27   -4.25    3.63
  -4  -2 -27    0.70    2.57
  -4  -3  29    0.56    2.35
  -4  -3  28    3.81    2.09
   4   3 -27    0.59    1.38
  -4  -3  27    0.79    1.82
   4   3 -26  132.96    4.18
  -4  -3  26  124.27    4.31
   4   3 -25   16.93    1.87
  -4  -3  25   15.31    1.67
   4   3 -24  123.62    3.92
  -4  -3  24  122.86    3.64
   4   3 -23   63.98    2.53
  -4  -3  23   69.01    2.74
   4   3 -22  494.37   10.40
  -4  -3  22  504.57   13.22
   4   3 -21  249.01    5.62
  -4  -3  21  245.40   10.37
   4   3 -20   93.29    2.49
  -4  -3  20   94.89    3.07
   4   3 -19   53.72    1.65
  -4  -3  19   54.37    2.07
   4   3 -18   30.84    1.18
  -4  -3  18   31.74    1.48
   4   3 -17  562.92   13.21
  -4  -3  17  557.73   13.82
   4   3 -16    5.00    0.66
  -4  -3  16    4.31    0.61
   4   3 -15  171.61    3.16
  -4  -3  15  173.75    4.36
   4   3 -14   15.57    0.87
  -4  -3  14   15.07    0.88
   4   3 -13   93.70    2.37
  -4  -3  13   94.44    2.27
   4   3 -12 2294.19   37.10
  -4  -3  12 2237.95   50.43
   4   3 -11 1611.22   29.59
  -4  -3  11 1644.75   36.91
   4   3 -10 1631.64   26.37
  -4  -3  10 1579.36   29.41
   4   3  -9 2912.58   53.16
  -4  -3   9 2853.53   52.40
   4   3  -8    1.48    0.41
  -4  -3   8    1.78    0.44
   4   3  -7 1019.36   23.26
  -4  -3   7  999.94   22.93
   4   3  -6 2687.29   49.70
  -4  -3   6 2470.25   55.92
   4   3  -4    4.12    0.48
  -4  -3   4    4.17    0.44
   4   3  -3 1264.73   28.53
  -4  -3   3 1259.99   29.81
   4   3  -1 1217.05   22.95
  -4  -3   1 1220.62   23.51
   4   3   0    0.96    0.35
  -4  -3   0    2.55    0.46
   4   3   1 1239.01   23.01
  -4  -3  -1 1262.08   23.76
   4   3   2 1937.77   60.96
  -4  -3  -2 2096.55   66.74
   4   3   3 1118.41   18.45
  -4  -3  -3 1119.47   25.60
   4   3   4 1265.58   29.00
  -4  -3  -4 1284.66   21.09
   4   3   5  348.96    8.71
  -4  -3  -5  339.81    8.22
   4   3   6  222.78    4.69
  -4  -3  -6  225.76    4.80
   4   3   7    9.81    0.54
  -4  -3  -7    9.73    0.59
   4   3   8   34.38    1.29
  -4  -3  -8   36.82    1.43
   4   3   9  402.77    8.22
  -4  -3  -9  407.17    8.20
   4   3  10   95.64    2.71
  -4  -3 -10   95.57    2.27
   4   3  11    1.47    0.55
  -4  -3 -11    0.80    0.49
   4   3  12    5.90    0.78
  -4  -3 -12    4.63    0.59
   4   3  13 1331.88   25.18
  -4  -3 -13 1342.64   31.08
   4   3  14 1967.10   36.55
  -4  -3 -14 1953.37   35.84
   4   3  15   65.28    2.07
  -4  -3 -15   65.56    1.78
   4   3  16  397.82   10.16
  -4  -3 -16  428.99   11.20
   4   3  17  233.22    6.23
  -4  -3 -17  239.01    5.02
   4   3  18  661.10   13.60
  -4  -3 -18  672.71   16.46
   4   3  19    5.26    0.77
  -4  -3 -19    5.16    1.13
   4   3  20   45.90    1.40
  -4  -3 -20   45.54    2.18
   4   3  21   11.42    1.05
  -4  -3 -21   10.49    1.12
   4   3  22  396.28   10.03
  -4  -3 -22  411.70   11.21
   4   3  23   73.04    3.05
  -4  -3 -23   76.56    3.08
   4   3  24   10.03    1.60
  -4  -3 -24   10.85    2.14
   4   3  25   25.25    3.43
  -4  -3 -25   21.49    2.05
   4   3  26    4.43    0.99
  -4  -3 -26    5.83    1.73
  -4  -3 -27   43.26    3.33
  -4  -3 -28    1.31    2.52
  -4  -4  29   42.85    2.66
  -4  -4  28    0.85    1.80
   4   4 -27    2.96    3.12
  -4  -4  27    2.82    1.74
   4   4 -26    6.39    0.81
  -4  -4  26    9.49    1.74
   4   4 -25    3.03    0.95
  -4  -4  25    3.18    1.74
   4   4 -24   33.24    1.81
  -4  -4  24   33.06    1.98
   4   4 -23    0.61    1.14
  -4  -4  23    0.49    1.21
   4   4 -22  322.17    5.85
  -4  -4  22  312.68    8.42
   4   4 -21  255.42    5.85
  -4  -4  21  250.25    6.65
   4   4 -20  127.36    3.00
  -4  -4  20  130.44    4.03
   4   4 -19   14.22    0.97
  -4  -4  19   12.31    1.04
   4   4 -18  605.14   14.77
  -4  -4  18  590.82   11.29
   4   4 -17 1146.94   19.04
  -4  -4  17 1160.09   21.88
   4   4 -16   84.30    2.65
  -4  -4  16   83.94    2.03
   4   4 -15   19.11    0.72
  -4  -4  15   20.99    0.89
   4   4 -14  558.87   10.95
  -4  -4  14  566.54   13.59
   4   4 -13  342.08    6.79
  -4  -4  13  339.94    7.17
   4   4 -12   24.93    0.81
  -4  -4  12   24.51    0.97
   4   4 -11  570.12   11.07
  -4  -4  11  577.11   11.33
   4   4 -10  499.11   11.65
  -4  -4  10  506.64   11.98
   4   4  -9  811.91   15.75
  -4  -4   9  827.06   16.06
   4   4  -8   22.94    0.99
  -4  -4   8   20.32    0.76
   4   4  -7 2232.76   50.67
  -4  -4   7 2172.45   48.74
   4   4  -5  226.18    5.67
  -4  -4   5  228.28    4.04
   4   4  -4   89.56    2.54
  -4  -4   4   93.09    2.59
   4   4  -3 2731.20   85.81
  -4  -4   3 2776.25   62.03
   4   4  -2 3906.22  120.17
   4   4  -1   11.36    0.54
  -4  -4   1   12.15    0.58
   4   4   0  208.40    5.44
  -4  -4   0  211.54    4.54
   4   4   3  329.35   11.68
  -4  -4  -3  300.95    5.88
   4   4   4 2885.16   65.23
  -4  -4  -4 2897.96   52.75
   4   4   5 3274.28   74.66
  -4  -4  -5 3297.13   60.60
   4   4   7  258.58    5.37
  -4  -4  -7  265.71    5.60
   4   4   8  351.30    8.60
  -4  -4  -8  342.54    7.03
   4   4   9 1426.44   32.44
  -4  -4  -9 1409.12   26.60
   4   4  10  275.49    7.33
  -4  -4 -10  275.16    6.81
   4   4  11   75.39    1.97
  -4  -4 -11   77.09    2.45
   4   4  12 1287.33   24.03
  -4  -4 -12 1293.71   29.81
   4   4  13   69.12    1.82
  -4  -4 -13   67.85    1.81
   4   4  14  427.50   10.70
  -4  -4 -14  424.39   10.09
   4   4  15  496.82   12.21
  -4  -4 -15  491.33   17.24
   4   4  16  481.35   12.65
  -4  -4 -16  505.84   12.37
   4   4  17  206.97    5.69
  -4  -4 -17  205.80    8.71
   4   4  18   59.00    2.24
  -4  -4 -18   58.75    3.12
   4   4  19    1.94    1.29
  -4  -4 -19    1.08    1.02
   4   4  20  100.99    2.88
  -4  -4 -20  108.84    3.28
   4   4  21  467.73    9.68
  -4  -4 -21  477.60   12.02
   4   4  22   47.61    3.07
  -4  -4 -22   38.29    2.34
   4   4  23    1.04    0.92
  -4  -4 -23    0.56    1.47
   4   4  24   41.52    2.30
  -4  -4 -24   42.60    2.70
   4   4  25   10.73    3.34
  -4  -4 -25    8.20    2.18
  -4  -4 -26   89.48    3.42
  -4  -4 -27   10.03    1.91
  -4  -4 -28    2.56    2.06
   4   5 -29   16.36    4.62
  -4  -5  29   21.14    2.36
  -4  -5  28    4.60    2.15
   4   5 -27    2.79    3.17
  -4  -5  27    1.21    2.13
   4   5 -26   16.84    3.22
  -4  -5  26    9.09    1.77
   4   5 -25  114.36    5.84
  -4  -5  25  108.20    4.07
  -4  -5  24    8.09    1.26
   4   5 -23    1.41    0.80
  -4  -5  23   -0.41    1.49
   4   5 -22  262.59    7.36
  -4  -5  22  270.62    7.36
   4   5 -21   61.49    1.65
  -4  -5  21   60.10    2.51
   4   5 -20  228.00    6.32
  -4  -5  20  232.44    6.08
   4   5 -19   12.05    0.73
  -4  -5  19   14.64    1.57
   4   5 -18   24.76    1.05
  -4  -5  18   25.87    0.98
   4   5 -17   32.94    1.10
  -4  -5  17   31.53    1.11
   4   5 -16   76.79    2.09
  -4  -5  16   76.74    2.04
   4   5 -15  173.16    4.02
  -4  -5  15  182.04    4.10
   4   5 -14    1.09    0.65
  -4  -5  14    0.33    0.49
   4   5 -13  607.58   11.62
  -4  -5  13  606.41   11.71
   4   5 -12  772.20   18.17
  -4  -5  12  776.83   17.77
   4   5 -11   17.49    0.84
  -4  -5  11   16.09    0.75
   4   5 -10 1263.16   23.89
  -4  -5  10 1223.67   22.84
   4   5  -9  314.24    7.66
  -4  -5   9  322.76    8.34
   4   5  -8  775.25   18.93
  -4  -5   8  763.30   14.80
   4   5  -7 4494.47  139.29
  -4  -5   7 4465.81  138.35
   4   5  -6   33.17    1.02
  -4  -5   6   30.80    0.82
   4   5  -5  116.76    3.20
  -4  -5   5  117.71    4.22
   4   5  -4  124.82    2.94
  -4  -5   4  125.08    3.35
   4   5  -3 2552.22   57.94
  -4  -5   3 2559.13   46.92
   4   5  -2  860.96   14.33
  -4  -5   2  851.29   16.74
   4   5   0  187.39    5.00
  -4  -5   0  192.41    4.09
   4   5   1  857.45   19.27
  -4  -5  -1  867.76   16.67
   4   5   3   42.49    2.09
  -4  -5  -3   41.81    1.19
   4   5   4  171.60    4.49
  -4  -5  -4  173.35    4.58
   4   5   5  756.11   14.86
  -4  -5  -5  771.93   14.60
   4   5   6 1716.70   39.28
  -4  -5  -6 1676.33   26.76
   4   5   7   55.92    1.39
  -4  -5  -7   57.02    1.50
   4   5   8  173.50    4.83
  -4  -5  -8  180.32    3.92
   4   5   9   55.97    1.54
  -4  -5  -9   55.53    1.82
   4   5  10    8.85    0.76
  -4  -5 -10    8.47    0.68
   4   5  11   11.92    0.79
  -4  -5 -11   10.20    0.79
   4   5  12  233.59    5.93
  -4  -5 -12  230.27    6.16
   4   5  13  545.72   13.36
  -4  -5 -13  537.90   13.46
   4   5  14 1752.68   33.50
  -4  -5 -14 1734.53   40.01
   4   5  15    7.55    0.77
  -4  -5 -15   10.30    0.84
   4   5  16   27.55    1.13
  -4  -5 -16   30.04    1.20
   4   5  17  347.69    8.89
  -4  -5 -17  351.62    7.44
   4   5  18  484.03   12.64
  -4  -5 -18  494.66   12.20
   4   5  19   94.29    3.24
  -4  -5 -19   92.02    4.02
   4   5  20   70.17    2.54
  -4  -5 -20   73.23    2.77
   4   5  21    4.52    0.75
  -4  -5 -21    5.40    1.76
  -4  -5 -22  170.17    5.03
   4   5  23  108.27    5.97
  -4  -5 -23  112.15    3.84
   4   5  24   22.17    3.28
  -4  -5 -24   21.39    2.22
   4   5  25   10.59    3.29
  -4  -5 -25    6.36    1.59
   4   5  26    0.40    2.61
  -4  -5 -26    1.61    2.49
  -4  -5 -27    0.64    2.79
  -4  -5 -28    7.54    2.07
  -4  -6  29   12.86    2.97
   4   6 -28   58.03    5.27
  -4  -6  28   62.45    3.07
  -4  -6  27    2.26    1.74
   4   6 -26   -0.34    3.08
  -4  -6  26    0.45    1.62
   4   6 -25    4.32    2.77
  -4  -6  25    5.40    1.77
  -4  -6  24   24.88    1.68
   4   6 -23   71.90    3.02
  -4  -6  23   71.97    2.63
   4   6 -22    2.86    1.42
  -4  -6  22    2.60    1.37
   4   6 -21    5.70    0.69
  -4  -6  21    6.30    1.20
   4   6 -20   13.76    0.78
  -4  -6  20   14.70    1.12
   4   6 -19   32.85    1.56
  -4  -6  19   31.38    1.58
   4   6 -18  101.71    2.53
  -4  -6  18   97.38    3.06
   4   6 -17  715.46   17.67
  -4  -6  17  690.39   13.33
   4   6 -16   14.56    0.89
  -4  -6  16   14.53    1.06
   4   6 -15  782.70   15.02
  -4  -6  15  779.38   15.43
   4   6 -14 1841.24   41.30
  -4  -6  14 1841.17   34.42
   4   6 -13  176.44    4.72
  -4  -6  13  172.65    3.67
   4   6 -12  118.64    2.75
  -4  -6  12  120.35    2.78
   4   6 -11  429.16   10.36
  -4  -6  11  427.36   10.13
   4   6 -10   12.33    0.76
  -4  -6  10    9.30    0.65
   4   6  -9  741.32   17.34
  -4  -6   9  738.95   16.93
   4   6  -8    3.79    0.52
  -4  -6   8    2.64    0.40
   4   6  -7    4.06    0.48
  -4  -6   7    3.67    0.54
   4   6  -6    2.82    0.50
  -4  -6   6    3.65    0.63
   4   6  -5 2188.81   49.37
   4   6  -4  382.46    6.62
  -4  -6   4  397.47    9.96
   4   6  -3  734.90   14.44
  -4  -6   3  733.45   14.32
   4   6  -2   87.87    2.42
  -4  -6   2   86.71    2.50
   4   6  -1 1688.04   26.89
  -4  -6   1 1714.34   27.97
   4   6   0  447.36    8.71
  -4  -6   0  449.28    9.20
   4   6   1   49.40    1.28
  -4  -6  -1   46.70    1.37
   4   6   2   56.48    1.49
  -4  -6  -2   55.19    1.41
   4   6   3   66.95    1.70
  -4  -6  -3   66.18    2.14
   4   6   4   34.04    1.75
  -4  -6  -4   35.57    1.55
   4   6   5  254.87    6.56
  -4  -6  -5  252.03    5.22
   4   6   6 2234.80   41.19
  -4  -6  -6 2189.51   49.38
   4   6   7  451.36    9.21
  -4  -6  -7  461.58   11.28
   4   6   8  384.73    9.92
  -4  -6  -8  379.32    7.88
   4   6   9 1835.16   34.55
  -4  -6  -9 1908.14   43.20
   4   6  10  214.29    5.76
  -4  -6 -10  212.45    5.29
   4   6  11   13.57    0.92
  -4  -6 -11   11.66    0.64
   4   6  12  173.87    4.75
  -4  -6 -12  173.98    4.64
   4   6  13   25.61    0.95
  -4  -6 -13   27.51    1.23
   4   6  14  182.12    4.01
  -4  -6 -14  177.61    6.79
   4   6  15  743.24   17.90
  -4  -6 -15  768.67   15.12
   4   6  16  748.00   14.88
  -4  -6 -16  742.94   24.96
   4   6  17    1.16    0.72
  -4  -6 -17    0.94    0.92
   4   6  18   29.20    1.32
  -4  -6 -18   28.40    1.55
   4   6  19    1.45    0.75
  -4  -6 -19    0.11    1.02
   4   6  20  485.87   17.88
  -4  -6 -20  478.07   17.34
  -4  -6 -21  164.25    4.76
   4   6  22    5.36    2.33
  -4  -6 -22    7.70    1.53
   4   6  23    1.75    2.64
  -4  -6 -23    0.82    1.34
   4   6  24    4.51    3.02
  -4  -6 -24    6.22    1.99
   4   6  25   -0.25    3.20
  -4  -6 -25    6.03    2.82
  -4  -6 -26  101.99    4.14
   4   6  27   12.16    4.01
  -4  -6 -27   15.82    2.13
   4   6  28   -2.14    4.20
  -4  -6 -28    3.59    2.40
   4   7 -29   58.40    5.69
  -4  -7  29   52.92    2.21
   4   7 -28    3.01    3.92
  -4  -7  28   -0.85    1.85
  -4  -7  27   15.28    2.33
  -4  -7  26    0.40    1.40
   4   7 -25  181.52    5.97
  -4  -7  25  169.55    5.24
  -4  -7  24   42.44    2.31
  -4  -7  23   35.83    1.93
  -4  -7  22    7.63    1.11
  -4  -7  21   13.12    1.22
   4   7 -20  384.71   13.55
  -4  -7  20  374.36   13.45
   4   7 -19    3.94    0.47
  -4  -7  19    5.07    1.20
   4   7 -18   52.74    1.64
  -4  -7  18   54.00    2.33
   4   7 -17    2.39    0.57
  -4  -7  17    2.09    0.95
   4   7 -16  182.41    4.89
  -4  -7  16  184.18    4.31
   4   7 -15   88.65    2.62
  -4  -7  15   87.03    2.16
   4   7 -14  245.67    6.18
  -4  -7  14  250.36    5.53
   4   7 -13   21.42    0.82
  -4  -7  13   20.82    0.92
   4   7 -12   97.25    2.37
  -4  -7  12   96.39    2.38
   4   7 -11   28.97    1.01
  -4  -7  11   28.95    0.98
   4   7 -10  314.95    6.59
  -4  -7  10  311.42    6.35
   4   7  -9  178.37    3.91
  -4  -7   9  181.88    3.97
   4   7  -8  698.78   13.43
  -4  -7   8  688.28   13.59
   4   7  -7  464.72   11.29
  -4  -7   7  466.79    9.05
  -4  -7   6  533.44   13.33
   4   7  -5  258.22    5.37
  -4  -7   5  261.31    6.80
   4   7  -4  180.37    3.92
  -4  -7   4  179.03    3.99
   4   7  -3 2088.08   47.50
  -4  -7   3 2106.65   39.22
   4   7  -2  583.22   11.12
  -4  -7   2  591.93   14.94
   4   7  -1 2113.05   38.58
  -4  -7   1 2098.04   47.85
   4   7   0  159.26    3.14
  -4  -7   0  158.79    3.56
   4   7   1 3125.58   57.02
  -4  -7  -1 3129.87   56.99
   4   7   2 2020.13   37.50
  -4  -7  -2 1963.45   36.52
   4   7   3 1109.31   20.96
  -4  -7  -3 1130.27   26.21
   4   7   4  269.65    4.84
  -4  -7  -4  268.01    5.56
   4   7   5  650.32   21.77
  -4  -7  -5  673.95   23.32
   4   7   6  348.94    7.24
  -4  -7  -6  345.78    8.81
   4   7   7  496.54   12.20
  -4  -7  -7  489.22    9.31
   4   7   8  688.79   17.11
  -4  -7  -8  699.55   13.41
   4   7   9 1296.42   41.37
  -4  -7  -9 1292.29   24.30
   4   7  10   13.70    0.76
  -4  -7 -10   14.38    0.76
   4   7  11  414.79    8.39
  -4  -7 -11  403.84    8.11
   4   7  12 1961.20   36.48
  -4  -7 -12 1945.55   36.28
   4   7  13  526.64   13.19
  -4  -7 -13  529.56   10.65
   4   7  14  121.03    3.58
  -4  -7 -14  127.04    3.64
   4   7  15  156.43    3.66
  -4  -7 -15  160.92    4.19
   4   7  16  277.02    9.72
  -4  -7 -16  278.04    7.23
   4   7  17   74.41    3.61
  -4  -7 -17   74.42    2.47
   4   7  18   47.15    2.26
  -4  -7 -18   42.14    3.09
   4   7  19    5.96    2.15
  -4  -7 -19    9.49    1.50
   4   7  20    2.87    1.98
  -4  -7 -20    2.04    1.47
   4   7  21    7.47    2.42
  -4  -7 -21    4.79    1.56
   4   7  22  125.28    5.89
  -4  -7 -22  121.31    4.22
   4   7  23   86.04    3.44
  -4  -7 -23   77.42    2.88
   4   7  24   79.94    5.38
  -4  -7 -24   81.24    3.42
   4   7  25    5.12    3.62
  -4  -7 -25    5.75    2.44
  -4  -7 -26    4.42    1.80
   4   7  27    4.64    3.97
  -4  -7 -27    9.46    2.75
   4   7  28   11.30    3.14
  -4  -7 -28   11.10    1.36
  -4  -8  29    0.79    1.88
   4   8 -28  119.55    4.59
  -4  -8  28  116.69    4.35
  -4  -8  27   14.21    2.00
   4   8 -26    1.00    3.46
  -4  -8  26   -0.67    1.51
  -4  -8  25   24.16    2.00
   4   8 -24   27.00    3.07
  -4  -8  24   26.94    1.78
   4   8 -23  158.59    6.68
  -4  -8  23  148.76    6.01
   4   8 -22   11.61    1.68
  -4  -8  22   12.01    1.36
   4   8 -21   77.05    4.20
  -4  -8  21   76.59    2.63
   4   8 -20   17.05    2.35
  -4  -8  20   16.67    1.30
   4   8 -19  182.06    7.27
  -4  -8  19  163.12    4.78
   4   8 -18   12.97    1.37
  -4  -8  18   11.83    1.38
   4   8 -17  124.48    2.89
  -4  -8  17  130.67    5.03
   4   8 -16   16.44    1.04
  -4  -8  16   14.79    1.06
   4   8 -15 1609.53   37.15
  -4  -8  15 1537.22   28.89
   4   8 -14    5.59    0.63
  -4  -8  14    4.72    0.61
   4   8 -13 1211.97   27.58
  -4  -8  13 1180.68   22.53
   4   8 -12  150.23    4.10
  -4  -8  12  140.90    3.15
   4   8 -11    3.87    0.68
  -4  -8  11    3.25    0.54
   4   8 -10  274.57    7.33
  -4  -8  10  278.35    5.68
   4   8  -9 1342.77   25.71
  -4  -8   9 1381.68   32.83
   4   8  -8  386.88    9.26
  -4  -8   8  385.95    7.76
   4   8  -7  725.66   25.13
  -4  -8   7  689.96   23.55
   4   8  -6  496.12    9.86
  -4  -8   6  502.05   12.43
   4   8  -5  282.11    7.11
  -4  -8   5  296.33    6.33
   4   8  -4  850.18   15.75
  -4  -8   4  881.46   17.61
   4   8  -3  423.24   10.12
  -4  -8   3  419.28   10.42
   4   8  -2  138.29    2.66
  -4  -8   2  149.77    3.55
   4   8  -1 1027.01   19.22
  -4  -8   1  997.54   23.56
   4   8   0 1522.23   28.32
  -4  -8   0 1578.79   29.63
   4   8   1   13.05    0.64
  -4  -8  -1   13.77    0.73
   4   8   2  133.05    3.74
  -4  -8  -2  131.51    2.81
   4   8   3  606.60   14.64
  -4  -8  -3  575.47    9.81
   4   8   4  270.83    7.05
  -4  -8  -4  274.92    5.93
   4   8   5  914.30   21.93
  -4  -8  -5  884.63   20.96
  -4  -8  -6  382.40    7.34
   4   8   7 2301.47   52.06
  -4  -8  -7 2285.12   51.79
   4   8   8   20.24    1.70
  -4  -8  -8   21.74    1.00
   4   8   9  824.39   16.68
  -4  -8  -9  907.55   21.17
   4   8  10  552.97   19.93
  -4  -8 -10  559.85   10.88
   4   8  11  613.22   21.23
  -4  -8 -11  602.03   11.61
   4   8  12  194.26    4.42
  -4  -8 -12  197.89    4.27
   4   8  13   42.30    1.73
  -4  -8 -13   40.00    1.27
   4   8  14  530.17   13.29
  -4  -8 -14  528.95   13.28
   4   8  15  652.89   13.01
  -4  -8 -15  664.46   16.32
   4   8  16  137.82    5.75
  -4  -8 -16  138.67    3.92
   4   8  17   43.05    1.91
  -4  -8 -17   43.97    1.91
   4   8  18   19.81    2.06
  -4  -8 -18   23.61    1.45
   4   8  19    0.64    1.29
  -4  -8 -19    0.11    0.99
   4   8  20  196.58    7.37
  -4  -8 -20  189.63    7.65
  -4  -8 -21   46.92    2.29
  -4  -8 -22   22.46    1.77
   4   8  23   26.25    3.34
  -4  -8 -23   23.52    2.27
   4   8  24   83.02    3.78
  -4  -8 -24   76.46    3.47
   4   8  25   15.51    3.46
  -4  -8 -25   12.59    1.87
   4   8  26   20.89    2.79
  -4  -8 -26   20.17    2.32
  -4  -8 -27   14.10    2.42
   4   8  28    0.58    3.40
  -4  -8 -28    2.42    4.45
   4   9 -29   -0.06    4.57
  -4  -9  29    5.64    2.55
   4   9 -28    3.04    4.18
  -4  -9  28   -0.81    1.87
   4   9 -27   -1.63    2.71
  -4  -9  27   -0.43    1.83
   4   9 -26    2.53    2.45
  -4  -9  26    2.86    2.22
  -4  -9  25   93.83    3.46
  -4  -9  24    6.51    1.51
   4   9 -23    1.94    2.36
  -4  -9  23    3.28    1.34
   4   9 -22    1.88    1.57
  -4  -9  22    0.52    1.22
   4   9 -21   37.32    2.86
  -4  -9  21   38.77    2.04
   4   9 -20   31.31    2.91
  -4  -9  20   33.66    1.76
   4   9 -19   25.08    2.42
  -4  -9  19   27.64    2.19
   4   9 -18   87.54    4.26
  -4  -9  18   84.14    2.91
   4   9 -17  109.28    4.60
  -4  -9  17  115.79    3.29
  -4  -9  16  678.68   15.89
   4   9 -15  241.77    6.51
  -4  -9  15  237.18    5.31
   4   9 -14   55.95    1.68
  -4  -9  14   56.62    2.02
   4   9 -13  162.12    7.11
  -4  -9  13  155.66    3.61
   4   9 -12  860.81   20.67
  -4  -9  12  883.67   17.18
   4   9 -11  352.91    7.32
  -4  -9  11  356.71    7.62
   4   9 -10  160.87    4.31
  -4  -9  10  158.80    3.53
   4   9  -9  332.21    8.39
  -4  -9   9  327.10    8.21
  -4  -9   8   83.93    2.62
   4   9  -7  632.09   12.14
  -4  -9   7  618.81   11.84
   4   9  -6  716.25   13.76
  -4  -9   6  731.83   14.21
   4   9  -5  498.79    8.39
  -4  -9   5  478.84    9.58
   4   9  -4  739.50   14.29
  -4  -9   4  738.79   12.68
   4   9  -3   19.21    0.96
  -4  -9   3   21.90    0.80
   4   9  -2 1093.88   24.85
  -4  -9   2 1109.28   21.32
   4   9  -1 1716.66   38.13
  -4  -9   1 1731.50   32.25
   4   9   0  291.91    6.11
  -4  -9   0  287.09    6.05
   4   9   1  441.57   11.08
  -4  -9  -1  449.96    9.10
   4   9   2   27.61    1.13
  -4  -9  -2   23.16    1.02
   4   9   3  785.80   19.18
  -4  -9  -3  772.84   15.05
   4   9   4 1889.66   35.28
  -4  -9  -4 1860.26   30.14
   4   9   5    4.93    0.48
  -4  -9  -5    5.88    0.68
   4   9   6  883.86   28.73
  -4  -9  -6  914.56   17.33
   4   9   7  790.14   26.76
  -4  -9  -7  794.34   18.96
   4   9   8 3981.43   89.84
  -4  -9  -8 3828.88   84.72
   4   9   9   61.10    1.80
  -4  -9  -9   62.24    1.67
   4   9  10    3.93    0.65
  -4  -9 -10    4.27    0.72
   4   9  11  330.85    8.65
  -4  -9 -11  330.68    6.95
   4   9  12 1713.60   33.37
  -4  -9 -12 1723.27   39.56
   4   9  13  709.79   14.33
  -4  -9 -13  710.91   17.63
   4   9  14   66.53    3.38
  -4  -9 -14   66.58    2.11
   4   9  15  706.16   17.80
  -4  -9 -15  677.02   16.83
   4   9  16   42.64    3.01
  -4  -9 -16   43.41    1.95
   4   9  17  264.08    7.49
  -4  -9 -17  270.77   10.50
   4   9  18   16.80    1.41
  -4  -9 -18   20.05    1.49
   4   9  19  298.44   10.51
  -4  -9 -19  289.48    7.32
   4   9  20   10.39    1.92
  -4  -9 -20   10.78    1.33
   4   9  21   92.07    4.85
  -4  -9 -21   89.94    3.03
   4   9  22   52.37    3.38
  -4  -9 -22   49.64    2.26
   4   9  23   27.83    2.90
  -4  -9 -23   29.10    2.10
   4   9  24   48.95    2.84
  -4  -9 -24   49.23    2.74
   4   9  25   18.20    2.53
  -4  -9 -25   16.13    1.92
  -4  -9 -26    2.43    1.87
   4   9  27    0.45    2.97
  -4  -9 -27   -0.04    2.82
  -4  -9 -28    8.40    3.08
  -4 -10  28   30.30    2.29
   4  10 -27   12.03    3.75
  -4 -10  27    7.33    1.65
   4  10 -26    8.87    3.61
  -4 -10  26    5.06    1.75
  -4 -10  25   28.77    1.97
  -4 -10  24   35.93    2.05
  -4 -10  23  115.05    3.76
  -4 -10  22   -0.11    1.15
  -4 -10  21   37.77    2.04
   4  10 -20  136.61    5.99
  -4 -10  20  137.14    4.39
   4  10 -19    9.72    2.14
  -4 -10  19    8.60    1.28
   4  10 -18    1.00    1.08
  -4 -10  18    1.57    0.92
   4  10 -17  119.81    5.02
  -4 -10  17  108.23    3.66
   4  10 -16    0.68    1.25
  -4 -10  16    1.59    1.60
   4  10 -15  158.42    4.75
  -4 -10  15  147.58    3.42
   4  10 -14    2.25    0.74
  -4 -10  14    2.82    0.62
   4  10 -13   53.00    1.65
  -4 -10  13   52.67    1.55
   4  10 -12  756.55   18.27
  -4 -10  12  728.48   14.21
   4  10 -11  139.04    3.95
  -4 -10  11  139.31    4.13
   4  10 -10   24.38    1.01
  -4 -10  10   20.77    0.91
   4  10  -9  875.09   28.73
  -4 -10   9  851.36   20.19
   4  10  -8 2943.05   95.93
   4  10  -7  156.22    4.23
  -4 -10   7  161.30    3.17
   4  10  -6 1022.12   19.27
  -4 -10   6 1019.06   20.04
   4  10  -5 2263.36   50.25
  -4 -10   5 2237.25   50.30
   4  10  -4 2440.47   44.65
  -4 -10   4 2426.53   45.18
   4  10  -3  195.80    4.98
  -4 -10   3  196.18    3.76
   4  10  -2   20.51    0.90
  -4 -10   2   22.87    0.84
   4  10  -1   89.82    1.82
  -4 -10   1   89.15    2.15
   4  10   0  967.39   16.16
  -4 -10   0  977.16   18.52
   4  10   1  730.01   14.00
  -4 -10  -1  712.87   11.95
   4  10   2    2.48    0.84
  -4 -10  -2    2.78    0.51
   4  10   3  302.57    5.62
  -4 -10  -3  310.83    6.36
   4  10   4   11.89    0.77
  -4 -10  -4   12.06    0.90
   4  10   5   90.14    1.97
  -4 -10  -5   89.10    1.94
   4  10   6   11.68    0.80
  -4 -10  -6   11.80    0.70
   4  10   7 1962.06   62.66
  -4 -10  -7 2104.08   67.29
   4  10   8    5.45    0.96
  -4 -10  -8    4.95    0.56
   4  10   9  357.45    7.81
  -4 -10  -9  340.63    8.60
   4  10  10  167.11    3.89
  -4 -10 -10  160.13    3.49
   4  10  11  171.96    4.00
  -4 -10 -11  174.81    3.83
   4  10  12  139.72    4.09
  -4 -10 -12  140.52    3.12
   4  10  13   22.05    2.20
  -4 -10 -13   22.94    0.94
   4  10  14  101.24    4.85
  -4 -10 -14   99.19    2.91
   4  10  15  494.38   17.38
  -4 -10 -15  472.14   11.31
   4  10  16    3.13    1.86
  -4 -10 -16    3.24    1.93
   4  10  17  115.76    5.71
  -4 -10 -17  108.89    3.61
   4  10  18   49.31    2.15
  -4 -10 -18   48.10    2.00
   4  10  19   68.16    2.70
  -4 -10 -19   69.78    2.85
  -4 -10 -20   40.68    3.35
   4  10  21   56.66    3.94
  -4 -10 -21   55.68    2.69
   4  10  22    3.71    2.55
  -4 -10 -22    2.00    1.80
   4  10  23   -0.01    3.01
  -4 -10 -23    2.68    2.16
   4  10  24   29.58    2.74
  -4 -10 -24   27.25    2.62
   4  10  25    1.57    3.86
  -4 -10 -25    4.75    2.22
   4  10  26   -0.29    3.87
  -4 -10 -26    1.14    2.22
   4  10  27   26.69    3.86
  -4 -10 -27   31.25    3.67
  -4 -11  27    6.27    2.12
   4  11 -26   -0.83    3.55
  -4 -11  26   -0.27    2.23
   4  11 -25   19.48    2.50
  -4 -11  25   16.52    2.28
   4  11 -24   26.83    2.40
  -4 -11  24   28.00    2.25
  -4 -11  23   71.54    2.67
  -4 -11  22   18.58    1.79
   4  11 -21    0.53    2.19
  -4 -11  21    0.05    1.57
   4  11 -20  120.40    4.04
  -4 -11  20  108.17    3.42
   4  11 -19   38.14    2.43
  -4 -11  19   38.47    1.74
  -4 -11  18  184.38    5.09
   4  11 -17    0.46    1.86
  -4 -11  17    1.99    1.06
   4  11 -16  401.53   15.07
  -4 -11  16  406.03    9.96
   4  11 -15  166.78    4.80
  -4 -11  15  160.15    4.76
   4  11 -14   63.74    2.20
  -4 -11  14   60.23    1.73
   4  11 -13   10.83    0.85
  -4 -11  13   12.08    0.78
   4  11 -12  411.64   16.84
  -4 -11  12  405.56    8.30
   4  11 -11   53.96    2.10
  -4 -11  11   53.62    1.54
   4  11 -10   10.53    0.95
  -4 -11  10   10.61    0.69
   4  11  -9  568.58   19.37
  -4 -11   9  572.30   14.43
   4  11  -8  540.58   10.65
  -4 -11   8  530.92   10.43
   4  11  -7  178.07    3.84
  -4 -11   7  172.99    3.83
   4  11  -6   75.16    1.75
  -4 -11   6   76.10    1.94
   4  11  -5  319.52    6.70
  -4 -11   5  314.36    8.40
   4  11  -4   19.06    0.97
  -4 -11   4   18.23    0.79
   4  11  -3  911.06   21.67
  -4 -11   3  957.12   22.61
   4  11  -2  125.34    2.55
  -4 -11   2  120.45    3.08
   4  11  -1  736.72   17.42
  -4 -11   1  744.69   14.69
   4  11   0 1544.65   35.74
  -4 -11   0 1560.57   29.16
   4  11   1   39.60    1.11
  -4 -11  -1   38.71    1.25
   4  11   2   46.51    2.46
  -4 -11  -2   46.59    1.17
   4  11   3  186.40    4.40
  -4 -11  -3  181.73    4.11
   4  11   4 1963.65   45.05
  -4 -11  -4 2039.19   47.17
   4  11   5  587.42   14.79
  -4 -11  -5  602.24   14.71
   4  11   6   84.19    2.84
  -4 -11  -6   83.63    1.83
   4  11   7    6.15    0.73
  -4 -11  -7    7.74    0.88
  -4 -11  -8 1301.03   30.77
   4  11   9  664.37   22.89
  -4 -11  -9  654.45   12.87
   4  11  10  196.28    7.97
  -4 -11 -10  186.65    4.10
   4  11  11   18.29    1.01
  -4 -11 -11   18.69    0.79
   4  11  12   39.46    2.68
  -4 -11 -12   37.82    1.16
   4  11  13   83.17    2.97
  -4 -11 -13   85.88    2.18
   4  11  14   -0.25    1.23
  -4 -11 -14    1.30    1.39
   4  11  15   53.03    3.26
  -4 -11 -15   50.78    2.24
   4  11  16    0.78    1.37
  -4 -11 -16    0.44    0.89
   4  11  17  104.98    3.87
  -4 -11 -17  111.79    3.73
  -4 -11 -18   14.12    1.94
   4  11  19  278.62    9.67
  -4 -11 -19  274.01    7.22
   4  11  20   93.09    3.43
  -4 -11 -20   95.43    4.74
   4  11  21   68.51    3.05
  -4 -11 -21   71.32    2.97
   4  11  22   12.02    3.17
  -4 -11 -22   10.22    1.99
   4  11  23    6.05    1.89
  -4 -11 -23    8.37    1.74
   4  11  24   15.52    2.90
  -4 -11 -24   16.58    1.73
  -4 -11 -25   21.30    1.99
  -4 -11 -26   -0.18    3.61
  -4 -12  26    4.85    2.14
  -4 -12  25   72.96    3.06
  -4 -12  24  138.00    4.55
   4  12 -23   10.88    3.09
  -4 -12  23   11.02    1.75
   4  12 -22    8.80    2.14
  -4 -12  22    7.17    1.32
   4  12 -21  131.33    5.61
  -4 -12  21  131.56    4.29
   4  12 -20   50.83    3.64
  -4 -12  20   48.40    2.07
   4  12 -19   59.53    3.48
  -4 -12  19   64.04    2.53
   4  12 -18   51.36    2.46
  -4 -12  18   52.29    2.27
   4  12 -17   71.79    3.68
  -4 -12  17   73.90    2.44
   4  12 -16   53.24    2.34
  -4 -12  16   56.66    2.43
  -4 -12  15    1.70    0.91
   4  12 -14   97.34    4.18
  -4 -12  14  103.69    2.63
   4  12 -13  208.49    4.89
  -4 -12  13  198.47    4.54
   4  12 -12  265.96    6.04
  -4 -12  12  250.46    5.42
   4  12 -11    8.55    0.85
  -4 -12  11   10.28    0.77
   4  12 -10   48.49    2.44
  -4 -12  10   46.75    2.58
   4  12  -9    7.90    1.75
  -4 -12   9    9.64    0.90
   4  12  -8 1837.35   41.91
  -4 -12   8 1830.99   42.39
   4  12  -7  360.47    7.65
  -4 -12   7  367.40    7.88
   4  12  -6   18.87    0.77
  -4 -12   6   19.28    0.89
   4  12  -5  279.95    6.95
  -4 -12   5  270.20    4.81
   4  12  -4 2027.54   46.89
  -4 -12   4 2015.97   38.01
   4  12  -3   70.39    1.97
  -4 -12   3   68.45    1.83
   4  12  -2   18.84    0.99
  -4 -12   2   17.24    0.76
   4  12  -1    8.91    0.82
  -4 -12   1   10.56    0.55
   4  12   0 1316.70   24.86
  -4 -12   0 1332.99   21.98
   4  12   1   60.74    1.76
  -4 -12  -1   59.87    2.05
   4  12   2   99.51    2.46
  -4 -12  -2  104.75    2.51
   4  12   3   25.73    1.69
  -4 -12  -3   25.80    0.84
   4  12   4  161.60    5.87
  -4 -12  -4  160.32    3.20
   4  12   5    2.91    0.74
  -4 -12  -5    2.52    0.59
   4  12   6  564.19   14.10
  -4 -12  -6  553.48    9.69
   4  12   7  516.14   11.02
  -4 -12  -7  502.44   12.32
   4  12   8   61.92    2.25
  -4 -12  -8   61.69    1.70
   4  12   9  167.48    6.70
  -4 -12  -9  166.61    4.39
   4  12  10   19.45    1.12
  -4 -12 -10   18.56    0.86
   4  12  11   60.48    3.12
  -4 -12 -11   63.83    1.77
   4  12  12  393.40   14.25
  -4 -12 -12  375.39    7.86
   4  12  13  247.61    8.99
  -4 -12 -13  235.53    4.58
   4  12  14  100.03    3.58
  -4 -12 -14   94.22    3.36
   4  12  15    9.46    1.69
  -4 -12 -15    7.28    1.63
   4  12  16  266.75   10.33
  -4 -12 -16  262.32    7.28
   4  12  17  154.03    6.16
  -4 -12 -17  152.02    4.32
   4  12  18    0.45    1.60
  -4 -12 -18    1.75    1.34
   4  12  19  162.06    4.85
  -4 -12 -19  159.91    4.88
   4  12  20  212.53    9.40
  -4 -12 -20  212.23    5.97
  -4 -12 -21    4.14    1.53
   4  12  22   23.28    2.65
  -4 -12 -22   24.10    1.95
   4  12  23   18.61    3.66
  -4 -12 -23   16.99    1.92
   4  12  24    1.71    3.52
  -4 -12 -24    3.75    2.34
  -4 -12 -25    3.01    3.61
  -4 -13  25    0.28    2.32
   4  13 -24   33.05    3.85
  -4 -13  24   30.26    2.00
   4  13 -23   19.05    2.31
  -4 -13  23   14.27    1.96
   4  13 -22   25.69    2.05
  -4 -13  22   28.77    1.99
   4  13 -21   41.18    2.52
  -4 -13  21   38.23    2.25
  -4 -13  20  300.31    7.97
   4  13 -19   61.26    3.72
  -4 -13  19   61.61    2.51
   4  13 -18  290.14    7.48
  -4 -13  18  301.84    7.93
   4  13 -17   24.60    1.75
  -4 -13  17   23.68    1.59
   4  13 -16  584.45   14.52
  -4 -13  16  572.96   14.49
   4  13 -15   14.68    1.76
  -4 -13  15   13.42    1.23
   4  13 -14   86.20    2.46
  -4 -13  14   82.93    2.33
   4  13 -13   32.76    1.58
  -4 -13  13   34.61    1.34
   4  13 -12  490.14   10.36
  -4 -13  12  482.35   10.34
   4  13 -11  160.38    6.58
  -4 -13  11  149.47    6.27
   4  13 -10   36.93    1.62
  -4 -13  10   19.02    0.85
   4  13  -9  594.82   12.40
  -4 -13   9  604.67   12.12
   4  13  -8  843.90   28.07
  -4 -13   8  874.08   14.78
   4  13  -7   81.36    2.61
  -4 -13   7   78.42    2.26
   4  13  -6   47.20    2.51
  -4 -13   6   45.36    1.46
   4  13  -5  127.44    2.63
  -4 -13   5  134.82    3.27
   4  13  -4    3.28    0.61
  -4 -13   4    3.44    0.58
   4  13  -3   61.78    1.73
  -4 -13   3   64.25    1.78
   4  13  -2   85.71    2.12
  -4 -13   2   91.64    2.31
   4  13  -1    4.00    0.75
  -4 -13   1    3.76    0.65
   4  13   0 2743.21   50.69
  -4 -13   0 2703.01   49.09
   4  13   1   31.09    1.22
  -4 -13  -1   29.45    1.06
   4  13   2    6.32    1.25
  -4 -13  -2    5.69    0.68
   4  13   3   23.23    1.33
  -4 -13  -3   22.54    0.95
   4  13   4  899.67   17.60
  -4 -13  -4  923.23   15.30
   4  13   5  162.09    4.78
  -4 -13  -5  150.35    3.05
   4  13   6  344.65    7.45
  -4 -13  -6  359.62    7.68
   4  13   7   25.87    1.40
  -4 -13  -7   27.42    1.15
   4  13   8   11.60    1.87
  -4 -13  -8    6.83    0.60
   4  13   9  173.69    4.14
  -4 -13  -9  174.74    3.92
  -4 -13 -10   18.56    1.14
   4  13  11  180.63    5.32
  -4 -13 -11  176.73    3.61
   4  13  12   15.84    1.92
  -4 -13 -12   14.97    0.85
   4  13  13   48.86    3.25
  -4 -13 -13   46.11    1.61
   4  13  14    7.54    1.28
  -4 -13 -14    8.30    1.24
   4  13  15   78.81    3.61
  -4 -13 -15   76.60    3.81
   4  13  16   17.06    2.62
  -4 -13 -16   17.84    1.55
   4  13  17    1.48    1.50
  -4 -13 -17    1.50    1.08
   4  13  18    2.03    1.84
  -4 -13 -18    0.55    1.73
   4  13  19   13.87    2.21
  -4 -13 -19   15.61    1.53
   4  13  20   24.81    3.20
  -4 -13 -20   24.12    1.97
  -4 -13 -21   65.68    2.84
   4  13  22  104.63    4.43
  -4 -13 -22  106.28    3.27
   4  13  23   -2.33    3.26
  -4 -13 -23    1.97    1.84
   4  14 -23   -1.17    3.20
  -4 -14  23    0.35    1.57
   4  14 -22    7.69    1.72
  -4 -14  22    7.84    1.59
   4  14 -21    1.94    1.93
  -4 -14  21    2.98    1.70
   4  14 -20  113.05    5.01
  -4 -14  20  109.27    3.55
   4  14 -19   14.63    1.69
  -4 -14  19   15.85    1.65
   4  14 -18   36.69    3.36
  -4 -14  18   37.56    1.88
   4  14 -17  117.49    5.17
  -4 -14  17  111.48    3.54
   4  14 -16    1.57    1.68
  -4 -14  16    1.14    1.46
   4  14 -15  167.94    4.93
  -4 -14  15  149.90    4.34
   4  14 -14   18.65    2.47
  -4 -14  14   15.40    0.81
   4  14 -13   73.85    2.72
  -4 -14  13   74.11    1.90
   4  14 -12  331.85   12.17
  -4 -14  12  329.58    7.40
   4  14 -11   51.45    3.36
  -4 -14  11   -0.53    1.07
   4  14 -10  224.49    6.36
  -4 -14  10  212.72    4.77
   4  14  -9   15.99    1.28
  -4 -14   9   12.91    0.75
   4  14  -8 1333.25   30.40
  -4 -14   8 1326.28   26.12
   4  14  -7   36.30    1.62
  -4 -14   7   35.12    1.26
   4  14  -6   50.57    2.78
  -4 -14   6   50.55    1.53
   4  14  -5  877.22   14.74
  -4 -14   5  882.25   14.74
   4  14  -4  567.03   11.33
  -4 -14   4  573.69    9.93
   4  14  -3  416.48    9.09
  -4 -14   3  402.83    8.33
   4  14  -2  202.93    5.41
  -4 -14   2  197.04    3.78
   4  14  -1  232.61    9.42
  -4 -14   1  234.89    4.46
   4  14   0  839.90   16.60
  -4 -14   0  835.52   16.40
   4  14   1  431.23   10.52
  -4 -14  -1  437.09   11.05
   4  14   2  137.27    4.05
  -4 -14  -2  135.38    3.57
   4  14   3    6.02    1.12
  -4 -14  -3    6.36    0.70
   4  14   4  334.75    8.89
  -4 -14  -4  330.98    6.89
   4  14   5  151.77    4.56
  -4 -14  -5  150.30    3.18
   4  14   6    2.99    0.82
  -4 -14  -6    2.31    0.70
  -4 -14  -7  156.08    3.08
   4  14   8   -0.19    0.94
  -4 -14  -8    1.68    0.64
   4  14   9  230.93    5.15
  -4 -14  -9  225.86    4.28
  -4 -14 -10  225.00    6.35
   4  14  11   -1.20    1.16
  -4 -14 -11    4.31    0.73
   4  14  12  653.83   23.54
  -4 -14 -12  657.99   11.20
   4  14  13   10.25    1.25
  -4 -14 -13    9.07    0.60
   4  14  14  117.68    5.43
  -4 -14 -14  117.75    3.79
   4  14  15   11.58    2.29
  -4 -14 -15   10.14    1.93
   4  14  16  285.63   10.23
  -4 -14 -16  276.54    7.22
   4  14  17   21.24    2.65
  -4 -14 -17   19.85    1.76
   4  14  18    3.53    2.65
  -4 -14 -18    3.21    1.37
  -4 -14 -19   80.88    2.87
   4  14  20  216.77    9.54
  -4 -14 -20  215.30    8.71
   4  14  21    6.51    3.20
  -4 -14 -21    5.97    1.48
   4  14  22    6.84    3.62
  -4 -14 -22    4.17    1.77
   4  15 -22    7.94    2.41
  -4 -15  22    7.11    1.62
   4  15 -21   13.10    2.11
  -4 -15  21   12.46    1.86
  -4 -15  20   17.01    1.55
   4  15 -19   69.60    3.92
  -4 -15  19   69.66    2.66
   4  15 -18   25.18    2.24
  -4 -15  18   25.13    2.16
   4  15 -17   74.55    3.98
  -4 -15  17   74.47    2.65
   4  15 -16  887.59   30.36
  -4 -15  16  842.88   19.73
   4  15 -15  173.63    4.93
  -4 -15  15  163.36    4.83
  -4 -15  14   30.84    1.11
   4  15 -13   -0.12    1.92
  -4 -15  13    7.97    0.75
   4  15 -12  357.72   12.73
  -4 -15  12  369.74    7.74
   4  15 -11  264.05    7.61
  -4 -15  11  260.12    6.58
   4  15 -10  309.39    8.03
  -4 -15  10  324.64    6.02
   4  15  -9   74.99    2.64
  -4 -15   9   73.55    1.81
   4  15  -8    3.51    1.01
  -4 -15   8    2.94    0.69
   4  15  -7    4.44    0.84
  -4 -15   7    6.59    0.91
   4  15  -6   11.72    1.30
  -4 -15   6    9.57    0.84
   4  15  -5   72.65    2.23
  -4 -15   5   74.23    2.03
   4  15  -4  248.65    5.51
  -4 -15   4  255.16    5.65
   4  15  -3  266.83    5.88
  -4 -15   3  256.09    4.81
   4  15  -2  129.22    5.45
  -4 -15   2  131.79    2.85
   4  15  -1  104.33    4.71
  -4 -15   1  110.30    2.30
   4  15   0  358.45    6.49
  -4 -15   0  361.46    6.47
   4  15   1  605.50   11.99
  -4 -15  -1  613.76   12.29
   4  15   2   52.76    2.25
  -4 -15  -2   51.93    1.39
   4  15   3  100.09    2.96
  -4 -15  -3  100.13    2.22
   4  15   4  719.57   25.37
  -4 -15  -4  736.69   12.67
   4  15   5   49.80    2.11
  -4 -15  -5   48.59    1.84
   4  15   6   61.46    1.93
  -4 -15  -6   60.91    1.66
   4  15   7  338.81   13.55
  -4 -15  -7  352.91    6.50
   4  15   8  582.25   19.32
  -4 -15  -8  564.09    9.83
   4  15   9   29.03    2.63
  -4 -15  -9   31.04    1.11
   4  15  10   42.02    3.12
  -4 -15 -10   35.92    1.37
  -4 -15 -11  293.22    7.46
  -4 -15 -12   20.65    0.91
   4  15  13   38.10    3.00
  -4 -15 -13   34.23    1.75
   4  15  14    2.55    1.42
  -4 -15 -14    1.25    1.28
   4  15  15   26.88    2.63
  -4 -15 -15   27.76    1.73
   4  15  16   14.70    2.53
  -4 -15 -16   15.67    1.58
   4  15  17    3.43    2.69
  -4 -15 -17    2.50    1.90
   4  15  18    0.81    1.57
  -4 -15 -18   -0.45    1.52
   4  15  19   45.52    3.61
  -4 -15 -19   44.56    2.33
  -4 -15 -20    2.02    1.50
   4  15  21    2.65    3.68
  -4 -15 -21   -0.25    1.48
  -4 -16  21    2.39    2.13
   4  16 -20   14.26    3.15
  -4 -16  20   15.49    1.68
  -4 -16  19    5.18    1.36
   4  16 -18    0.93    1.50
  -4 -16  18    0.05    1.36
   4  16 -17   43.16    3.18
  -4 -16  17   44.49    2.18
   4  16 -16    0.28    1.84
  -4 -16  16    1.55    1.59
   4  16 -15   30.03    3.20
  -4 -16  15   24.82    1.60
   4  16 -14   -1.88    1.34
  -4 -16  14    2.30    0.69
  -4 -16  13   41.49    1.94
   4  16 -12   13.44    1.86
  -4 -16  12   12.45    1.00
   4  16 -11   56.89    1.90
  -4 -16  11   58.05    1.64
   4  16 -10  113.94    5.48
  -4 -16  10  117.78    2.55
   4  16  -9   62.66    2.37
  -4 -16   9   58.73    1.55
   4  16  -8  552.37   13.61
  -4 -16   8  553.71   11.49
   4  16  -7  170.67    4.07
  -4 -16   7  167.40    3.56
   4  16  -6   88.08    2.26
  -4 -16   6   89.42    2.10
   4  16  -5  904.56   17.48
  -4 -16   5  911.94   15.41
   4  16  -4  316.02    6.79
  -4 -16   4  308.49    6.66
   4  16  -3   42.96    1.56
  -4 -16   3   41.98    1.45
   4  16  -2    4.28    1.35
  -4 -16   2    4.32    0.75
   4  16  -1 1503.60   51.87
  -4 -16   1 1488.06   24.46
   4  16   0  750.53   15.25
  -4 -16   0  703.89   11.83
   4  16   1  184.67    4.29
  -4 -16  -1  177.22    3.47
   4  16   2   21.17    1.41
  -4 -16  -2   20.14    1.12
   4  16   3  208.69    6.34
  -4 -16  -3  209.85    4.80
   4  16   4   61.42    2.48
  -4 -16  -4   59.19    1.62
   4  16   5   10.28    1.09
  -4 -16  -5   10.19    0.77
   4  16   6   72.01    3.88
  -4 -16  -6   73.15    1.94
   4  16   7  156.20    3.58
  -4 -16  -7  153.33    3.13
   4  16   8   61.03    2.24
  -4 -16  -8   59.85    1.70
   4  16   9  170.13    4.91
  -4 -16  -9  181.00    3.63
   4  16  10   37.05    2.95
  -4 -16 -10   34.20    1.23
   4  16  11  378.02   13.81
  -4 -16 -11  391.63    9.72
   4  16  12  263.29   10.71
  -4 -16 -12  260.72    6.04
   4  16  13  154.32    4.79
  -4 -16 -13  150.11    3.90
   4  16  14    1.40    1.82
  -4 -16 -14    2.13    1.47
   4  16  15   34.19    2.21
  -4 -16 -15   35.71    2.05
   4  16  16   33.18    2.22
  -4 -16 -16   34.50    1.95
   4  16  17   17.45    2.38
  -4 -16 -17   18.59    1.79
   4  16  18   12.03    3.43
  -4 -16 -18   12.94    3.07
   4  16  19   31.65    3.52
  -4 -16 -19   29.34    2.13
  -4 -16 -20   13.27    2.56
  -4 -17  20    0.43    2.02
   4  17 -19   21.62    2.41
  -4 -17  19   20.90    2.25
   4  17 -18    9.52    3.06
  -4 -17  18    9.59    1.59
   4  17 -17   97.87    5.05
  -4 -17  17  103.20    3.37
   4  17 -16  120.36    5.48
  -4 -17  16  123.89    4.03
   4  17 -15  324.91   13.69
  -4 -17  15  337.81    9.20
   4  17 -14    1.01    2.60
  -4 -17  14    2.62    1.33
   4  17 -13  316.74   12.29
  -4 -17  13  335.12    9.20
   4  17 -12   34.44    2.03
  -4 -17  12   31.91    1.73
   4  17 -11  290.45    6.58
  -4 -17  11  294.58    5.56
   4  17 -10   51.25    2.21
  -4 -17  10   52.20    1.49
   4  17  -9   40.95    2.03
  -4 -17   9   38.22    1.38
   4  17  -8   25.93    1.47
  -4 -17   8   27.02    1.15
   4  17  -7   31.61    2.69
  -4 -17   7   30.24    1.27
   4  17  -6   -0.47    0.90
  -4 -17   6    0.59    0.67
   4  17  -5   12.26    1.12
  -4 -17   5   11.57    0.81
   4  17  -4   46.45    2.10
  -4 -17   4   39.72    1.47
   4  17  -3  497.52   10.16
  -4 -17   3  488.31   12.62
   4  17  -2   52.31    2.77
  -4 -17   2   49.21    1.37
   4  17  -1    0.16    1.23
  -4 -17   1    1.65    0.55
   4  17   0   43.14    1.69
  -4 -17   0   40.90    1.28
   4  17   1  258.74    5.79
  -4 -17  -1  252.98    4.90
   4  17   2   44.99    2.94
  -4 -17  -2   39.48    1.20
   4  17   3  298.43    7.66
  -4 -17  -3  301.85    5.59
   4  17   4  176.54    4.12
  -4 -17  -4  173.28    3.39
   4  17   5  207.38    5.57
  -4 -17  -5  211.68    4.59
   4  17   6    3.23    1.39
  -4 -17  -6    3.82    0.75
   4  17   7  377.34   13.67
  -4 -17  -7  380.09    6.72
   4  17   8  363.51    9.66
  -4 -17  -8  385.21    8.29
   4  17   9  214.08    6.25
  -4 -17  -9  218.20    4.31
   4  17  10   10.64    1.83
  -4 -17 -10    9.53    0.94
   4  17  11   21.60    1.79
  -4 -17 -11   21.55    1.19
   4  17  12  171.25    5.15
  -4 -17 -12  172.06    5.14
   4  17  13    4.85    1.54
  -4 -17 -13    7.16    0.81
   4  17  14   29.90    2.39
  -4 -17 -14   28.31    1.67
   4  17  15    2.02    2.00
  -4 -17 -15    0.37    1.29
  -4 -17 -16   38.24    1.99
   4  17  17    3.77    3.03
  -4 -17 -17    3.77    1.73
   4  17  18    2.70    2.70
  -4 -17 -18   -0.08    1.71
  -4 -18  18    3.21    1.45
  -4 -18  17    1.78    1.35
   4  18 -16    4.47    2.83
  -4 -18  16    3.38    1.46
   4  18 -15    1.87    1.82
  -4 -18  15    2.03    1.28
  -4 -18  14   23.64    1.27
   4  18 -13   -0.18    1.51
  -4 -18  13    1.41    0.99
   4  18 -12   68.37    4.10
  -4 -18  12   67.09    1.81
   4  18 -11  108.20    3.70
  -4 -18  11  106.52    2.83
   4  18 -10    3.24    2.46
  -4 -18  10    2.17    0.84
   4  18  -9    3.78    1.39
  -4 -18   9    3.08    0.78
   4  18  -8    5.14    1.32
  -4 -18   8    5.11    0.84
   4  18  -7  209.91    4.83
  -4 -18   7  213.52    4.80
   4  18  -6   13.63    1.58
  -4 -18   6   12.08    1.01
   4  18  -5   29.00    1.93
  -4 -18   5   30.17    1.29
   4  18  -4  288.21    6.39
  -4 -18   4  271.83    5.72
  -4 -18   3   32.53    1.16
   4  18  -2  164.64    5.06
  -4 -18   2  166.18    3.86
   4  18  -1  356.00    7.74
  -4 -18   1  363.14    7.73
   4  18   0  120.44    3.51
  -4 -18   0  123.75    2.59
   4  18   1   17.45    1.21
  -4 -18  -1   18.29    1.14
   4  18   2  304.04    6.90
  -4 -18  -2  300.42    6.35
   4  18   3  114.44    2.97
  -4 -18  -3  112.64    2.85
   4  18   4   73.46    4.53
  -4 -18  -4   67.38    2.19
   4  18   5   70.02    2.51
  -4 -18  -5   73.35    1.90
   4  18   6   13.46    2.39
  -4 -18  -6   11.67    0.87
   4  18   7    2.49    1.09
  -4 -18  -7    3.50    0.78
  -4 -18  -8   13.53    0.92
   4  18   9    6.62    2.43
  -4 -18  -9    6.94    1.04
   4  18  10   79.50    4.06
  -4 -18 -10   80.00    2.06
   4  18  11  228.82    8.91
  -4 -18 -11  247.53    4.89
  -4 -18 -12    1.65    0.80
   4  18  13   79.98    5.44
  -4 -18 -13   79.53    2.38
   4  18  14   -0.93    2.01
  -4 -18 -14    3.83    1.92
   4  18  15   54.65    3.76
  -4 -18 -15   63.16    2.87
   4  18  16   -0.68    2.83
  -4 -18 -16    1.10    1.66
   4  18  17   42.32    4.12
  -4 -18 -17   48.45    3.93
  -4 -19  16    1.51    1.34
   4  19 -15   60.90    3.43
  -4 -19  15   54.83    3.85
   4  19 -14    7.33    3.03
  -4 -19  14    9.58    1.23
   4  19 -13   82.07    4.37
  -4 -19  13   79.06    2.17
   4  19 -12   10.42    1.54
  -4 -19  12    9.06    0.95
   4  19 -11   34.98    2.13
  -4 -19  11   33.64    1.27
   4  19 -10   44.42    1.93
  -4 -19  10   45.17    1.56
   4  19  -9  256.47    9.67
  -4 -19   9  260.90    4.87
   4  19  -8   62.14    2.29
  -4 -19   8   61.70    1.78
   4  19  -7  108.87    3.58
  -4 -19   7  108.02    2.42
   4  19  -6   27.71    1.93
  -4 -19   6   28.91    1.34
   4  19  -5    6.64    1.01
  -4 -19   5    7.28    0.81
   4  19  -4   19.77    1.71
  -4 -19   4   19.78    1.13
   4  19  -3   15.10    1.74
  -4 -19   3   13.04    0.89
   4  19  -2   23.42    1.69
  -4 -19   2   21.82    1.00
   4  19  -1  144.15    7.11
  -4 -19   1  143.79    3.58
   4  19   0   30.76    1.61
  -4 -19   0   30.19    1.35
   4  19   1  413.88   14.42
  -4 -19  -1  425.44    7.70
   4  19   2   33.13    2.98
  -4 -19  -2   32.33    1.24
   4  19   3  397.80   16.04
  -4 -19  -3  370.43    7.76
   4  19   4   13.15    1.14
  -4 -19  -4   13.01    0.98
   4  19   5  282.34    7.48
  -4 -19  -5  280.69    5.99
  -4 -19  -6   77.09    1.96
   4  19   7   86.03    4.24
  -4 -19  -7   94.08    2.28
   4  19   8  121.04    5.73
  -4 -19  -8  118.25    2.82
   4  19   9   51.61    2.68
  -4 -19  -9   52.19    1.84
   4  19  10    0.07    1.50
  -4 -19 -10    0.37    0.78
   4  19  11   41.75    4.19
  -4 -19 -11   42.82    1.48
   4  19  12   88.44    3.78
  -4 -19 -12   86.65    2.26
   4  19  13    4.99    2.22
  -4 -19 -13    1.32    0.86
  -4 -19 -14    7.58    2.19
   4  19  15   -1.31    2.21
  -4 -19 -15    4.29    1.48
   4  20 -15    4.94    2.45
  -4 -20  15    6.64    2.38
  -4 -20  14    1.57    1.14
   4  20 -13    3.45    2.17
  -4 -20  13    3.16    1.22
   4  20 -12    6.90    2.93
  -4 -20  12    7.60    1.14
   4  20 -11  162.45    5.26
  -4 -20  11  161.58    3.58
   4  20 -10    4.33    1.98
  -4 -20  10    2.91    1.10
   4  20  -9   96.34    3.34
  -4 -20   9   91.85    2.50
   4  20  -8    0.07    1.86
  -4 -20   8    1.27    0.86
   4  20  -7  349.29    9.43
  -4 -20   7  360.33    6.54
   4  20  -6    4.37    1.27
  -4 -20   6    4.98    0.74
  -4 -20   5  171.79    3.53
   4  20  -4  143.22    3.55
  -4 -20   4  143.98    3.06
   4  20  -3  307.27    5.74
  -4 -20   3  310.55    6.56
   4  20  -2   54.74    3.84
  -4 -20   2   46.64    1.59
   4  20  -1   55.85    2.56
  -4 -20   1   62.10    2.02
   4  20   0    0.81    1.20
  -4 -20   0    0.51    0.64
   4  20   1   69.27    2.60
  -4 -20  -1   70.75    1.95
   4  20   2    7.86    1.17
  -4 -20  -2    6.85    0.90
   4  20   3    5.53    1.24
  -4 -20  -3    4.89    0.76
   4  20   4    1.06    1.37
  -4 -20  -4    0.30    0.71
   4  20   5    6.96    1.44
  -4 -20  -5    5.62    0.89
  -4 -20  -6   12.91    0.94
   4  20   7    8.63    1.65
  -4 -20  -7    8.40    0.99
   4  20   8   35.45    3.19
  -4 -20  -8   35.48    1.38
   4  20   9    1.47    1.90
  -4 -20  -9   -0.16    0.80
  -4 -20 -10   27.24    1.26
   4  20  11   65.88    4.42
  -4 -20 -11   62.99    1.82
   4  20  12    0.88    2.23
  -4 -20 -12    0.69    0.96
   4  20  13   -0.24    1.90
  -4 -20 -13    0.55    0.90
  -4 -21  13    1.31    1.32
   4  21 -12   15.63    3.22
  -4 -21  12   15.24    1.27
   4  21 -11    9.88    2.77
  -4 -21  11    7.91    1.20
   4  21 -10    0.32    2.01
  -4 -21  10    0.76    1.22
   4  21  -9   21.09    1.69
  -4 -21   9   20.12    1.46
   4  21  -8    6.10    2.91
  -4 -21   8    2.39    0.94
   4  21  -7  102.31    3.07
  -4 -21   7  106.30    2.99
   4  21  -6    3.35    1.88
  -4 -21   6    2.37    0.98
   4  21  -5    2.90    2.48
  -4 -21   5    5.41    1.04
  -4 -21   4   43.53    1.40
   4  21  -3   26.60    2.22
  -4 -21   3   26.60    1.15
   4  21  -2    9.88    2.04
  -4 -21   2    7.45    1.02
   4  21  -1  261.19    7.73
  -4 -21   1  261.19    5.84
   4  21   0  114.91    3.32
  -4 -21   0  114.60    2.61
   4  21   1   20.60    1.75
  -4 -21  -1   20.65    1.22
   4  21   2    5.72    3.10
  -4 -21  -2    7.64    0.80
   4  21   3  256.87   10.31
  -4 -21  -3  263.20    4.88
   4  21   4   28.61    3.15
  -4 -21  -4   28.26    1.46
   4  21   5  157.54    6.51
  -4 -21  -5  161.64    3.52
  -4 -21  -6   88.11    2.23
   4  21   7   77.86    3.26
  -4 -21  -7   75.23    1.94
   4  21   8   35.02    3.56
  -4 -21  -8   32.58    1.38
   4  21   9  104.63    4.88
  -4 -21  -9  107.32    2.58
   4  21  10   15.34    2.89
  -4 -21 -10   14.79    1.34
  -4 -21 -11   40.35    1.68
  -4 -21 -12    6.21    1.25
  -4 -22  11   17.36    1.50
   4  22 -10    0.33    3.53
  -4 -22  10    0.42    0.98
   4  22  -9   32.45    2.52
  -4 -22   9   33.77    2.14
   4  22  -8    0.32    3.17
  -4 -22   8    1.46    1.13
   4  22  -7  146.88    4.08
  -4 -22   7  153.67    4.07
   4  22  -6   37.91    3.95
  -4 -22   6   35.15    1.52
   4  22  -5   18.96    1.65
  -4 -22   5   19.25    1.16
   4  22  -4   54.66    4.10
  -4 -22   4   52.44    1.94
   4  22  -3  127.53    4.34
  -4 -22   3  124.61    2.83
   4  22  -2   24.70    3.22
  -4 -22   2   26.71    1.29
   4  22  -1   12.27    2.86
  -4 -22   1   11.82    1.30
   4  22   0    0.58    1.27
  -4 -22   0    0.23    0.76
   4  22   1  242.62    6.95
  -4 -22  -1  245.06    4.75
   4  22   2   64.35    3.12
  -4 -22  -2   64.47    1.92
   4  22   3   42.04    2.28
  -4 -22  -3   38.39    1.56
   4  22   4   54.50    2.88
  -4 -22  -4   58.42    1.92
   4  22   5    5.37    1.97
  -4 -22  -5    3.28    1.02
   4  22   6    2.80    1.71
  -4 -22  -6    2.63    0.98
   4  22   7    4.48    1.72
  -4 -22  -7    2.86    1.00
   4  22   8   96.52    5.44
  -4 -22  -8   93.75    2.36
   4  22   9    3.71    1.94
  -4 -22  -9    5.90    1.11
   4  22  10   -5.19    3.49
  -4 -22 -10    2.56    1.97
  -4 -23  10   12.80    2.61
  -4 -23   9   11.54    1.97
   4  23  -8    1.73    2.20
  -4 -23   8   -0.07    1.34
   4  23  -7    3.22    3.44
  -4 -23   7    5.05    1.35
   4  23  -6    3.85    1.85
  -4 -23   6    3.08    1.06
   4  23  -5    8.69    2.19
  -4 -23   5    8.54    1.12
   4  23  -4    2.08    3.02
  -4 -23   4    0.94    0.93
   4  23  -3    6.37    1.86
  -4 -23   3   10.04    1.28
   4  23  -2   12.92    3.49
  -4 -23   2   14.31    1.46
   4  23  -1   46.07    4.68
  -4 -23   1   47.89    1.75
   4  23   0   10.96    1.85
  -4 -23   0   12.69    1.12
   4  23   1    0.46    1.73
  -4 -23  -1    1.63    1.01
   4  23   2   -0.86    3.01
  -4 -23  -2    1.63    1.00
   4  23   3    3.52    1.87
  -4 -23  -3    5.15    1.09
   4  23   4    0.67    1.83
  -4 -23  -4    0.22    1.43
  -4 -23  -5   19.85    1.26
   4  23   6    0.15    1.79
  -4 -23  -6    0.66    1.05
   4  23   7   71.67    3.68
  -4 -23  -7   65.90    1.84
  -4 -23  -8    4.18    1.74
  -4 -24   8   29.23    2.93
  -4 -24   7   10.39    2.54
   4  24  -6    8.45    3.22
  -4 -24   6   12.41    1.89
   4  24  -5   18.84    3.49
  -4 -24   5   12.84    1.67
   4  24  -4    0.62    2.56
  -4 -24   4    3.53    1.29
   4  24  -3    4.43    2.92
  -4 -24   3    7.66    1.55
  -4 -24   2    6.69    1.27
   4  24  -1   38.50    2.60
  -4 -24   1   43.25    1.75
   4  24   0   15.46    2.32
  -4 -24   0   15.91    1.26
   4  24   1    3.64    3.08
  -4 -24  -1    5.83    1.30
   4  24   2    9.81    1.95
  -4 -24  -2   10.95    1.34
   4  24   3    4.75    2.44
  -4 -24  -3    7.60    1.40
   4  24   4    0.50    2.62
  -4 -24  -4    1.28    1.49
  -4 -24  -5    1.73    1.49
  -4 -24  -6   28.52    3.15
  -4 -24  -7    0.24    1.89
  -4 -25   6   43.10    2.50
   4  25  -5    0.95    2.97
  -4 -25   5    3.75    2.74
   4  25  -4    2.62    3.99
  -4 -25   4    0.72    2.52
   4  25  -3   14.56    2.88
  -4 -25   3   19.00    1.53
   4  25  -2    7.69    2.75
  -4 -25   2    7.95    1.30
   4  25  -1    2.85    2.90
  -4 -25   1    2.00    1.27
   4  25   0    3.58    1.71
  -4 -25   0    3.28    1.33
   4  25   1    9.11    3.02
  -4 -25  -1   15.91    1.58
   4  25   2    8.73    2.45
  -4 -25  -2   11.53    1.66
   4  25   3   28.59    2.82
  -4 -25  -3   28.22    2.24
  -4 -25  -4   35.98    2.75
  -4 -25  -5   18.90    3.30
   4  26  -3    9.22    2.94
  -4 -26   3   16.56    2.19
  -4 -26   2   13.61    2.27
  -4 -26   1    1.13    2.79
   4  26   0    0.67    4.55
  -4 -26   0    1.12    2.46
  -4 -26  -1    8.16    2.43
  -4 -26  -2    9.06    2.75
   5   0 -28   14.30    2.72
   5   0 -27    1.10    2.18
   5   0 -26   44.56    2.50
   5   0 -25    0.54    1.33
   5   0 -24    1.72    1.48
   5   0 -23   -0.89    1.08
   5   0 -22  242.88    6.35
   5   0 -21    0.35    0.75
   5   0 -20  238.62    6.36
   5   0 -19    0.48    0.68
   5   0 -18  285.20    7.25
   5   0 -17   -0.11    0.51
   5   0 -16 1668.14   31.03
   5   0 -15   -0.37    0.52
   5   0 -14  470.69   11.35
   5   0 -13    1.06    0.52
   5   0 -12  259.83    6.63
   5   0 -11   -0.19    0.48
   5   0 -10    4.52    0.58
   5   0  -9    0.10    0.39
   5   0  -8 1119.56   25.73
   5   0  -7    0.60    0.53
   5   0  -5    0.50    0.42
   5   0  -3    0.31    0.43
   5   0   0 1933.47   35.37
   5   0   1    0.35    0.41
   5   0   2 1337.48   25.36
   5   0   3    0.42    0.43
   5   0   4 2503.03   39.72
   5   0   5    0.26    0.53
   5   0   6 1335.32   25.24
   5   0   7    1.11    0.50
   5   0   8  173.00    4.60
   5   0   9    0.24    0.45
   5   0  10 1804.65   33.39
   5   0  11   -0.30    0.48
   5   0  12   54.83    1.40
   5   0  13    0.64    0.59
   5   0  14  509.75   11.98
   5   0  15    0.85    0.75
   5   0  16  742.51   14.39
   5   0  17    0.48    0.78
   5   0  18    1.41    0.94
   5   0  19   -0.09    0.98
   5   0  20  573.92   14.36
   5   0  21    0.82    1.58
   5   0  22   97.42    2.93
   5   0  23    1.82    1.50
   5   0  24  144.97    5.05
   5   0  25   -0.05    1.90
   5   0  26   38.29    2.62
   5   1 -28    3.36    2.13
  -5  -1  28    0.69    2.33
   5   1 -27    0.33    2.05
  -5  -1  27   -1.53    2.31
   5   1 -26   35.70    2.00
  -5  -1  26   33.79    2.61
   5   1 -25    4.59    1.34
  -5  -1  25    3.04    1.62
   5   1 -24    2.07    1.47
  -5  -1  24    2.12    1.06
   5   1 -23   14.13    1.14
  -5  -1  23   12.54    1.58
   5   1 -22  110.42    2.93
  -5  -1  22  109.90    3.57
   5   1 -21    6.40    0.86
  -5  -1  21    7.28    0.87
   5   1 -20  383.42    7.95
  -5  -1  20  381.33    7.67
   5   1 -19   64.31    2.22
  -5  -1  19   63.15    1.90
   5   1 -18   67.77    2.00
  -5  -1  18   73.97    2.01
   5   1 -17    1.37    0.52
  -5  -1  17    1.10    0.68
   5   1 -16  142.75    3.33
  -5  -1  16  144.25    3.31
   5   1 -15    1.49    0.52
  -5  -1  15    1.82    0.78
   5   1 -14 5009.58   78.69
  -5  -1  14 4980.02   88.79
   5   1 -13   18.38    0.93
  -5  -1  13   20.24    0.89
   5   1 -12 3001.10   54.36
  -5  -1  12 3134.51   69.18
   5   1 -11  657.75   13.05
  -5  -1  11  649.65   12.83
   5   1 -10  933.88   21.98
  -5  -1  10  920.01   20.94
   5   1  -9  111.47    2.23
  -5  -1   9  115.90    2.56
   5   1  -8  717.65   16.67
  -5  -1   8  704.86   13.40
   5   1  -7  103.92    2.50
  -5  -1   7   99.12    2.37
   5   1  -6   25.86    0.79
  -5  -1   6   26.27    0.92
   5   1  -5  670.07   16.06
  -5  -1   5  676.22   16.12
   5   1  -4 1539.45   29.34
  -5  -1   4 1519.11   35.21
   5   1  -3  522.60    9.16
  -5  -1   3  522.75    9.14
   5   1  -1  659.87   15.68
  -5  -1   1  685.54   22.97
   5   1   0  125.67    3.46
  -5  -1   0  128.41    5.15
   5   1   1  949.67   21.96
  -5  -1  -1  944.94   15.69
   5   1   2  654.88   12.72
  -5  -1  -2  641.93   12.26
   5   1   3  273.34    5.71
  -5  -1  -3  278.94    5.59
   5   1   5    6.15    0.59
  -5  -1  -5    5.77    0.47
   5   1   6  411.22   10.29
  -5  -1  -6  402.49    7.00
   5   1   7   36.41    1.12
  -5  -1  -7   36.88    0.98
   5   1   9  920.73   17.70
  -5  -1  -9  931.45   17.89
   5   1  10  302.10    7.72
  -5  -1 -10  288.74    5.08
   5   1  11   77.50    1.88
  -5  -1 -11   77.94    1.69
   5   1  12 3014.64   66.77
  -5  -1 -12 3048.35   68.94
   5   1  13  108.80    3.52
  -5  -1 -13  114.51    2.84
   5   1  14   33.70    1.35
  -5  -1 -14   36.65    1.51
   5   1  15    0.93    0.79
  -5  -1 -15    0.32    0.63
   5   1  16   32.26    1.27
  -5  -1 -16   30.50    2.12
   5   1  17    0.87    0.70
  -5  -1 -17    0.93    0.86
   5   1  18   11.49    0.92
  -5  -1 -18   11.03    1.00
   5   1  19    5.83    1.10
  -5  -1 -19    4.92    2.00
   5   1  20   45.90    1.67
  -5  -1 -20   47.93    2.20
   5   1  21    0.24    1.27
  -5  -1 -21   -1.11    1.57
   5   1  22   73.07    2.42
  -5  -1 -22   82.74    4.67
   5   1  23   16.58    2.02
  -5  -1 -23   15.20    1.99
   5   1  24  161.28    4.32
  -5  -1 -24  157.30    5.64
   5   1  25    4.28    2.29
  -5  -1 -25    6.61    1.88
   5   1  26   -0.02    1.99
  -5  -1 -26    1.37    2.62
   5   1  27   34.98    4.92
  -5  -1 -27   44.12    3.15
  -5  -2  29   13.45    2.49
  -5  -2  28   23.92    2.73
   5   2 -27    1.85    2.21
  -5  -2  27    3.26    2.19
   5   2 -26   11.46    1.87
  -5  -2  26   11.43    1.54
   5   2 -25   14.97    1.44
  -5  -2  25   13.09    2.56
   5   2 -24  136.85    3.49
  -5  -2  24  142.59    4.45
   5   2 -23    2.41    0.94
  -5  -2  23    0.68    1.17
   5   2 -22  236.49    6.36
  -5  -2  22  241.02    7.19
   5   2 -21   10.08    1.05
  -5  -2  21    9.61    0.88
   5   2 -20  132.04    4.29
  -5  -2  20  126.32    3.81
   5   2 -19  283.36    7.64
  -5  -2  19  291.53    6.11
   5   2 -18  416.73    8.05
  -5  -2  18  413.52    8.25
   5   2 -17   14.98    0.75
  -5  -2  17   14.20    0.94
   5   2 -16  276.58    5.48
  -5  -2  16  277.89    5.69
   5   2 -15    7.96    0.59
  -5  -2  15    7.85    0.82
   5   2 -14  143.38    3.29
  -5  -2  14  145.43    3.31
   5   2 -13 2379.29   43.80
  -5  -2  13 2409.84   43.90
   5   2 -12  725.00   13.91
  -5  -2  12  718.96   16.52
   5   2 -11  203.88    5.46
  -5  -2  11  205.27    5.22
   5   2 -10  297.66    5.99
  -5  -2  10  299.99    6.10
   5   2  -9   17.48    0.86
  -5  -2   9   16.63    0.63
   5   2  -8   92.54    2.15
  -5  -2   8   89.61    2.08
   5   2  -7 4045.49  128.22
  -5  -2   7 4183.44   93.04
   5   2  -6 3889.05   70.42
  -5  -2   6 3971.83   88.10
   5   2  -5  816.17   16.01
  -5  -2   5  852.15   16.71
   5   2  -3  383.05    9.40
  -5  -2   3  385.33    9.84
   5   2  -2 2267.71   51.17
  -5  -2   2 2205.61   50.58
   5   2  -1   65.13    2.03
  -5  -2   1   67.04    1.55
   5   2   0 1183.19   26.71
  -5  -2   0 1125.88   26.18
   5   2   1   98.24    2.79
  -5  -2  -1  103.19    4.26
   5   2   2 1290.33   29.24
  -5  -2  -2 1264.11   28.17
  -5  -2  -3 4590.09  141.77
   5   2   4 1894.21   43.44
  -5  -2  -4 1848.93   34.08
   5   2   5  847.94   16.35
  -5  -2  -5  827.61   15.82
   5   2   6  447.85   11.12
  -5  -2  -6  462.39   11.16
   5   2   7  181.63    4.02
  -5  -2  -7  179.36    3.81
   5   2   8  122.26    2.94
  -5  -2  -8  121.99    2.84
   5   2   9  160.25    3.06
  -5  -2  -9  170.42    4.41
   5   2  10 1671.36   26.90
  -5  -2 -10 1657.98   30.55
   5   2  11    1.16    0.57
  -5  -2 -11    1.37    0.55
   5   2  12  393.90    9.67
  -5  -2 -12  390.31    7.67
   5   2  13  707.38   13.92
  -5  -2 -13  714.49   14.03
   5   2  14  328.40    6.83
  -5  -2 -14  328.84    8.23
   5   2  15    0.99    0.59
  -5  -2 -15    0.50    0.75
   5   2  16 1083.67   25.08
  -5  -2 -16 1084.69   25.36
   5   2  17  137.49    4.13
  -5  -2 -17  144.33    3.46
   5   2  18  127.46    4.09
  -5  -2 -18  129.79    3.17
   5   2  19   12.62    1.28
  -5  -2 -19   12.51    1.09
   5   2  20  475.80   10.04
  -5  -2 -20  495.55   10.05
   5   2  21    4.97    1.54
  -5  -2 -21    3.27    1.70
   5   2  22    4.90    1.12
  -5  -2 -22    5.80    1.43
   5   2  23   21.89    2.21
  -5  -2 -23   21.12    2.64
   5   2  24   61.61    2.42
  -5  -2 -24   64.18    3.35
   5   2  25    6.79    2.42
  -5  -2 -25    9.12    2.35
   5   2  26    5.28    2.03
  -5  -2 -26    7.23    2.82
  -5  -2 -27   -0.51    2.35
  -5  -3  29   36.19    2.91
   5   3 -28   -0.52    3.49
  -5  -3  28    1.65    2.44
   5   3 -27    0.48    1.62
  -5  -3  27   -0.01    1.70
   5   3 -26   17.93    1.46
  -5  -3  26   16.33    2.11
   5   3 -25   51.11    2.10
  -5  -3  25   49.75    2.47
   5   3 -24    1.68    1.08
  -5  -3  24    3.46    1.39
   5   3 -23    5.85    0.97
  -5  -3  23    6.32    1.40
   5   3 -22   34.21    1.56
  -5  -3  22   38.77    1.88
   5   3 -21   12.20    0.93
  -5  -3  21   12.13    1.07
   5   3 -20  574.75   14.56
  -5  -3  20  551.84   13.25
   5   3 -19   11.59    0.93
  -5  -3  19   11.16    0.90
   5   3 -18   48.85    1.79
  -5  -3  18   47.68    1.48
   5   3 -17   47.40    1.47
  -5  -3  17   46.78    1.53
   5   3 -16  623.33   15.33
  -5  -3  16  611.29   11.52
   5   3 -15  267.85    6.57
  -5  -3  15  265.35    6.70
   5   3 -14  670.22   16.15
  -5  -3  14  688.87   15.93
   5   3 -13  369.36    8.59
  -5  -3  13  370.68    9.10
   5   3 -12 1418.88   26.63
  -5  -3  12 1407.67   31.96
   5   3 -11  937.21   21.51
  -5  -3  11  942.84   21.64
   5   3 -10    9.42    0.61
  -5  -3  10    9.57    0.73
   5   3  -9  186.46    4.13
  -5  -3   9  190.29    5.06
   5   3  -8 2056.85   38.05
  -5  -3   8 2059.87   38.25
   5   3  -7  506.72    9.00
  -5  -3   7  495.25    9.81
   5   3  -6  267.94    6.82
  -5  -3   6  259.77    5.32
   5   3  -5  259.85    6.69
  -5  -3   5  249.12    5.28
   5   3  -4  473.98   11.53
  -5  -3   4  463.54    9.15
   5   3  -3 1653.62   38.27
  -5  -3   3 1700.50   55.10
   5   3  -2  336.52    6.81
  -5  -3   2  348.75    7.27
   5   3  -1   37.32    1.42
  -5  -3   1   39.58    1.19
   5   3   0  830.81   13.68
  -5  -3   0  828.03   15.83
   5   3   1    2.71    0.50
  -5  -3  -1    4.55    0.50
   5   3   3  201.86    4.42
  -5  -3  -3  209.41    4.41
   5   3   4 3460.55   54.78
  -5  -3  -4 3464.68   54.66
   5   3   5  935.24   17.94
  -5  -3  -5  893.15   20.40
   5   3   6 4154.26   92.02
  -5  -3  -6 4142.38  129.43
   5   3   7  641.48   13.05
  -5  -3  -7  645.25   15.46
   5   3   8  210.86    4.53
  -5  -3  -8  202.08    3.85
   5   3   9  961.00   15.77
  -5  -3  -9  981.20   18.19
   5   3  10 1002.05   23.45
  -5  -3 -10 1043.67   20.23
   5   3  11  342.42    6.79
  -5  -3 -11  344.16    7.20
   5   3  12 2043.40   46.55
  -5  -3 -12 2051.84   38.39
   5   3  13  360.16    8.98
  -5  -3 -13  355.64    7.05
   5   3  14   37.11    1.53
  -5  -3 -14   36.90    1.24
   5   3  15   63.19    2.16
  -5  -3 -15   63.45    1.82
   5   3  16  236.60    9.50
  -5  -3 -16  231.46    5.26
   5   3  17   27.48    1.40
  -5  -3 -17   27.11    1.20
   5   3  18   -0.40    0.90
  -5  -3 -18    0.57    0.94
   5   3  19    8.15    0.98
  -5  -3 -19    6.06    1.23
   5   3  20   35.81    2.09
  -5  -3 -20   36.37    2.04
   5   3  21   13.88    1.28
  -5  -3 -21   13.69    1.54
   5   3  22   26.40    1.62
  -5  -3 -22   24.80    1.58
   5   3  23   95.89    2.71
  -5  -3 -23   94.38    3.72
   5   3  24   86.02    3.21
  -5  -3 -24   88.28    3.65
   5   3  25   56.60    3.22
  -5  -3 -25   57.88    3.23
   5   3  26    0.73    3.85
  -5  -3 -26    0.07    2.09
   5   3  27   72.39    5.79
  -5  -3 -27   64.44    4.82
  -5  -4  29    3.22    2.40
  -5  -4  28   41.35    2.15
   5   4 -27    6.60    1.93
  -5  -4  27   11.34    1.73
   5   4 -26    1.42    1.40
  -5  -4  26    0.92    1.86
   5   4 -25   18.70    1.49
  -5  -4  25   18.07    1.97
   5   4 -24  206.69    4.91
  -5  -4  24  196.47    7.94
   5   4 -23    0.34    1.68
  -5  -4  23    0.79    1.02
   5   4 -22   92.17    2.94
  -5  -4  22   95.81    3.18
   5   4 -21  183.45    5.23
  -5  -4  21  181.39    7.47
   5   4 -20  159.30    3.72
  -5  -4  20  160.04    3.54
   5   4 -19  107.43    2.41
  -5  -4  19  110.54    3.43
   5   4 -18   57.64    2.06
  -5  -4  18   61.23    2.01
   5   4 -17   13.79    0.65
  -5  -4  17   13.28    0.76
   5   4 -16   10.97    0.76
  -5  -4  16    9.85    0.70
   5   4 -15   90.24    2.65
  -5  -4  15   95.49    2.62
   5   4 -14  141.87    4.05
  -5  -4  14  137.66    2.98
   5   4 -13   79.17    2.32
  -5  -4  13   81.59    2.12
   5   4 -12  109.76    2.68
  -5  -4  12  107.42    2.61
   5   4 -11    2.22    0.60
  -5  -4  11    2.39    0.63
   5   4 -10 1435.11   27.08
  -5  -4  10 1399.79   26.08
   5   4  -9    6.96    0.63
  -5  -4   9    6.06    0.76
   5   4  -8   73.44    1.66
  -5  -4   8   71.92    1.83
   5   4  -7  495.82   11.84
  -5  -4   7  504.67   10.02
   5   4  -6  419.83    7.46
  -5  -4   6  426.21   10.54
   5   4  -5  258.87    6.59
  -5  -4   5  252.05    5.47
   5   4  -4 3165.32   70.50
   5   4  -3 3871.63   69.44
   5   4  -2  581.07   11.48
  -5  -4   2  588.31   12.17
   5   4  -1   23.24    0.97
  -5  -4   1   24.30    0.85
   5   4   0 3178.15   57.86
  -5  -4   0 3111.64   56.63
   5   4   1 3317.99   60.96
  -5  -4  -1 3349.54   61.87
   5   4   2  101.25    2.83
  -5  -4  -2  102.62    2.34
   5   4   3   21.17    0.79
  -5  -4  -3   22.34    1.09
   5   4   5  871.95   20.64
  -5  -4  -5  847.78   16.38
   5   4   6   73.95    1.91
  -5  -4  -6   72.83    1.94
   5   4   7  158.10    4.40
  -5  -4  -7  157.63    3.47
   5   4   8    2.67    0.59
  -5  -4  -8    0.79    0.61
   5   4   9   22.80    0.97
  -5  -4  -9   23.49    0.77
   5   4  10  156.24    4.25
  -5  -4 -10  152.63    4.34
   5   4  11   32.07    1.17
  -5  -4 -11   32.84    1.09
   5   4  12  392.92    9.92
  -5  -4 -12  375.19    9.39
   5   4  13   70.57    2.23
  -5  -4 -13   72.21    1.94
   5   4  14   57.21    2.12
  -5  -4 -14   60.29    1.68
   5   4  15   93.45    2.41
  -5  -4 -15   87.86    2.97
   5   4  16  750.83   18.45
  -5  -4 -16  736.71   26.03
   5   4  17  214.01    5.94
  -5  -4 -17  223.45    5.19
   5   4  18  441.59   11.44
  -5  -4 -18  436.58   11.24
   5   4  19  120.71    3.88
  -5  -4 -19  122.76    3.86
   5   4  20  146.42    3.51
  -5  -4 -20  144.97    4.63
   5   4  21   90.50    2.63
  -5  -4 -21   88.47    3.02
   5   4  22    9.88    1.19
  -5  -4 -22    8.45    2.99
   5   4  23    0.20    1.74
  -5  -4 -23    0.54    1.56
   5   4  24   11.17    1.71
  -5  -4 -24   15.17    1.91
   5   4  25   21.31    1.66
  -5  -4 -25   30.28    2.72
  -5  -4 -26    2.04    1.83
  -5  -4 -27    3.53    2.49
  -5  -5  29   34.85    2.56
   5   5 -28    4.87    3.67
  -5  -5  28    2.57    1.96
   5   5 -27   21.88    3.75
  -5  -5  27   21.43    2.11
  -5  -5  26   12.60    2.01
   5   5 -25   39.57    1.68
  -5  -5  25   44.97    2.35
   5   5 -24    5.99    0.98
  -5  -5  24    5.90    1.31
   5   5 -23    1.80    0.82
  -5  -5  23    3.76    1.58
   5   5 -22   90.10    2.47
  -5  -5  22   88.78    3.03
   5   5 -21   28.58    1.18
  -5  -5  21   28.49    1.78
   5   5 -20    2.31    0.69
  -5  -5  20    2.02    0.69
   5   5 -19  224.98    4.52
  -5  -5  19  224.31    4.90
   5   5 -18   15.62    0.78
  -5  -5  18   17.19    0.90
   5   5 -17  131.19    3.75
  -5  -5  17  122.59    2.96
   5   5 -16  481.10   11.37
  -5  -5  16  471.66    9.52
   5   5 -15  226.48    4.80
  -5  -5  15  227.15    4.78
   5   5 -14   10.01    0.70
  -5  -5  14    8.75    0.84
   5   5 -13  767.16   14.68
  -5  -5  13  761.15   14.79
   5   5 -12 3530.76   78.56
  -5  -5  12 3531.69   63.53
   5   5 -11  631.88   10.77
  -5  -5  11  636.87   12.67
   5   5 -10   88.01    2.56
  -5  -5  10   86.01    2.04
   5   5  -9   27.42    0.94
  -5  -5   9   26.10    0.95
   5   5  -8  958.31   18.30
  -5  -5   8  955.58   15.90
   5   5  -7  751.30   12.65
  -5  -5   7  732.79   14.05
   5   5  -6  542.53   13.41
  -5  -5   6  518.96   10.35
   5   5  -5  180.84    4.89
  -5  -5   5  178.04    4.89
   5   5  -4   67.53    1.66
  -5  -5   4   73.21    2.40
   5   5  -3 2170.36   48.58
  -5  -5   3 2047.16   45.96
   5   5  -2 1360.10   30.92
  -5  -5   2 1388.98   32.82
   5   5  -1   13.96    0.82
  -5  -5   1   14.37    0.69
   5   5   0  820.23   19.53
  -5  -5   0  807.66   19.53
   5   5   1 1440.51   33.22
  -5  -5  -1 1437.18   27.11
   5   5   2 2046.26   37.58
  -5  -5  -2 2039.30   47.41
   5   5   3  936.31   30.52
  -5  -5  -3  966.75   31.42
   5   5   4 1270.90   41.14
  -5  -5  -4 1266.82   23.48
   5   5   5 1658.51   31.41
  -5  -5  -5 1661.33   37.18
   5   5   6  883.31   20.83
  -5  -5  -6  903.90   17.07
   5   5   7   27.51    0.99
  -5  -5  -7   26.99    1.14
   5   5   8  102.94    2.60
  -5  -5  -8  102.79    3.05
   5   5   9 1406.62   32.76
  -5  -5  -9 1421.60   26.38
   5   5  10  320.28    8.16
  -5  -5 -10  330.06    8.49
   5   5  11  462.73   11.55
  -5  -5 -11  458.52    9.09
   5   5  12 1018.20   23.68
  -5  -5 -12 1025.61   24.72
   5   5  13  285.31    7.14
  -5  -5 -13  299.13    6.34
   5   5  14  181.02    4.64
  -5  -5 -14  188.59    5.02
   5   5  15   33.31    1.43
  -5  -5 -15   31.82    1.25
   5   5  16  124.91    3.04
  -5  -5 -16  133.65    3.69
   5   5  17   12.85    1.21
  -5  -5 -17   15.36    0.96
   5   5  18    1.62    0.84
  -5  -5 -18    2.39    0.74
   5   5  19   56.43    1.93
  -5  -5 -19   55.82    1.91
   5   5  20  399.78   10.30
  -5  -5 -20  387.47   10.02
   5   5  21   40.74    1.80
  -5  -5 -21   44.83    2.50
   5   5  22   11.14    1.46
  -5  -5 -22    8.73    2.96
   5   5  23   62.86    1.99
  -5  -5 -23   75.41    5.31
  -5  -5 -24    6.18    2.26
   5   5  25   48.75    3.79
  -5  -5 -25   51.99    2.61
   5   5  26    1.49    3.94
  -5  -5 -26    3.13    3.83
   5   5  27   15.85    4.67
  -5  -5 -27   14.12    2.76
   5   6 -29   -2.29    4.34
  -5  -6  29   -1.69    2.15
   5   6 -28   12.23    3.93
  -5  -6  28    8.16    2.39
   5   6 -27   72.90    3.46
  -5  -6  27   74.46    3.40
  -5  -6  26   30.55    2.09
  -5  -6  25   26.23    1.77
   5   6 -24   35.23    2.27
  -5  -6  24   35.02    2.03
   5   6 -23   26.22    1.22
  -5  -6  23   29.43    1.75
   5   6 -22   22.94    1.12
  -5  -6  22   21.84    2.22
   5   6 -21  251.55    5.82
  -5  -6  21  244.27    6.29
   5   6 -20  115.86    3.38
  -5  -6  20  113.69    3.85
   5   6 -19   60.97    1.79
  -5  -6  19   64.06    3.61
   5   6 -18  599.82   11.91
  -5  -6  18  598.02   14.57
   5   6 -17    3.29    0.67
  -5  -6  17    3.21    0.92
   5   6 -16  145.97    5.97
  -5  -6  16  140.01    3.61
   5   6 -15    6.69    0.76
  -5  -6  15    6.10    0.93
   5   6 -14  464.14    9.38
  -5  -6  14  449.71    9.04
   5   6 -13    0.69    0.51
  -5  -6  13    1.97    0.54
   5   6 -12 1264.22   29.45
  -5  -6  12 1273.71   24.16
   5   6 -11  326.35    8.42
  -5  -6  11  311.33    6.16
   5   6 -10  842.32   16.44
  -5  -6  10  793.37   15.23
   5   6  -9   18.34    0.90
  -5  -6   9   19.80    0.97
   5   6  -8  910.86   17.62
  -5  -6   8  915.86   17.39
   5   6  -7  563.37   11.20
  -5  -6   7  565.90   11.09
   5   6  -6 1107.45   25.75
  -5  -6   6 1116.11   26.07
   5   6  -5  783.74   18.38
  -5  -6   5  817.48   19.03
   5   6  -4  511.14    8.66
  -5  -6   4  520.50   10.48
   5   6  -3 3645.00   65.98
  -5  -6   3 3940.44  125.40
   5   6  -2  452.34    8.80
  -5  -6   2  456.58    9.62
   5   6  -1    9.90    0.63
  -5  -6   1   10.36    0.66
   5   6   0   53.69    1.27
  -5  -6   0   53.83    1.31
   5   6   1 3371.05   74.74
  -5  -6  -1 3271.33   51.92
   5   6   2  822.43   15.80
  -5  -6  -2  830.40   16.03
   5   6   3  190.64    4.25
  -5  -6  -3  187.66    4.21
   5   6   4   -2.21    1.02
  -5  -6  -4 4253.39  133.26
   5   6   5  665.96   15.96
  -5  -6  -5  672.04   15.72
   5   6   6  111.60    2.71
  -5  -6  -6  105.45    2.43
   5   6   7   22.09    1.03
  -5  -6  -7   25.08    0.90
   5   6   8  183.11    4.81
  -5  -6  -8  197.57    5.08
   5   6   9  276.25    6.05
  -5  -6  -9  279.41    5.69
   5   6  10   97.00    2.88
  -5  -6 -10  103.84    2.57
   5   6  11  443.71   10.62
  -5  -6 -11  449.24   10.88
   5   6  12    4.51    0.74
  -5  -6 -12    3.90    0.60
   5   6  13   22.59    1.20
  -5  -6 -13   22.55    0.96
   5   6  14  271.37    7.24
  -5  -6 -14  277.82    7.64
   5   6  15  173.48    4.70
  -5  -6 -15  179.93    4.01
   5   6  16    9.86    0.90
  -5  -6 -16   12.86    0.87
   5   6  17  453.60   12.13
  -5  -6 -17  439.96   16.50
   5   6  18  428.00   10.91
  -5  -6 -18  431.26    8.72
   5   6  19  328.88    7.67
  -5  -6 -19  344.24    9.12
   5   6  20    8.95    1.31
  -5  -6 -20    7.35    2.20
   5   6  21   81.77    2.92
  -5  -6 -21   82.25    4.84
   5   6  22    2.81    2.61
  -5  -6 -22    0.56    1.73
   5   6  23    2.33    2.18
  -5  -6 -23   -0.15    1.50
   5   6  24   16.58    2.50
  -5  -6 -24   13.86    2.30
   5   6  25   86.83    4.66
  -5  -6 -25   80.10    3.23
   5   6  26   14.86    4.90
  -5  -6 -26   17.54    2.95
  -5  -6 -27    0.17    2.13
   5   7 -29    7.68    4.48
  -5  -7  29    7.77    2.26
   5   7 -28   13.59    4.25
  -5  -7  28    7.76    2.30
   5   7 -27    4.24    3.72
  -5  -7  27    0.10    1.94
   5   7 -26   43.09    4.26
  -5  -7  26   41.94    2.76
  -5  -7  25   15.35    1.72
  -5  -7  24   20.37    1.61
   5   7 -23  100.23    5.33
  -5  -7  23  101.91    3.43
   5   7 -22  298.08   11.47
  -5  -7  22  301.27    8.32
   5   7 -21  188.35    7.22
  -5  -7  21  187.54    5.19
   5   7 -20    5.87    0.80
  -5  -7  20    5.59    1.19
   5   7 -19  261.71    5.44
  -5  -7  19  259.09    6.75
   5   7 -18   99.38    3.02
  -5  -7  18  100.37    4.10
   5   7 -17  540.65   10.56
  -5  -7  17  543.73   13.56
   5   7 -16   64.93    2.15
  -5  -7  16   66.23    1.88
   5   7 -15  894.14   29.22
  -5  -7  15  877.34   20.74
   5   7 -14  227.93    6.18
  -5  -7  14  227.56    4.80
   5   7 -13    1.83    0.64
  -5  -7  13    0.84    0.44
   5   7 -12  454.78    9.11
  -5  -7  12  451.23    9.28
   5   7 -11 2013.01   45.55
  -5  -7  11 1921.32   35.54
   5   7 -10    1.64    0.61
  -5  -7  10    1.15    0.55
   5   7  -9   83.36    2.37
  -5  -7   9   82.93    2.38
   5   7  -8   51.33    1.77
  -5  -7   8   51.70    1.42
   5   7  -7  293.23    7.33
  -5  -7   7  286.32    5.17
   5   7  -6  427.00   14.24
  -5  -7   6  428.37   10.97
   5   7  -5  935.30   17.54
  -5  -7   5  934.12   15.55
   5   7  -4  198.87    5.06
  -5  -7   4  201.07    4.53
   5   7  -3  137.55    3.66
  -5  -7   3  139.73    2.83
   5   7  -2 2289.12   51.19
  -5  -7   2 2290.06   37.07
   5   7  -1  223.82    4.72
  -5  -7   1  217.68    4.86
   5   7   0  187.71    4.00
  -5  -7   0  187.16    4.09
   5   7   1  513.67   12.68
  -5  -7  -1  527.44   12.85
   5   7   2   95.27    2.28
  -5  -7  -2   95.86    2.35
   5   7   3  695.88   11.65
  -5  -7  -3  688.36   13.45
   5   7   4    5.52    0.64
  -5  -7  -4    5.59    0.74
   5   7   5  247.90    6.28
  -5  -7  -5  241.29    5.97
   5   7   6    4.06    0.68
  -5  -7  -6    5.16    0.52
   5   7   7  104.95    2.59
  -5  -7  -7  101.65    2.06
   5   7   8   89.64    2.98
  -5  -7  -8   87.44    2.11
   5   7   9 1994.31   37.02
  -5  -7  -9 2017.27   45.47
   5   7  10   78.95    2.44
  -5  -7 -10   86.59    2.70
   5   7  11   10.41    0.79
  -5  -7 -11   10.51    0.74
   5   7  12  116.88    3.35
  -5  -7 -12  118.44    3.20
   5   7  13  546.09   13.21
  -5  -7 -13  555.17   11.15
   5   7  14    1.33    0.72
  -5  -7 -14    2.03    0.69
   5   7  15   89.15    2.42
  -5  -7 -15   97.40    2.50
   5   7  16    2.95    0.86
  -5  -7 -16    2.44    0.81
   5   7  17   32.49    1.36
  -5  -7 -17   32.71    1.31
   5   7  18   66.51    2.36
  -5  -7 -18   71.70    2.52
   5   7  19    3.38    2.15
  -5  -7 -19    2.54    1.23
   5   7  20   89.04    3.30
  -5  -7 -20   89.89    3.06
   5   7  21    3.74    1.38
  -5  -7 -21    5.62    2.72
   5   7  22   73.87    3.21
  -5  -7 -22   72.23    3.11
   5   7  23    0.88    2.11
  -5  -7 -23    1.81    1.68
   5   7  24   11.13    3.29
  -5  -7 -24    6.42    2.51
  -5  -7 -25   16.30    2.30
   5   7  26   54.09    3.82
  -5  -7 -26   56.49    3.37
  -5  -7 -27   21.97    1.99
  -5  -7 -28    8.95    3.58
  -5  -8  29   -0.56    1.99
   5   8 -28   -1.34    3.09
  -5  -8  28   -0.24    2.71
  -5  -8  27  155.32    4.47
  -5  -8  26    8.81    1.65
   5   8 -25    6.92    2.05
  -5  -8  25    5.42    1.44
   5   8 -24   33.02    2.51
  -5  -8  24   26.94    2.34
   5   8 -23   55.13    2.63
  -5  -8  23   54.56    2.79
   5   8 -22   14.63    2.38
  -5  -8  22   15.80    1.79
   5   8 -21   57.67    3.50
  -5  -8  21   66.37    2.57
   5   8 -20   14.50    1.15
  -5  -8  20   15.02    1.29
   5   8 -19   79.73    2.43
  -5  -8  19   82.52    2.95
   5   8 -18  261.61    5.74
  -5  -8  18  259.44    5.49
   5   8 -17   73.47    2.57
  -5  -8  17   66.19    1.85
   5   8 -16  174.99    4.79
  -5  -8  16  173.57    4.14
   5   8 -15   24.93    1.06
  -5  -8  15   22.11    1.01
   5   8 -14  534.75   10.93
  -5  -8  14  537.79   11.02
   5   8 -13  318.97    6.53
  -5  -8  13  316.86    8.35
   5   8 -12   26.83    1.06
  -5  -8  12   26.87    1.34
   5   8 -11   54.71    1.68
  -5  -8  11   53.05    1.65
   5   8 -10 1273.49   23.91
  -5  -8  10 1259.76   24.05
   5   8  -9   29.94    1.15
  -5  -8   9   30.89    1.09
   5   8  -8  108.90    2.93
  -5  -8   8  114.73    3.28
   5   8  -7  110.23    4.22
  -5  -8   7  106.99    3.99
   5   8  -6  983.25   16.21
  -5  -8   6 1002.71   23.18
   5   8  -5   14.48    0.86
  -5  -8   5   14.94    0.69
   5   8  -4 1292.71   23.97
  -5  -8   4 1285.08   21.26
   5   8  -3   70.77    1.74
  -5  -8   3   68.64    2.10
   5   8  -2  556.65   11.05
  -5  -8   2  542.58   10.86
   5   8  -1    2.29    0.64
  -5  -8   1    6.20    0.61
   5   8   0    3.51    0.54
  -5  -8   0    3.22    0.47
   5   8   1  127.04    3.71
  -5  -8  -1  122.69    2.49
   5   8   2  104.79    2.48
  -5  -8  -2  103.34    3.08
   5   8   3    8.43    0.62
  -5  -8  -3    8.69    0.58
   5   8   4   27.91    1.30
  -5  -8  -4   26.63    0.89
   5   8   5 1064.20   24.62
  -5  -8  -5 1063.51   19.83
   5   8   6 1543.02   50.15
  -5  -8  -6 1508.52   24.15
   5   8   7  264.97    7.17
  -5  -8  -7  259.46    4.63
   5   8   8    2.73    0.60
  -5  -8  -8    2.18    0.56
   5   8   9   40.89    1.65
  -5  -8  -9   39.96    1.41
   5   8  10 1217.02   28.76
  -5  -8 -10 1208.03   28.20
   5   8  11  606.16   12.49
  -5  -8 -11  612.65   15.02
   5   8  12  435.86    9.04
  -5  -8 -12  441.56   10.98
   5   8  13   71.54    2.11
  -5  -8 -13   67.39    2.27
   5   8  14  112.00    3.63
  -5  -8 -14  110.21    3.55
   5   8  15   43.94    1.80
  -5  -8 -15   46.32    1.76
   5   8  16  133.94    4.22
  -5  -8 -16  130.53    5.69
   5   8  17  622.28   15.01
  -5  -8 -17  625.02   21.29
   5   8  18   97.16    3.04
  -5  -8 -18   95.07    3.14
   5   8  19  135.42    4.36
  -5  -8 -19  133.48    4.13
   5   8  20   14.93    2.48
  -5  -8 -20   19.25    1.90
   5   8  21  120.55    6.28
  -5  -8 -21  122.34    4.10
   5   8  22    0.36    2.58
  -5  -8 -22    1.28    1.90
   5   8  23    7.05    2.02
  -5  -8 -23    6.11    1.72
  -5  -8 -24   18.44    2.09
   5   8  25   93.75    4.24
  -5  -8 -25   82.22    3.87
   5   8  26    3.46    4.63
  -5  -8 -26    5.82    2.82
  -5  -8 -27    0.29    2.24
  -5  -8 -28    6.43    3.20
  -5  -9  28   25.77    1.82
   5   9 -27    5.04    2.93
  -5  -9  27    3.39    1.80
   5   9 -26   49.25    3.20
  -5  -9  26   44.04    2.82
   5   9 -25    4.35    2.30
  -5  -9  25    1.75    1.93
   5   9 -24   12.57    2.92
  -5  -9  24   17.43    1.98
   5   9 -23   66.06    3.88
  -5  -9  23   66.65    2.90
   5   9 -22  111.32    5.18
  -5  -9  22  114.22    3.63
   5   9 -21    7.56    2.23
  -5  -9  21    5.38    1.54
  -5  -9  20   32.92    1.79
   5   9 -19  253.40    9.27
  -5  -9  19  252.67    6.89
   5   9 -18  449.68    8.97
  -5  -9  18  434.30    8.94
   5   9 -17  200.71    5.27
  -5  -9  17  201.07    4.45
   5   9 -16   69.77    3.31
  -5  -9  16   63.87    1.80
   5   9 -15  218.89    5.00
  -5  -9  15  226.09    5.22
   5   9 -14   77.28    2.82
  -5  -9  14   72.01    1.85
   5   9 -13  186.22    6.61
  -5  -9  13  179.76    3.97
   5   9 -12   73.56    2.40
  -5  -9  12   73.56    1.94
   5   9 -11  666.97   12.89
  -5  -9  11  660.69   16.09
   5   9 -10 1667.15   37.70
  -5  -9  10 1632.00   30.01
   5   9  -9  449.22   10.56
  -5  -9   9  430.82    8.68
   5   9  -8   32.63    1.76
  -5  -9   8   30.84    1.88
   5   9  -7    6.27    0.73
  -5  -9   7    6.51    0.77
   5   9  -6 1772.02   33.01
  -5  -9   6 1715.98   32.58
   5   9  -5  670.48   12.79
  -5  -9   5  675.40   16.13
   5   9  -4 2437.62   54.54
  -5  -9   4 2475.36   56.51
   5   9  -3  114.25    2.31
  -5  -9   3  119.99    3.66
   5   9  -2 1071.58   17.76
  -5  -9   2 1081.56   18.26
   5   9  -1    5.00    0.60
  -5  -9   1    6.89    0.59
   5   9   0  595.01   13.88
  -5  -9   0  593.94   11.82
   5   9   1  721.40   14.12
  -5  -9  -1  719.50   12.39
   5   9   2  262.81    6.79
  -5  -9  -2  264.78    7.05
   5   9   3  231.71    4.90
  -5  -9  -3  235.52    4.97
   5   9   4   26.22    1.10
  -5  -9  -4   27.42    1.16
   5   9   5   90.47    2.72
  -5  -9  -5   89.10    2.12
   5   9   6   61.60    2.80
  -5  -9  -6   71.59    3.53
   5   9   7  130.12    5.27
  -5  -9  -7  126.08    3.48
   5   9   8   96.59    2.83
  -5  -9  -8   95.29    2.37
   5   9   9  386.02   10.07
  -5  -9  -9  399.85    9.45
   5   9  10    5.40    0.74
  -5  -9 -10    6.42    0.78
   5   9  11   69.17    2.08
  -5  -9 -11   71.17    1.92
   5   9  12  521.23   10.85
  -5  -9 -12  519.53   12.80
   5   9  13  216.01    4.85
  -5  -9 -13  218.20    5.02
   5   9  14    4.09    0.73
  -5  -9 -14    2.03    0.68
   5   9  15    2.67    0.72
  -5  -9 -15    2.05    0.64
   5   9  16   16.08    0.98
  -5  -9 -16   14.95    1.02
   5   9  17  158.40    7.26
  -5  -9 -17  159.40    4.59
   5   9  18   50.24    2.37
  -5  -9 -18   48.17    2.26
   5   9  19   25.30    1.91
  -5  -9 -19   24.50    1.98
   5   9  20    2.44    2.36
  -5  -9 -20    1.61    1.45
   5   9  21  113.43    6.16
  -5  -9 -21  117.14    3.72
   5   9  22   92.88    5.90
  -5  -9 -22  102.67    3.92
   5   9  23    2.11    3.10
  -5  -9 -23    4.44    1.92
   5   9  24   -1.73    3.42
  -5  -9 -24   -2.26    2.63
   5   9  25   14.20    4.15
  -5  -9 -25   16.33    2.33
   5   9  26   62.85    3.40
  -5  -9 -26   54.24    3.00
  -5  -9 -27   17.99    2.93
   5  10 -27   55.89    5.08
  -5 -10  27   49.66    2.55
   5  10 -26    1.45    4.14
  -5 -10  26    1.60    1.72
   5  10 -25   44.80    4.33
  -5 -10  25   42.14    2.51
   5  10 -24   22.22    3.30
  -5 -10  24   27.98    2.05
   5  10 -23  132.42    5.90
  -5 -10  23  123.38    4.31
   5  10 -22   30.25    3.22
  -5 -10  22   35.43    2.22
   5  10 -21   11.15    1.79
  -5 -10  21   11.92    1.42
   5  10 -20   70.00    4.17
  -5 -10  20   63.41    2.40
   5  10 -19   91.18    4.33
  -5 -10  19   84.95    4.49
   5  10 -18  270.13    6.97
  -5 -10  18  248.94    6.63
   5  10 -17    9.40    1.07
  -5 -10  17   13.49    1.20
   5  10 -16  194.65    5.24
  -5 -10  16  193.97    5.51
   5  10 -15  648.72   16.48
  -5 -10  15  628.06   15.18
   5  10 -14  256.57    7.25
  -5 -10  14  248.83    5.60
   5  10 -13  121.37    3.55
  -5 -10  13  117.72    2.85
   5  10 -12  348.93   11.56
  -5 -10  12  344.47    8.61
   5  10 -11  220.47    4.90
  -5 -10  11  207.52    4.72
   5  10 -10  176.13    3.93
  -5 -10  10  174.64    4.11
   5  10  -9   49.47    1.73
  -5 -10   9   51.03    1.80
   5  10  -8   17.63    0.89
  -5 -10   8   16.79    1.05
   5  10  -7  692.80   13.16
  -5 -10   7  713.18   13.68
   5  10  -6  333.02    8.19
  -5 -10   6  326.89    5.87
   5  10  -5 2064.18   37.98
  -5 -10   5 2053.00   48.25
   5  10  -4  141.04    2.85
  -5 -10   4  139.78    3.22
   5  10  -3   25.13    1.01
  -5 -10   3   24.23    0.94
   5  10  -2   73.79    2.22
  -5 -10   2   75.80    2.55
   5  10  -1   13.37    0.88
  -5 -10   1   14.07    0.91
   5  10   0   13.81    0.91
  -5 -10   0   16.77    1.01
   5  10   1  666.66   13.49
  -5 -10  -1  684.51   13.70
   5  10   2    7.50    0.68
  -5 -10  -2    6.79    0.78
   5  10   3   18.64    0.87
  -5 -10  -3   19.36    0.86
   5  10   4  140.40    3.95
  -5 -10  -4  141.10    2.78
   5  10   5   17.67    1.10
  -5 -10  -5   18.17    0.84
   5  10   6 1000.42   19.08
  -5 -10  -6  979.69   23.45
   5  10   7    1.79    0.96
  -5 -10  -7    1.90    0.68
   5  10   8  262.27    8.90
  -5 -10  -8  270.03    4.87
   5  10   9    2.72    0.64
  -5 -10  -9    3.02    0.77
   5  10  10 1645.06   30.80
  -5 -10 -10 1637.29   30.03
   5  10  11   33.81    1.36
  -5 -10 -11   32.22    1.06
   5  10  12  418.05    9.19
  -5 -10 -12  417.42    8.65
   5  10  13  114.89    2.94
  -5 -10 -13  118.15    3.56
   5  10  14  103.48    3.62
  -5 -10 -14  103.70    2.60
   5  10  15    0.70    1.32
  -5 -10 -15   -0.14    0.78
   5  10  16    3.05    1.14
  -5 -10 -16    1.90    0.94
   5  10  17  165.63    6.66
  -5 -10 -17  165.39    7.21
   5  10  18   24.47    2.53
  -5 -10 -18   27.65    1.78
   5  10  19   12.59    1.85
  -5 -10 -19   13.98    1.81
   5  10  20  103.84    4.88
  -5 -10 -20  108.34    4.09
  -5 -10 -21   90.87    3.22
  -5 -10 -22   16.05    1.98
  -5 -10 -23    2.06    1.83
  -5 -10 -24   50.38    2.72
  -5 -10 -25   33.57    3.02
   5  10  26   12.88    4.65
  -5 -10 -26   15.68    4.07
   5  11 -26   61.13    3.52
  -5 -11  26   60.74    2.54
   5  11 -25    2.65    3.38
  -5 -11  25    2.72    1.59
   5  11 -24   12.73    1.87
  -5 -11  24   13.82    1.78
   5  11 -23   26.18    2.88
  -5 -11  23   26.61    1.84
   5  11 -22   61.37    3.78
  -5 -11  22   61.13    2.49
   5  11 -21   17.46    2.82
  -5 -11  21   21.66    1.73
  -5 -11  20  109.89    3.46
   5  11 -19  294.05    7.74
  -5 -11  19  286.69    7.76
  -5 -11  18   28.52    1.67
   5  11 -17   22.75    1.71
  -5 -11  17   20.86    1.23
   5  11 -16    2.00    1.34
  -5 -11  16    1.08    0.62
   5  11 -15    9.33    1.12
  -5 -11  15   10.52    0.81
   5  11 -14  124.97    4.12
  -5 -11  14  119.65    3.06
   5  11 -13   34.24    1.37
  -5 -11  13   30.67    1.27
   5  11 -12    1.69    0.73
  -5 -11  12    0.73    0.52
   5  11 -11   10.68    0.93
  -5 -11  11   11.00    0.90
   5  11 -10  198.83    7.47
  -5 -11  10  198.41    4.79
   5  11  -9 1120.59   25.17
  -5 -11   9 1180.56   27.16
   5  11  -8  820.23   19.03
  -5 -11   8  808.83   16.07
   5  11  -7  228.56    4.80
  -5 -11   7  229.57    4.20
   5  11  -6 1420.56   31.87
  -5 -11   6 1432.75   23.57
   5  11  -5   15.24    0.95
  -5 -11   5   16.17    0.87
   5  11  -4  801.22   13.56
  -5 -11   4  773.70   14.62
   5  11  -3  384.34    8.05
  -5 -11   3  384.50    8.01
   5  11  -2  937.27   18.04
  -5 -11   2  928.05   17.84
   5  11  -1  570.33   11.21
  -5 -11   1  568.43   11.40
   5  11   0 1520.97   28.29
  -5 -11   0 1519.13   34.77
   5  11   1 2112.44   47.78
  -5 -11  -1 2109.06   38.81
   5  11   2  616.00   10.54
  -5 -11  -2  615.89   12.48
   5  11   3 1300.47   24.81
  -5 -11  -3 1265.29   29.54
   5  11   4    3.15    0.74
  -5 -11  -4    3.07    0.51
   5  11   5  136.55    3.92
  -5 -11  -5  138.01    3.18
   5  11   6   11.73    0.86
  -5 -11  -6   11.20    0.69
   5  11   7  289.88    7.33
  -5 -11  -7  284.37    6.24
   5  11   8   80.98    2.63
  -5 -11  -8   78.43    2.72
   5  11   9    7.85    1.00
  -5 -11  -9    8.39    0.63
   5  11  10    4.12    0.83
  -5 -11 -10    3.60    0.61
   5  11  11   71.98    4.00
  -5 -11 -11   77.94    2.07
   5  11  12  284.69   12.05
  -5 -11 -12  278.12    5.85
   5  11  13   78.89    2.87
  -5 -11 -13   77.97    2.10
   5  11  14   66.45    2.37
  -5 -11 -14   61.84    2.05
   5  11  15   90.37    3.09
  -5 -11 -15   97.16    2.97
   5  11  16   71.30    4.03
  -5 -11 -16   73.51    2.74
   5  11  17  140.24    4.37
  -5 -11 -17  140.57    5.91
   5  11  18  171.96    6.93
  -5 -11 -18  169.96    4.62
   5  11  19   30.23    3.12
  -5 -11 -19   28.96    1.88
   5  11  20   21.48    2.20
  -5 -11 -20   20.45    2.01
  -5 -11 -21   64.82    4.19
   5  11  22   47.23    4.06
  -5 -11 -22   53.86    2.81
   5  11  23    2.36    2.54
  -5 -11 -23    0.53    1.92
   5  11  24    5.52    2.55
  -5 -11 -24    2.25    2.09
   5  11  25   34.17    4.92
  -5 -11 -25   35.80    4.79
   5  12 -25   19.04    3.78
  -5 -12  25   12.59    2.50
  -5 -12  24   23.93    1.87
  -5 -12  23   21.87    1.77
  -5 -12  22    9.02    1.60
   5  12 -21    4.26    1.76
  -5 -12  21    3.97    2.16
   5  12 -20   19.23    1.84
  -5 -12  20   23.14    1.41
   5  12 -19   66.54    3.87
  -5 -12  19   57.21    2.38
   5  12 -18  130.27    6.12
  -5 -12  18  130.19    4.11
   5  12 -17    8.63    1.68
  -5 -12  17    8.89    1.17
   5  12 -16  326.91    8.47
  -5 -12  16  329.81    8.71
   5  12 -15  111.07    4.82
  -5 -12  15  102.57    2.67
   5  12 -14   32.00    1.98
  -5 -12  14   30.30    1.18
   5  12 -13    1.13    1.35
  -5 -12  13    0.66    0.78
   5  12 -12  529.31   10.77
  -5 -12  12  503.41   10.24
   5  12 -11  626.54   15.60
  -5 -12  11  635.05   12.71
  -5 -12  10  640.07   21.08
   5  12  -9   29.21    1.17
  -5 -12   9   29.42    1.44
   5  12  -8  609.90   14.12
  -5 -12   8  593.68   11.77
   5  12  -7 1327.56   30.02
  -5 -12   7 1358.64   25.87
   5  12  -6  482.47    9.91
  -5 -12   6  472.89    8.10
   5  12  -5  311.47    6.49
  -5 -12   5  298.84    5.59
   5  12  -4  388.20    7.96
  -5 -12   4  409.70    8.46
   5  12  -3  409.66   10.15
  -5 -12   3  405.62    7.36
   5  12  -2    2.04    0.69
  -5 -12   2    2.05    0.62
   5  12  -1    6.47    0.69
  -5 -12   1    7.45    0.71
   5  12   0  301.27    8.14
  -5 -12   0  307.15    6.48
   5  12   1  146.96    3.47
  -5 -12  -1  142.29    2.98
   5  12   2 1782.14   33.31
  -5 -12  -2 1743.85   32.37
   5  12   3    4.10    1.19
  -5 -12  -3    3.92    0.57
   5  12   4  860.73   16.95
  -5 -12  -4  837.84   14.23
   5  12   5    1.38    0.82
  -5 -12  -5    2.84    0.60
   5  12   6  176.15    4.85
  -5 -12  -6  176.37    3.97
   5  12   7   33.89    1.45
  -5 -12  -7   32.03    1.16
   5  12   8  436.03   11.28
  -5 -12  -8  433.17    8.66
   5  12   9  203.78    8.37
  -5 -12  -9  195.48    3.77
   5  12  10  424.94   11.45
  -5 -12 -10  402.47    8.43
   5  12  11    7.08    0.99
  -5 -12 -11    5.69    0.63
   5  12  12    2.05    1.11
  -5 -12 -12    1.27    0.83
   5  12  13   15.17    1.37
  -5 -12 -13   16.43    1.21
   5  12  14  189.38    7.52
  -5 -12 -14  186.15    5.17
   5  12  15   45.95    3.36
  -5 -12 -15   46.37    1.52
   5  12  16    4.54    1.26
  -5 -12 -16    5.16    1.28
   5  12  17   21.53    2.80
  -5 -12 -17   23.52    1.87
   5  12  18   14.41    1.75
  -5 -12 -18   15.89    1.63
   5  12  19    7.18    1.85
  -5 -12 -19    9.44    2.03
   5  12  20    8.01    2.78
  -5 -12 -20    6.57    1.71
  -5 -12 -21    7.35    2.38
   5  12  22   32.97    2.43
  -5 -12 -22   32.48    2.09
   5  12  23    1.16    3.32
  -5 -12 -23    1.50    1.74
   5  12  24    0.77    1.34
  -5 -12 -24    1.17    1.76
   5  13 -24    1.00    3.02
  -5 -13  24    3.39    1.78
   5  13 -23    3.71    2.84
  -5 -13  23    5.15    1.79
   5  13 -22   10.82    2.07
  -5 -13  22   10.17    1.45
   5  13 -21  100.84    4.71
  -5 -13  21   97.28    3.50
  -5 -13  20  256.54    6.89
   5  13 -19   37.26    3.20
  -5 -13  19   44.72    2.07
  -5 -13  18    1.06    1.09
   5  13 -17   47.98    3.10
  -5 -13  17   45.71    2.05
  -5 -13  16   45.78    2.04
   5  13 -15   72.27    2.17
  -5 -13  15   70.30    1.95
   5  13 -14   55.66    2.16
  -5 -13  14   51.26    1.89
   5  13 -13    1.92    1.11
  -5 -13  13    2.85    0.76
   5  13 -12   57.16    2.12
  -5 -13  12   55.38    1.85
   5  13 -11   71.52    3.28
  -5 -13  11   64.15    3.06
   5  13 -10    1.65    0.81
  -5 -13  10    1.91    0.91
   5  13  -9  115.39    3.55
  -5 -13   9  123.57    3.15
   5  13  -8  623.64   22.08
  -5 -13   8  637.72   12.67
   5  13  -7   59.94    1.74
  -5 -13   7   59.91    1.82
   5  13  -6  563.04   11.23
  -5 -13   6  560.72   11.26
   5  13  -5  156.43    3.77
  -5 -13   5  158.17    4.45
   5  13  -4    8.22    0.81
  -5 -13   4    7.96    0.78
   5  13  -3   18.31    1.84
  -5 -13   3   17.83    0.90
   5  13  -2 1299.04   24.64
  -5 -13   2 1288.60   21.20
   5  13  -1  660.92   13.17
  -5 -13   1  683.58   16.83
   5  13   0  331.96    8.52
  -5 -13   0  336.57    6.08
   5  13   1   92.04    2.17
  -5 -13  -1   92.82    2.42
   5  13   2 2799.17   64.47
  -5 -13  -2 2791.88   45.14
   5  13   3   32.84    1.26
  -5 -13  -3   31.18    1.13
   5  13   4   39.23    1.41
  -5 -13  -4   39.28    1.28
   5  13   5  106.09    3.36
  -5 -13  -5  102.54    2.55
   5  13   6  679.81   13.77
  -5 -13  -6  663.65   13.35
   5  13   7    9.89    0.95
  -5 -13  -7   11.44    0.83
   5  13   8    1.54    1.27
  -5 -13  -8    1.11    0.62
   5  13   9  395.39   14.08
  -5 -13  -9  401.44    9.94
  -5 -13 -10   85.97    1.91
   5  13  11    5.53    1.99
  -5 -13 -11    4.12    0.79
  -5 -13 -12   37.35    1.71
   5  13  13   60.03    3.16
  -5 -13 -13   61.10    1.83
   5  13  14  464.39   11.79
  -5 -13 -14  450.73    9.76
   5  13  15    2.29    1.63
  -5 -13 -15    1.04    1.08
   5  13  16   98.19    5.00
  -5 -13 -16   99.92    3.31
   5  13  17   44.85    2.34
  -5 -13 -17   41.59    2.17
   5  13  18  317.55   11.60
  -5 -13 -18  331.43    8.62
   5  13  19   -0.07    1.74
  -5 -13 -19    1.88    1.14
   5  13  20   90.07    3.79
  -5 -13 -20   85.85    3.66
  -5 -13 -21    2.35    2.07
   5  13  22   45.21    3.59
  -5 -13 -22   49.55    2.54
  -5 -13 -23   10.96    2.73
  -5 -14  23    0.44    2.30
   5  14 -22    2.36    2.12
  -5 -14  22    3.26    1.86
   5  14 -21   48.24    3.85
  -5 -14  21   43.29    2.19
   5  14 -20    6.12    2.72
  -5 -14  20    5.60    1.44
   5  14 -19    1.76    2.35
  -5 -14  19    1.86    1.39
  -5 -14  18   53.96    3.33
   5  14 -17  303.61   11.40
  -5 -14  17  308.51    8.20
   5  14 -16    9.09    1.98
  -5 -14  16    7.48    0.83
   5  14 -15   46.56    3.47
  -5 -14  15   47.09    1.73
   5  14 -14  186.52    4.40
  -5 -14  14  195.14    4.60
   5  14 -13   39.36    1.58
  -5 -14  13   40.26    1.59
   5  14 -12  261.87    6.94
  -5 -14  12  264.51    5.83
   5  14 -11   11.59    1.31
  -5 -14  11    8.79    0.72
   5  14 -10  779.51   25.23
  -5 -14  10  769.04   19.00
   5  14  -9    7.93    1.01
  -5 -14   9    7.89    0.86
   5  14  -8  728.01   17.40
  -5 -14   8  708.84   14.27
   5  14  -7  593.76   13.77
  -5 -14   7  567.87    9.81
   5  14  -6   15.69    1.18
  -5 -14   6   13.66    0.86
   5  14  -5   41.47    1.45
  -5 -14   5   42.97    1.54
   5  14  -4  187.54    3.76
  -5 -14   4  188.99    5.21
   5  14  -3  359.22   12.75
  -5 -14   3  361.00    7.73
   5  14  -2   63.47    2.40
  -5 -14   2   68.39    1.87
   5  14  -1   12.08    0.90
  -5 -14   1   11.40    0.73
   5  14   0  506.59    8.86
  -5 -14   0  508.51   12.33
   5  14   1   19.80    0.97
  -5 -14  -1   18.63    0.82
   5  14   2 1168.77   27.69
  -5 -14  -2 1131.68   18.69
   5  14   3  274.64    6.10
  -5 -14  -3  260.76    5.51
   5  14   4  648.66   11.06
  -5 -14  -4  645.80   11.15
   5  14   5   15.29    0.96
  -5 -14  -5   15.94    1.21
   5  14   6  284.57   11.03
  -5 -14  -6  287.40    6.32
   5  14   7  265.52    7.14
  -5 -14  -7  279.44    5.98
   5  14   8  310.37   11.69
  -5 -14  -8  323.92    6.13
   5  14   9  333.76    9.37
  -5 -14  -9  321.09    8.49
  -5 -14 -10  314.31   11.44
  -5 -14 -11   24.18    1.14
   5  14  12   -0.29    2.07
  -5 -14 -12   -0.20    0.83
   5  14  13   55.99    3.12
  -5 -14 -13   52.89    2.15
   5  14  14   59.83    3.49
  -5 -14 -14   60.71    1.95
   5  14  15   82.19    3.55
  -5 -14 -15   83.04    3.19
   5  14  16   55.59    3.24
  -5 -14 -16   55.29    2.31
   5  14  17   49.17    3.61
  -5 -14 -17   53.90    3.74
   5  14  18    0.26    1.76
  -5 -14 -18   -0.23    1.96
   5  14  19   26.17    3.57
  -5 -14 -19   28.36    3.74
   5  14  20   14.43    2.36
  -5 -14 -20   15.92    1.83
   5  14  21    9.07    3.12
  -5 -14 -21   12.63    1.93
  -5 -15  22    0.16    1.86
   5  15 -21    0.22    2.90
  -5 -15  21    0.51    1.86
   5  15 -20   23.25    2.74
  -5 -15  20   28.17    1.84
   5  15 -19    1.11    1.83
  -5 -15  19    1.81    1.57
  -5 -15  18   15.27    1.54
   5  15 -17   22.20    1.89
  -5 -15  17   18.80    1.73
   5  15 -16   61.05    2.48
  -5 -15  16   55.40    1.52
   5  15 -15  141.78    6.15
  -5 -15  15  131.47    3.49
   5  15 -14    1.40    1.39
  -5 -15  14    3.12    0.88
   5  15 -13    4.28    0.99
  -5 -15  13    7.32    0.82
   5  15 -12   50.70    1.71
  -5 -15  12   54.96    1.75
   5  15 -11  116.36    2.98
  -5 -15  11  111.95    2.95
   5  15 -10   32.52    1.39
  -5 -15  10   30.34    1.12
   5  15  -9   26.90    1.49
  -5 -15   9   26.36    1.15
   5  15  -8  586.50   11.46
  -5 -15   8  574.64   11.70
   5  15  -7   50.39    2.83
  -5 -15   7   49.84    1.40
   5  15  -6  205.97    4.70
  -5 -15   6  200.63    4.92
   5  15  -5  326.16    8.89
  -5 -15   5  336.93    6.39
   5  15  -4  448.28    8.88
  -5 -15   4  447.72    8.45
   5  15  -3  186.82    3.75
  -5 -15   3  187.83    3.74
   5  15  -2  140.30    4.37
  -5 -15   2  143.31    2.85
   5  15  -1 1276.56   24.21
  -5 -15   1 1247.50   23.47
   5  15   0  187.74    5.27
  -5 -15   0  173.88    3.99
   5  15   1  135.12    3.61
  -5 -15  -1  135.02    2.78
   5  15   2 1063.40   20.83
  -5 -15  -2 1041.55   19.92
   5  15   3  101.21    2.65
  -5 -15  -3  103.48    2.62
   5  15   4   35.10    1.51
  -5 -15  -4   32.37    1.09
   5  15   5   51.45    1.59
  -5 -15  -5   50.76    2.10
   5  15   6  478.17   11.70
  -5 -15  -6  471.70    9.54
   5  15   7   14.55    1.41
  -5 -15  -7   15.54    0.83
   5  15   8   35.71    1.86
  -5 -15  -8   36.17    1.39
   5  15   9   98.12    4.86
  -5 -15  -9  110.67    2.42
   5  15  10  144.94    6.41
  -5 -15 -10  140.12    4.07
   5  15  11  145.07    6.91
  -5 -15 -11  148.20    4.33
   5  15  12    6.08    2.27
  -5 -15 -12    2.53    0.74
   5  15  13    8.05    2.43
  -5 -15 -13    5.99    0.99
   5  15  14  114.52    5.44
  -5 -15 -14  105.53    3.63
   5  15  15   37.29    2.21
  -5 -15 -15   35.71    2.02
   5  15  16  102.28    5.09
  -5 -15 -16  110.78    3.53
   5  15  17   56.02    4.30
  -5 -15 -17   64.63    3.92
   5  15  18  117.23    6.09
  -5 -15 -18  125.63    3.95
   5  15  19   67.31    3.56
  -5 -15 -19   72.40    3.44
   5  15  20    0.44    2.17
  -5 -15 -20    1.29    1.52
  -5 -16  20    3.80    1.34
   5  16 -19    0.81    1.67
  -5 -16  19    2.56    1.55
   5  16 -18   18.19    3.05
  -5 -16  18   18.25    1.57
   5  16 -17  130.14    4.19
  -5 -16  17  132.51    4.33
   5  16 -16   32.80    2.67
  -5 -16  16   32.11    1.78
   5  16 -15    1.74    1.82
  -5 -16  15    3.67    0.95
   5  16 -14  142.89    6.24
  -5 -16  14  138.12    3.36
   5  16 -13  380.43    9.31
  -5 -16  13  389.59    7.03
   5  16 -12  180.76    4.15
  -5 -16  12  170.73    4.13
   5  16 -11   69.34    2.71
  -5 -16  11   78.98    2.27
   5  16 -10  147.49    4.22
  -5 -16  10  144.97    3.60
   5  16  -9  218.57    4.93
  -5 -16   9  230.18    5.05
   5  16  -8  224.23    4.98
  -5 -16   8  217.97    4.92
   5  16  -7   22.29    1.66
  -5 -16   7   18.69    1.07
   5  16  -6   10.13    1.24
  -5 -16   6   10.25    0.79
   5  16  -5   -0.29    0.96
  -5 -16   5    0.00    0.88
   5  16  -4    1.57    0.81
  -5 -16   4    2.00    0.54
   5  16  -3  404.56    8.80
  -5 -16   3  403.99    7.22
   5  16  -2   51.98    1.66
  -5 -16   2   52.30    1.66
   5  16  -1   14.31    1.37
  -5 -16   1   12.97    0.74
   5  16   0  157.32    6.38
  -5 -16   0  157.55    3.71
   5  16   1  100.31    2.77
  -5 -16  -1   98.49    2.21
   5  16   2  135.00    4.18
  -5 -16  -2  125.53    2.69
   5  16   3   18.97    1.36
  -5 -16  -3   19.44    0.82
   5  16   4    0.77    0.88
  -5 -16  -4    0.57    0.72
   5  16   5   14.38    1.25
  -5 -16  -5   11.34    0.88
   5  16   6  183.12    8.13
  -5 -16  -6  185.10    3.67
   5  16   7  538.22   13.30
  -5 -16  -7  543.91   10.72
   5  16   8  135.21    3.94
  -5 -16  -8  133.69    3.16
   5  16   9  144.09    4.22
  -5 -16  -9  136.35    3.01
   5  16  10  602.56   19.95
  -5 -16 -10  626.90   10.79
   5  16  11  384.40   15.66
  -5 -16 -11  397.82    8.17
   5  16  12   16.96    2.46
  -5 -16 -12   26.84    1.13
  -5 -16 -13    1.89    1.02
   5  16  14   13.42    2.75
  -5 -16 -14   12.50    1.11
   5  16  15   16.11    2.19
  -5 -16 -15   12.76    2.03
   5  16  16   -0.20    1.98
  -5 -16 -16    0.30    1.30
   5  16  17    5.64    2.22
  -5 -16 -17    8.95    1.86
   5  16  18    1.05    3.01
  -5 -16 -18   -0.12    1.67
   5  16  19   42.46    4.43
  -5 -16 -19   42.35    3.85
   5  17 -19    0.39    3.27
  -5 -17  19    0.96    2.78
   5  17 -18    2.27    2.15
  -5 -17  18    1.45    1.21
   5  17 -17    9.33    1.73
  -5 -17  17    8.74    1.46
  -5 -17  16    0.13    1.14
   5  17 -15   -1.36    1.71
  -5 -17  15    1.74    0.84
  -5 -17  14    1.50    1.90
   5  17 -13   33.15    3.16
  -5 -17  13   25.40    1.54
   5  17 -12   26.49    2.73
  -5 -17  12   21.42    1.05
   5  17 -11   23.51    1.67
  -5 -17  11   19.41    1.24
   5  17 -10    1.45    1.27
  -5 -17  10    1.10    0.83
   5  17  -9  103.52    3.56
  -5 -17   9   99.75    3.44
   5  17  -8    9.09    1.27
  -5 -17   8    9.92    1.08
   5  17  -7   52.94    1.62
  -5 -17   7   54.24    1.66
   5  17  -6  183.73    5.09
  -5 -17   6  173.70    4.22
   5  17  -5  124.12    3.10
  -5 -17   5  124.20    2.69
   5  17  -4  119.24    3.06
  -5 -17   4  114.26    2.90
   5  17  -3    3.85    0.88
  -5 -17   3    3.69    0.58
   5  17  -2  159.72    4.64
  -5 -17   2  158.57    3.74
   5  17  -1  218.56    5.70
  -5 -17   1  215.04    4.11
   5  17   0  250.03    6.71
  -5 -17   0  262.27    4.95
   5  17   1  236.56    5.55
  -5 -17  -1  236.27    5.12
   5  17   2    2.31    0.96
  -5 -17  -2    1.57    0.66
   5  17   3  381.59    8.07
  -5 -17  -3  375.98    8.11
   5  17   4   35.96    1.69
  -5 -17  -4   33.97    1.18
   5  17   5  238.41    8.67
  -5 -17  -5  245.26    5.53
   5  17   6    1.40    1.13
  -5 -17  -6    0.75    0.84
   5  17   7   67.66    3.87
  -5 -17  -7   73.04    1.85
   5  17   8   46.16    1.86
  -5 -17  -8   40.87    1.60
   5  17   9   38.23    1.83
  -5 -17  -9   38.02    1.28
   5  17  10   19.61    2.22
  -5 -17 -10   16.91    0.99
   5  17  11  101.63    4.65
  -5 -17 -11   98.08    2.44
   5  17  12    2.11    1.71
  -5 -17 -12    2.09    0.75
   5  17  13   -2.39    1.66
  -5 -17 -13   38.03    1.42
   5  17  14   -0.40    1.61
  -5 -17 -14   -0.19    0.90
   5  17  15  303.94    7.91
  -5 -17 -15  303.71    7.96
   5  17  16   -0.45    2.81
  -5 -17 -16    1.97    1.64
   5  17  17   41.97    2.87
  -5 -17 -17   43.72    2.94
   5  18 -17   24.59    3.55
  -5 -18  17   22.78    2.06
   5  18 -16   49.46    2.94
  -5 -18  16   44.01    2.66
  -5 -18  15    2.03    1.61
   5  18 -14    0.99    1.49
  -5 -18  14   -0.02    0.97
   5  18 -13  304.08    6.53
  -5 -18  13  309.11    5.82
  -5 -18  12    2.65    0.97
   5  18 -11    2.20    1.17
  -5 -18  11    1.58    0.91
  -5 -18  10    0.69    0.75
   5  18  -9  595.59   12.42
  -5 -18   9  583.52   11.75
   5  18  -8  181.55    7.01
  -5 -18   8  186.23    3.74
   5  18  -7   -1.51    1.24
  -5 -18   7    0.38    0.72
   5  18  -6    7.21    2.27
  -5 -18   6    7.52    0.80
   5  18  -5   41.95    1.98
  -5 -18   5   43.31    1.61
   5  18  -4    6.65    1.11
  -5 -18   4    7.61    0.88
   5  18  -3   48.00    2.27
  -5 -18   3   45.76    1.39
   5  18  -2  101.94    3.31
  -5 -18   2  101.85    2.34
   5  18  -1  165.67    4.11
  -5 -18   1  166.11    3.48
   5  18   0    1.04    1.13
  -5 -18   0    0.16    0.70
   5  18   1   53.53    2.32
  -5 -18  -1   54.14    1.57
   5  18   2   40.74    1.77
  -5 -18  -2   40.87    1.55
   5  18   3  576.12   11.74
  -5 -18  -3  595.88   10.71
   5  18   4    3.79    1.28
  -5 -18  -4    2.27    0.67
   5  18   5    2.89    1.54
  -5 -18  -5    3.74    0.76
   5  18   6   27.72    1.51
  -5 -18  -6   25.87    1.06
  -5 -18  -7  468.68    8.47
   5  18   8   26.50    2.86
  -5 -18  -8   27.11    1.53
   5  18   9   96.17    2.92
  -5 -18  -9   94.56    2.22
   5  18  10  155.48    4.73
  -5 -18 -10  163.28    4.15
   5  18  11  175.53    7.90
  -5 -18 -11  198.16    3.93
   5  18  12   47.07    2.49
  -5 -18 -12   45.08    1.81
   5  18  13   67.38    5.55
  -5 -18 -13   69.04    2.72
  -5 -18 -14   43.15    3.65
   5  18  15    0.87    2.09
  -5 -18 -15    2.57    1.46
  -5 -18 -16   20.62    2.75
  -5 -19  16    4.07    2.52
   5  19 -15   22.57    3.39
  -5 -19  15   19.08    1.41
   5  19 -14    8.68    2.14
  -5 -19  14   10.22    1.19
   5  19 -13   31.19    2.32
  -5 -19  13   28.46    1.36
   5  19 -12    9.72    2.57
  -5 -19  12   10.93    1.09
   5  19 -11    7.34    2.71
  -5 -19  11    7.16    1.06
   5  19 -10    3.75    1.65
  -5 -19  10    1.32    0.93
   5  19  -9  137.89    4.47
  -5 -19   9  147.47    3.22
   5  19  -8   -0.41    1.17
  -5 -19   8    0.79    0.81
   5  19  -7   28.42    3.04
  -5 -19   7   26.06    1.25
   5  19  -6   20.39    1.76
  -5 -19   6   20.50    1.02
   5  19  -5  207.04    8.25
  -5 -19   5  215.16    4.28
   5  19  -4   21.26    1.85
  -5 -19   4   18.06    1.13
   5  19  -3   28.60    1.80
  -5 -19   3   31.21    1.30
   5  19  -2    3.31    2.30
  -5 -19   2    3.14    0.71
   5  19  -1  303.99    6.70
  -5 -19   1  301.30    5.86
   5  19   0   97.66    3.56
  -5 -19   0   94.41    2.25
   5  19   1   70.19    2.71
  -5 -19  -1   68.93    1.87
   5  19   2  123.50    3.89
  -5 -19  -2  125.49    2.84
   5  19   3  116.19    5.00
  -5 -19  -3  123.47    2.67
   5  19   4    4.52    1.69
  -5 -19  -4    4.42    0.91
   5  19   5   44.07    1.84
  -5 -19  -5   47.74    1.49
   5  19   6  102.93    4.67
  -5 -19  -6  107.93    2.99
   5  19   7    0.94    1.41
  -5 -19  -7    1.08    0.80
   5  19   8   42.19    3.77
  -5 -19  -8   40.26    1.49
   5  19   9   16.81    2.23
  -5 -19  -9   17.01    1.23
   5  19  10    0.33    1.75
  -5 -19 -10    0.50    0.91
  -5 -19 -11   20.33    1.32
   5  19  12    2.68    2.65
  -5 -19 -12   -0.34    1.03
   5  19  13   24.72    3.42
  -5 -19 -13   28.47    1.72
   5  19  14    6.33    3.75
   5  20 -14    4.29    2.54
  -5 -20  14    0.45    1.20
   5  20 -13   10.37    3.51
  -5 -20  13   10.22    1.18
   5  20 -12   -0.28    2.87
  -5 -20  12    0.31    1.07
   5  20 -11    8.37    2.83
  -5 -20  11   10.58    0.99
   5  20 -10    3.49    1.85
  -5 -20  10    3.55    0.98
   5  20  -9   79.20    4.83
  -5 -20   9   86.05    2.25
   5  20  -8   22.79    3.12
  -5 -20   8   21.10    1.33
   5  20  -7    3.76    1.55
  -5 -20   7    4.18    0.90
   5  20  -6   -0.43    1.43
  -5 -20   6    1.07    0.82
   5  20  -5  206.25    4.72
  -5 -20   5  208.17    4.09
   5  20  -4   39.19    2.01
  -5 -20   4   36.74    1.47
   5  20  -3   35.14    1.75
  -5 -20   3   33.02    1.26
   5  20  -2   24.36    2.08
  -5 -20   2   23.53    1.22
   5  20  -1    7.27    2.52
  -5 -20   1    7.63    0.94
   5  20   0   48.44    2.27
  -5 -20   0   48.68    1.48
   5  20   1  103.54    3.00
  -5 -20  -1  101.01    2.29
   5  20   2    7.29    1.64
  -5 -20  -2    9.74    1.08
   5  20   3  278.02    7.97
  -5 -20  -3  270.57    5.87
   5  20   4    3.74    2.52
  -5 -20  -4    1.12    0.92
   5  20   5    1.21    1.38
  -5 -20  -5    2.18    0.88
   5  20   6   20.51    2.15
  -5 -20  -6   19.09    1.17
   5  20   7  137.77    4.66
  -5 -20  -7  139.90    3.13
   5  20   8    3.65    1.95
  -5 -20  -8    1.89    0.99
   5  20   9    0.74    1.58
  -5 -20  -9   -0.10    0.99
   5  20  10    3.71    1.78
  -5 -20 -10    1.54    0.95
   5  20  11   84.34    5.40
  -5 -20 -11   93.93    2.52
   5  20  12   12.81    3.48
  -5 -20 -12   10.58    1.34
   5  21 -12    9.34    2.37
  -5 -21  12    7.61    1.63
   5  21 -11    4.68    3.22
  -5 -21  11    1.93    1.28
   5  21 -10   10.18    3.39
  -5 -21  10   12.12    1.26
   5  21  -9  142.07    6.95
  -5 -21   9  150.12    4.08
   5  21  -8   81.54    2.77
  -5 -21   8   79.62    2.11
   5  21  -7    1.57    2.85
  -5 -21   7    2.86    0.95
   5  21  -6   12.57    1.75
  -5 -21   6   14.28    1.24
   5  21  -5  131.08    4.49
  -5 -21   5  139.94    2.97
   5  21  -4   22.43    2.31
  -5 -21   4   24.53    1.44
   5  21  -3    5.63    1.89
  -5 -21   3    6.71    0.93
   5  21  -2    6.89    1.95
  -5 -21   2    6.01    1.16
   5  21  -1  155.03    3.37
  -5 -21   1  157.24    3.90
  -5 -21   0  138.41    3.17
   5  21   1    2.35    1.56
  -5 -21  -1    1.95    0.83
   5  21   2   23.04    2.07
  -5 -21  -2   27.59    1.30
   5  21   3  247.88    7.46
  -5 -21  -3  248.42    5.00
   5  21   4   44.39    2.39
  -5 -21  -4   48.62    1.62
   5  21   5   44.82    2.49
  -5 -21  -5   45.24    1.85
   5  21   6   20.14    3.19
  -5 -21  -6   19.15    1.18
   5  21   7    9.08    1.79
  -5 -21  -7   10.06    1.17
   5  21   8   12.07    2.78
  -5 -21  -8   13.85    1.16
   5  21   9   -0.81    1.88
  -5 -21  -9    0.25    1.18
  -5 -21 -10    0.24    1.14
  -5 -21 -11    3.08    1.91
  -5 -22  11    2.55    2.22
  -5 -22  10   22.13    1.77
   5  22  -9    3.52    2.19
  -5 -22   9   -0.19    1.12
   5  22  -8   23.51    4.02
  -5 -22   8   19.27    1.40
   5  22  -7    8.62    2.26
  -5 -22   7   11.25    1.31
  -5 -22   6   47.18    1.69
   5  22  -5    6.67    3.74
  -5 -22   5    3.45    1.28
   5  22  -4   -0.29    1.73
  -5 -22   4    0.28    1.03
   5  22  -3   44.92    2.30
  -5 -22   3   45.23    1.93
  -5 -22   2    1.69    1.09
   5  22  -1    4.48    2.79
  -5 -22   1    5.21    0.97
   5  22   0    2.05    1.38
  -5 -22   0    1.68    1.01
   5  22   1   37.22    2.90
  -5 -22  -1   41.21    1.56
   5  22   2   14.26    1.95
  -5 -22  -2   12.54    1.15
   5  22   3   -1.22    1.79
  -5 -22  -3    0.80    1.08
   5  22   4    3.97    1.96
  -5 -22  -4    2.63    0.97
   5  22   5   87.15    4.01
  -5 -22  -5   85.99    2.28
   5  22   6    3.46    3.08
  -5 -22  -6    2.99    1.20
   5  22   7   66.57    4.52
  -5 -22  -7   68.35    2.07
   5  22   8   23.20    3.85
  -5 -22  -8   23.21    1.43
  -5 -22  -9   48.31    2.59
  -5 -23   9   53.20    2.98
   5  23  -8   -3.53    3.32
  -5 -23   8    1.61    1.83
   5  23  -7    7.16    2.06
  -5 -23   7    8.61    1.16
   5  23  -6   52.81    4.45
  -5 -23   6   55.03    1.86
   5  23  -5  162.01    4.65
  -5 -23   5  162.23    3.59
   5  23  -4    2.09    2.00
  -5 -23   4    0.22    1.12
   5  23  -3    1.57    1.76
  -5 -23   3    2.28    1.05
   5  23  -2    4.06    1.65
  -5 -23   2    2.16    1.21
   5  23  -1   13.65    2.54
  -5 -23   1   15.23    1.28
   5  23   0   84.21    5.77
  -5 -23   0   88.42    2.55
   5  23   1   -1.07    2.51
  -5 -23  -1    1.26    1.21
   5  23   2   14.99    1.75
  -5 -23  -2   16.20    1.82
   5  23   3   10.36    1.76
  -5 -23  -3    9.84    1.45
   5  23   4    4.07    2.49
  -5 -23  -4    4.24    1.23
   5  23   5   -0.36    2.85
  -5 -23  -5    0.32    1.20
   5  23   6   57.20    4.40
  -5 -23  -6   69.49    2.27
  -5 -23  -7   10.01    2.00
  -5 -23  -8    4.41    2.32
   5  24  -7    8.36    4.76
  -5 -24   7   10.47    2.46
  -5 -24   6    4.66    1.85
   5  24  -5   32.93    2.66
  -5 -24   5   36.13    1.81
   5  24  -4   19.72    2.23
  -5 -24   4   18.72    1.49
   5  24  -3    2.18    2.50
  -5 -24   3   -0.14    1.26
   5  24  -2    7.42    1.93
  -5 -24   2    6.01    0.98
   5  24  -1    1.41    2.49
  -5 -24   1    1.24    1.32
   5  24   0    1.89    2.05
  -5 -24   0    2.70    1.13
   5  24   1    0.21    2.63
  -5 -24  -1    2.27    1.18
   5  24   2    9.67    3.61
  -5 -24  -2    8.25    1.25
   5  24   3    0.02    2.10
  -5 -24  -3    0.01    1.07
   5  24   4    7.49    4.04
  -5 -24  -4    5.85    2.07
   5  24   5    2.15    4.24
  -5 -24  -5    0.68    1.93
  -5 -24  -6   20.12    2.42
   5  25  -5   22.08    3.70
  -5 -25   5   30.00    2.25
   5  25  -4   -0.74    4.28
  -5 -25   4    0.72    1.77
   5  25  -3    4.59    3.75
  -5 -25   3    3.26    3.77
   5  25  -2    0.18    3.80
  -5 -25   2    1.09    1.56
   5  25  -1   24.56    1.92
  -5 -25   1   29.98    1.72
   5  25   0    1.62    3.01
  -5 -25   0    4.67    1.46
   5  25   1    1.10    4.02
  -5 -25  -1    5.21    2.49
  -5 -25  -2    6.10    1.63
  -5 -25  -3    1.89    2.10
   5  25   4   11.03    4.24
  -5 -25  -4   14.04    3.68
   5  26   1    1.00    3.34
   6   0 -28    3.70    2.58
   6   0 -27    0.33    2.13
   6   0 -26   55.90    2.09
   6   0 -25   -0.53    1.60
   6   0 -24   52.57    2.66
   6   0 -23   -0.79    1.16
   6   0 -22  194.32    5.90
   6   0 -21   -0.15    0.82
   6   0 -20  353.90    7.23
   6   0 -19    0.22    0.80
   6   0 -18   86.42    2.88
   6   0 -17   -0.74    0.57
   6   0 -16  241.47    6.71
   6   0 -15    0.01    0.49
   6   0 -14   52.37    1.36
   6   0 -13   -0.12    0.49
   6   0 -12  975.99   16.20
   6   0 -11    0.68    0.60
   6   0 -10   27.82    0.99
   6   0  -9    0.29    0.49
   6   0  -8  322.91    8.56
   6   0  -7    0.47    0.48
   6   0  -6  257.28    5.42
   6   0  -5    0.57    0.51
   6   0  -4  233.05    6.11
   6   0  -3    0.38    0.49
   6   0  -2  166.47    4.45
   6   0   0  691.25   16.13
   6   0   1   -0.18    0.48
   6   0   2 1666.19   37.57
   6   0   3    0.67    0.43
   6   0   4  676.40   13.34
   6   0   5    0.59    0.51
   6   0   6 5211.67  159.84
   6   0   7    1.01    0.65
   6   0   8 2404.07   44.56
   6   0   9   -0.13    0.58
   6   0  10 1901.71   43.24
   6   0  11    0.54    0.68
   6   0  12 6419.49  114.34
   6   0  13   -0.29    0.76
   6   0  14  714.87   14.39
   6   0  15   -0.72    0.71
   6   0  16  465.29   12.08
   6   0  17    0.63    0.84
   6   0  18   31.08    1.64
   6   0  19    0.36    1.04
   6   0  20   75.47    3.02
   6   0  21   -0.63    1.37
   6   0  22    4.98    1.92
   6   0  23   -0.46    2.29
   6   0  24   66.75    2.48
   6   0  25    0.20    1.95
   6   0  26   21.63    2.41
  -6  -1  28   29.68    1.78
   6   1 -27    2.91    1.77
  -6  -1  27    1.28    2.06
   6   1 -26    8.74    2.08
  -6  -1  26   10.68    1.52
   6   1 -25   11.65    1.54
  -6  -1  25   11.36    1.97
   6   1 -24   91.85    3.71
  -6  -1  24   94.70    2.89
   6   1 -23    1.31    1.06
  -6  -1  23    2.46    1.39
   6   1 -22   11.48    1.31
  -6  -1  22   11.15    1.20
   6   1 -21    0.94    1.27
  -6  -1  21    1.51    0.96
   6   1 -20    5.23    0.86
  -6  -1  20    4.51    0.65
   6   1 -19   13.80    0.92
  -6  -1  19   13.50    1.78
   6   1 -18  172.97    3.97
  -6  -1  18  172.57    3.82
   6   1 -17    5.08    0.70
  -6  -1  17    5.07    0.73
   6   1 -16  284.74    7.20
  -6  -1  16  284.68    6.14
   6   1 -15   20.04    1.09
  -6  -1  15   20.30    0.87
   6   1 -14    1.86    0.63
  -6  -1  14    2.61    0.69
   6   1 -13    5.01    0.51
  -6  -1  13    5.55    0.73
   6   1 -12  383.48    7.80
  -6  -1  12  396.90    6.88
   6   1 -11  393.95    8.06
  -6  -1  11  392.55    6.80
   6   1 -10 1839.46   34.28
  -6  -1  10 1846.96   29.84
   6   1  -9    3.17    0.48
  -6  -1   9    2.83    0.57
   6   1  -8  116.74    2.38
  -6  -1   8  123.03    2.97
   6   1  -7   28.64    1.25
  -6  -1   7   28.98    1.00
   6   1  -6 2093.18   47.40
  -6  -1   6 2055.22   47.14
   6   1  -5  386.55    7.95
  -6  -1   5  394.61   10.23
   6   1  -3  392.42    8.01
  -6  -1   3  389.31    7.86
   6   1  -2    2.29    0.49
  -6  -1   2    4.65    0.87
   6   1  -1   39.10    1.24
  -6  -1   1   40.33    1.37
   6   1   0    0.18    0.82
   6   1   1    5.81    0.60
  -6  -1  -1    4.27    0.55
   6   1   2  375.69    9.30
  -6  -1  -2  384.48    7.77
   6   1   3   31.29    1.02
  -6  -1  -3   28.88    1.22
   6   1   4 2014.09   32.67
  -6  -1  -4 1987.33   37.12
   6   1   5    3.19    0.60
  -6  -1  -5    3.74    0.60
   6   1   6   41.65    1.59
  -6  -1  -6   38.30    1.43
   6   1   7  112.82    2.72
  -6  -1  -7  108.14    2.21
   6   1   8  747.70   14.77
  -6  -1  -8  784.62   18.68
   6   1   9   21.89    0.97
  -6  -1  -9   22.24    0.95
   6   1  10 2154.52   39.93
  -6  -1 -10 2159.20   49.60
   6   1  11   92.85    2.76
  -6  -1 -11   92.05    2.35
   6   1  12  658.64   13.25
  -6  -1 -12  669.60   13.64
   6   1  13    3.69    0.70
  -6  -1 -13    4.54    0.85
   6   1  14  102.37    2.51
  -6  -1 -14  106.30    2.58
   6   1  15  105.02    2.75
  -6  -1 -15  103.25    3.15
   6   1  16  319.79    6.77
  -6  -1 -16  316.23    6.55
   6   1  17   48.58    1.70
  -6  -1 -17   49.06    1.65
   6   1  18   -0.45    1.29
  -6  -1 -18    0.70    0.92
   6   1  19   12.21    1.15
  -6  -1 -19   12.10    1.53
   6   1  20  644.81   16.22
  -6  -1 -20  657.97   13.18
   6   1  21    0.71    1.45
  -6  -1 -21   -1.76    1.74
   6   1  22  406.07    8.78
  -6  -1 -22  404.06    8.82
   6   1  23    2.03    1.73
  -6  -1 -23    0.29    1.71
   6   1  24   84.22    2.93
  -6  -1 -24   82.95    2.82
   6   1  25    2.49    2.29
  -6  -1 -25    1.68    2.69
   6   1  26   21.37    3.04
  -6  -1 -26   25.19    2.69
  -6  -2  28    0.89    1.97
   6   2 -27   21.97    2.61
  -6  -2  27   22.53    2.01
   6   2 -26    1.58    1.65
  -6  -2  26    0.84    1.43
   6   2 -25   26.17    1.79
  -6  -2  25   21.74    1.95
   6   2 -24    2.27    1.25
  -6  -2  24    3.25    1.63
   6   2 -23    1.29    1.45
  -6  -2  23    1.12    1.10
   6   2 -22   14.61    1.43
  -6  -2  22   12.70    1.08
   6   2 -21    7.02    0.95
  -6  -2  21    6.18    0.87
   6   2 -20  111.70    2.87
  -6  -2  20  103.05    3.34
   6   2 -19    2.04    0.71
  -6  -2  19    0.90    0.82
   6   2 -18  241.33    4.91
  -6  -2  18  248.76    6.40
   6   2 -17  319.74    7.75
  -6  -2  17  315.64    7.88
   6   2 -16  459.35   11.14
  -6  -2  16  454.46   11.15
   6   2 -15    2.18    0.59
  -6  -2  15    2.96    0.82
   6   2 -14  786.54   13.23
  -6  -2  14  779.56   14.97
   6   2 -13    2.09    0.53
  -6  -2  13    1.65    0.52
   6   2 -12  635.58   15.23
  -6  -2  12  629.77   12.04
   6   2 -11    0.42    0.52
  -6  -2  11    0.28    0.59
   6   2 -10  165.02    3.54
  -6  -2  10  164.48    3.65
   6   2  -9  266.46    5.48
  -6  -2   9  259.33    5.25
   6   2  -8 2476.44   45.16
  -6  -2   8 2470.91   54.50
   6   2  -7 1028.10   20.14
  -6  -2   7 1002.08   16.69
   6   2  -6 2528.50   39.92
  -6  -2   6 2530.78   40.28
   6   2  -5   71.11    1.88
  -6  -2   5   72.05    1.85
   6   2  -4  387.72    7.86
  -6  -2   4  395.29    7.95
   6   2  -3  951.55   22.91
  -6  -2   3  949.40   18.22
   6   2  -2   21.29    0.86
  -6  -2   2   23.29    1.12
   6   2  -1   38.37    1.02
  -6  -2   1   37.53    1.22
   6   2   0  621.48   10.78
  -6  -2   0  633.79   15.08
  -6  -2  -1    4.05    0.53
   6   2   2  872.80   14.79
  -6  -2  -2  864.65   16.87
   6   2   3 1272.80   29.74
  -6  -2  -3 1292.85   24.14
   6   2   4 4824.34  107.28
  -6  -2  -4 4716.48   84.67
   6   2   5    1.23    0.75
  -6  -2  -5    0.41    0.57
   6   2   6 1393.70   31.84
  -6  -2  -6 1391.14   25.83
   6   2   7   59.49    1.60
  -6  -2  -7   59.41    1.73
   6   2   8 1769.78   40.53
  -6  -2  -8 1789.38   28.98
   6   2   9  866.05   17.12
  -6  -2  -9  851.83   16.38
   6   2  10  148.01    3.00
  -6  -2 -10  148.08    4.07
   6   2  11  159.56    4.64
  -6  -2 -11  163.29    3.73
   6   2  12 2103.77   38.62
  -6  -2 -12 2111.74   38.53
   6   2  13    6.17    0.88
  -6  -2 -13    5.23    0.63
   6   2  14  805.80   15.75
  -6  -2 -14  784.94   15.56
   6   2  15  759.97   18.27
  -6  -2 -15  769.80   15.41
   6   2  16  376.34    8.12
  -6  -2 -16  367.21    9.43
   6   2  17    3.51    1.23
  -6  -2 -17    5.75    0.90
   6   2  18  180.40    5.09
  -6  -2 -18  186.39    8.18
   6   2  19    2.57    0.94
  -6  -2 -19    2.80    1.21
   6   2  20    2.16    1.27
  -6  -2 -20    0.33    1.44
   6   2  21   33.26    1.75
  -6  -2 -21   31.42    1.79
   6   2  22    3.67    1.79
  -6  -2 -22    2.48    1.94
   6   2  23    9.36    1.81
  -6  -2 -23    7.45    1.52
   6   2  24   12.09    2.01
  -6  -2 -24   12.13    2.06
   6   2  25    0.64    2.59
  -6  -2 -25    0.00    4.02
  -6  -2 -26    4.15    2.47
   6   3 -28   18.65    3.61
  -6  -3  28   12.02    2.51
   6   3 -27   11.81    1.76
  -6  -3  27   10.92    2.34
   6   3 -26   20.54    2.26
  -6  -3  26   22.52    2.04
   6   3 -25   78.16    2.63
  -6  -3  25   78.74    3.05
   6   3 -24  229.93    4.80
  -6  -3  24  231.52    6.42
   6   3 -23    4.24    1.03
  -6  -3  23    4.35    2.06
   6   3 -22  240.58    4.71
  -6  -3  22  243.37    5.25
   6   3 -21   57.14    1.86
  -6  -3  21   55.64    2.03
   6   3 -20  160.92    3.83
  -6  -3  20  160.83    3.78
   6   3 -19   87.89    2.88
  -6  -3  19   87.60    2.20
   6   3 -18    5.28    0.80
  -6  -3  18    4.28    0.83
   6   3 -17   13.24    1.05
  -6  -3  17   10.02    0.74
   6   3 -16  531.98   12.66
  -6  -3  16  535.96   13.04
   6   3 -15   38.06    1.41
  -6  -3  15   37.73    1.45
   6   3 -14  192.17    5.25
  -6  -3  14  191.35    4.13
   6   3 -13   11.64    0.66
  -6  -3  13   11.31    0.84
   6   3 -12  486.37   12.01
  -6  -3  12  476.76   11.64
   6   3 -11    6.78    0.59
  -6  -3  11    6.62    0.61
   6   3 -10  195.54    5.11
  -6  -3  10  196.11    4.21
   6   3  -9    6.99    0.68
  -6  -3   9    7.59    0.70
   6   3  -8   40.01    1.12
  -6  -3   8   39.17    1.23
   6   3  -7    5.18    0.69
  -6  -3   7    5.49    0.53
   6   3  -6  244.25    5.18
  -6  -3   6  237.94    5.19
   6   3  -5   38.32    1.01
  -6  -3   5   39.44    1.29
   6   3  -4  814.37   19.73
  -6  -3   4  852.81   19.87
   6   3  -3  610.33   21.69
  -6  -3   3  586.88   14.40
   6   3  -2 2404.93   53.69
  -6  -3   2 2459.73   39.87
   6   3  -1 1996.83   45.66
  -6  -3   1 1955.75   36.93
   6   3   0 1844.81   42.86
  -6  -3   0 1866.57   34.63
   6   3   1    5.52    0.63
  -6  -3  -1    4.17    0.67
   6   3   2 2504.95   77.82
  -6  -3  -2 2526.86   40.30
   6   3   3  386.85    7.78
  -6  -3  -3  388.45    7.82
   6   3   4 1627.29   30.64
  -6  -3  -4 1642.78   37.32
   6   3   5 1035.53   17.10
  -6  -3  -5 1040.78   24.29
   6   3   6   15.76    0.79
  -6  -3  -6   15.25    0.77
   6   3   7 1041.30   24.37
  -6  -3  -7 1066.03   24.77
   6   3   8    4.89    0.65
  -6  -3  -8    5.11    0.55
   6   3   9   60.18    2.11
  -6  -3  -9   59.00    1.98
   6   3  10  356.46    9.54
  -6  -3 -10  353.28    8.94
   6   3  11    0.04    0.71
  -6  -3 -11    1.22    0.61
   6   3  12  626.75   14.83
  -6  -3 -12  615.95   12.14
   6   3  13   39.81    1.75
  -6  -3 -13   38.82    1.35
   6   3  14  417.38   10.04
  -6  -3 -14  428.94    8.69
   6   3  15   33.25    1.49
  -6  -3 -15   31.61    1.26
   6   3  16  128.10    2.71
  -6  -3 -16  132.15    4.32
   6   3  17   42.30    2.00
  -6  -3 -17   40.21    1.79
   6   3  18   49.62    1.93
  -6  -3 -18   55.43    2.28
   6   3  19   30.81    1.87
  -6  -3 -19   35.43    2.52
   6   3  20  298.82    6.87
  -6  -3 -20  293.31    7.87
   6   3  21    1.68    1.13
  -6  -3 -21    0.59    1.26
   6   3  22  218.19    5.44
  -6  -3 -22  218.90    5.20
   6   3  23   56.75    2.12
  -6  -3 -23   60.05    2.52
   6   3  24   61.37    2.61
  -6  -3 -24   57.76    2.46
   6   3  25   13.07    3.32
  -6  -3 -25   14.34    2.38
   6   3  26   30.65    4.68
  -6  -3 -26   24.79    2.90
  -6  -3 -27    8.75    2.58
  -6  -4  29    2.16    2.79
  -6  -4  28   -0.41    2.11
   6   4 -27    9.29    3.34
  -6  -4  27   10.15    2.33
   6   4 -26   16.74    1.65
  -6  -4  26   15.01    1.82
   6   4 -25    6.04    1.39
  -6  -4  25    6.09    1.43
   6   4 -24    0.57    1.53
  -6  -4  24    1.29    1.20
   6   4 -23  190.02    5.77
  -6  -4  23  182.65    5.26
   6   4 -22   51.29    1.88
  -6  -4  22   47.54    2.19
   6   4 -21   65.27    2.43
  -6  -4  21   59.46    2.22
   6   4 -20   25.50    1.60
  -6  -4  20   28.03    1.72
   6   4 -19   36.22    1.37
  -6  -4  19   37.07    1.72
   6   4 -18    0.46    0.63
  -6  -4  18    0.40    0.70
   6   4 -17  271.53    6.86
  -6  -4  17  272.09    5.74
   6   4 -16  499.77    9.98
  -6  -4  16  492.71    9.92
   6   4 -15  151.62    4.15
  -6  -4  15  152.77    3.54
   6   4 -14 1531.95   34.92
  -6  -4  14 1492.62   28.09
   6   4 -13  152.00    3.50
  -6  -4  13  156.64    3.61
   6   4 -12  773.80   15.11
  -6  -4  12  761.02   14.74
   6   4 -11  777.48   14.85
  -6  -4  11  785.03   15.42
   6   4 -10 1549.25   35.57
  -6  -4  10 1568.08   29.04
   6   4  -9   70.64    1.79
  -6  -4   9   68.57    1.56
   6   4  -8 2524.40   56.93
  -6  -4   8 2562.72   57.97
   6   4  -7  282.13    6.24
  -6  -4   7  285.59    5.28
   6   4  -6 1609.85   37.25
  -6  -4   6 1613.49   26.13
   6   4  -5  724.32   17.05
  -6  -4   5  696.90   11.59
   6   4  -4    3.86    0.82
  -6  -4   4    4.66    0.62
   6   4  -3 1023.40   23.52
  -6  -4   3 1037.62   24.89
   6   4  -2 1512.10   34.92
  -6  -4   2 1530.35   28.64
   6   4  -1 1031.13   24.07
  -6  -4   1  997.33   19.79
   6   4   0 1755.39   39.02
  -6  -4   0 1765.12   39.74
   6   4   1  397.64    7.74
  -6  -4  -1  411.18    8.32
   6   4   2   64.93    2.10
  -6  -4  -2   61.59    2.71
   6   4   3   26.98    1.75
  -6  -4  -3   24.42    0.88
   6   4   4 5964.80  132.50
  -6  -4  -4 6155.29  194.43
   6   4   5   89.69    3.05
  -6  -4  -5   89.57    2.14
   6   4   6   16.03    0.71
  -6  -4  -6   16.34    0.85
   6   4   7  880.25   17.39
  -6  -4  -7  906.06   17.46
   6   4   8  177.35    4.05
  -6  -4  -8  177.26    5.01
   6   4   9   86.63    2.11
  -6  -4  -9   81.02    2.13
   6   4  10   89.39    2.68
  -6  -4 -10   92.50    2.34
   6   4  11  196.26    3.56
  -6  -4 -11  200.44    5.15
   6   4  12   54.17    1.39
  -6  -4 -12   56.25    2.10
   6   4  13    2.40    0.97
  -6  -4 -13    0.54    0.96
   6   4  14  709.06   16.48
  -6  -4 -14  694.07   13.52
   6   4  15 1001.47   19.38
  -6  -4 -15  987.95   24.27
   6   4  16   18.79    1.19
  -6  -4 -16   18.99    1.16
   6   4  17  141.27    5.71
  -6  -4 -17  151.71    3.83
   6   4  18  201.61    4.62
  -6  -4 -18  204.93    8.71
   6   4  19    1.70    1.45
  -6  -4 -19    1.63    1.32
   6   4  20    8.10    1.29
  -6  -4 -20    6.75    1.17
   6   4  21   13.88    1.56
  -6  -4 -21   14.92    1.37
   6   4  22    3.13    1.64
  -6  -4 -22    2.05    2.12
   6   4  23   29.24    2.30
  -6  -4 -23   23.25    3.01
   6   4  24   -0.41    2.09
  -6  -4 -24    2.95    2.13
   6   4  25    4.66    3.70
  -6  -4 -25    3.48    2.69
  -6  -4 -26   -0.92    2.38
  -6  -4 -27   25.26    3.18
  -6  -5  29   14.02    1.96
  -6  -5  28   23.83    2.51
   6   5 -27    4.48    3.34
  -6  -5  27    2.59    2.11
   6   5 -26    4.48    1.41
  -6  -5  26    5.75    1.82
   6   5 -25   64.17    3.08
  -6  -5  25   68.77    3.22
   6   5 -24  347.20    8.24
  -6  -5  24  322.48    8.78
   6   5 -23    1.54    1.20
  -6  -5  23    2.20    1.30
   6   5 -22   35.29    1.69
  -6  -5  22   33.22    1.97
   6   5 -21   93.27    2.31
  -6  -5  21   87.40    2.23
   6   5 -20   77.54    2.58
  -6  -5  20   78.73    2.23
   6   5 -19  133.06    2.88
  -6  -5  19  136.76    3.17
   6   5 -18   61.86    2.27
  -6  -5  18   63.07    1.97
   6   5 -17  113.84    3.31
  -6  -5  17  110.14    2.76
   6   5 -16   15.99    0.80
  -6  -5  16   16.47    0.92
   6   5 -15  666.08   12.63
  -6  -5  15  662.32   12.37
   6   5 -14  598.36   12.17
  -6  -5  14  578.63   11.33
   6   5 -13  379.37    9.41
  -6  -5  13  383.45    7.84
   6   5 -12 2081.52   47.42
  -6  -5  12 2078.07   33.28
   6   5 -11   21.55    0.90
  -6  -5  11   21.69    0.87
   6   5 -10  522.52   10.24
  -6  -5  10  521.77    9.10
   6   5  -9  332.19    8.36
  -6  -5   9  337.91    8.71
   6   5  -8 1345.15   30.94
  -6  -5   8 1361.20   30.83
   6   5  -7  213.81    5.86
  -6  -5   7  214.52    4.61
   6   5  -6    5.07    0.75
  -6  -5   6    3.78    0.48
   6   5  -5  187.96    6.82
  -6  -5   5  178.88    7.31
   6   5  -4 1065.32   20.23
  -6  -5   4 1033.41   34.04
   6   5  -3  107.37    2.57
  -6  -5   3  107.86    3.15
   6   5  -2  830.39   15.72
  -6  -5   2  859.22   16.77
   6   5  -1 3453.05   77.23
  -6  -5   1 3354.59   62.10
   6   5   0   19.77    0.86
  -6  -5   0   20.23    1.06
   6   5   1  228.73    5.65
  -6  -5  -1  239.14    6.12
   6   5   2 4099.28   73.92
  -6  -5  -2 4054.64   89.89
   6   5   3  672.86   22.31
  -6  -5  -3  666.16   22.60
   6   5   4   14.90    1.07
  -6  -5  -4   14.03    0.90
   6   5   5 1716.34   39.92
  -6  -5  -5 1738.62   32.27
   6   5   6  758.68   12.79
  -6  -5  -6  768.11   18.09
   6   5   7  712.40   13.86
  -6  -5  -7  713.38   13.98
   6   5   8   10.52    0.71
  -6  -5  -8    9.22    0.88
   6   5   9  382.49   10.03
  -6  -5  -9  386.67    9.80
   6   5  10    0.70    0.63
  -6  -5 -10    1.93    0.66
   6   5  11   72.75    2.43
  -6  -5 -11   75.31    1.98
   6   5  12   69.15    2.28
  -6  -5 -12   71.78    2.43
   6   5  13   25.65    1.34
  -6  -5 -13   27.83    1.37
   6   5  14  503.43   12.43
  -6  -5 -14  491.90   12.68
   6   5  15   23.06    1.44
  -6  -5 -15   25.11    1.29
   6   5  16  293.73    7.92
  -6  -5 -16  301.88    8.19
   6   5  17   17.71    1.18
  -6  -5 -17   16.88    1.32
   6   5  18   11.25    1.13
  -6  -5 -18   11.77    1.13
   6   5  19  232.19    6.92
  -6  -5 -19  222.88    6.58
   6   5  20   70.42    2.89
  -6  -5 -20   74.04    2.40
   6   5  21    0.10    1.36
  -6  -5 -21    2.07    1.59
   6   5  22   28.73    2.13
  -6  -5 -22   32.28    2.40
   6   5  23  187.40    5.46
  -6  -5 -23  200.84    8.92
   6   5  24    4.30    1.28
  -6  -5 -24    7.74    3.71
   6   5  25   -2.46    3.66
  -6  -5 -25   -0.80    2.34
  -6  -5 -26    3.87    2.47
  -6  -5 -27    3.09    2.53
   6   6 -29    7.56    4.47
  -6  -6  29    5.03    2.47
  -6  -6  28    0.80    2.15
   6   6 -27   13.35    2.66
  -6  -6  27   13.12    1.84
   6   6 -26    4.02    3.20
  -6  -6  26    4.69    2.16
   6   6 -25    5.32    1.09
  -6  -6  25    7.02    2.64
   6   6 -24   19.01    1.56
  -6  -6  24   20.94    1.98
   6   6 -23  142.05    3.56
  -6  -6  23  138.39    4.44
   6   6 -22  137.29    2.99
  -6  -6  22  136.67    4.38
   6   6 -21  143.33    3.69
  -6  -6  21  142.55    4.14
   6   6 -20  192.61    5.18
  -6  -6  20  182.74    5.19
   6   6 -19   32.45    1.67
  -6  -6  19   32.26    1.30
   6   6 -18  227.02    6.07
  -6  -6  18  231.33    4.99
   6   6 -17 1082.53   24.99
  -6  -6  17 1036.27   19.61
   6   6 -16   76.97    2.16
  -6  -6  16   80.30    2.66
   6   6 -15   37.37    1.29
  -6  -6  15   38.28    1.31
   6   6 -14  123.64    3.17
  -6  -6  14  124.71    3.59
   6   6 -13  541.31   10.74
  -6  -6  13  541.22   11.09
   6   6 -12  585.27   11.89
  -6  -6  12  597.04   14.68
   6   6 -11  612.79   10.37
  -6  -6  11  616.13   12.16
   6   6 -10  420.64    7.20
  -6  -6  10  439.26    8.91
   6   6  -9  301.87    7.72
  -6  -6   9  296.06    6.19
   6   6  -8 2960.11   48.24
  -6  -6   8 2943.79   53.80
   6   6  -7  127.41    3.47
  -6  -6   7  118.97    2.87
   6   6  -6  792.92   19.39
  -6  -6   6  801.94   26.34
   6   6  -5   32.15    1.10
  -6  -6   5   32.41    1.32
   6   6  -4   78.90    2.59
  -6  -6   4   79.09    1.74
   6   6  -3  543.88   10.75
  -6  -6   3  538.37   11.06
   6   6  -2   57.25    1.35
  -6  -6   2   58.57    1.59
   6   6  -1    7.00    0.79
  -6  -6   1    7.66    0.68
   6   6   0 1594.01   29.89
  -6  -6   0 1616.14   31.08
   6   6   1  105.92    2.57
  -6  -6  -1  107.53    2.67
   6   6   2  812.09   19.94
  -6  -6  -2  808.32   15.32
   6   6   3 1484.66   28.04
  -6  -6  -3 1483.33   28.01
   6   6   4 1922.36   44.28
  -6  -6  -4 1933.52   43.88
   6   6   5    9.55    0.84
  -6  -6  -5    9.97    0.66
   6   6   6  110.77    2.70
  -6  -6  -6  109.13    2.53
   6   6   7 2262.90   51.80
  -6  -6  -7 2343.02   52.70
   6   6   8  151.79    4.19
  -6  -6  -8  158.15    4.38
   6   6   9  317.20    8.12
  -6  -6  -9  324.06    6.74
   6   6  10  720.34   16.81
  -6  -6 -10  752.96   17.77
   6   6  11  538.76   13.08
  -6  -6 -11  534.06    9.14
   6   6  12    5.34    1.12
  -6  -6 -12    5.62    0.76
   6   6  13  518.63   10.21
  -6  -6 -13  519.09   13.12
   6   6  14  235.33    5.90
  -6  -6 -14  235.99    5.20
   6   6  15  229.25    8.43
  -6  -6 -15  229.68    5.06
   6   6  16   49.10    2.20
  -6  -6 -16   48.15    2.04
   6   6  17    1.10    0.89
  -6  -6 -17    0.80    1.01
   6   6  18    5.51    1.29
  -6  -6 -18    6.29    1.30
   6   6  19    3.62    1.08
  -6  -6 -19    2.70    1.20
   6   6  20   35.91    1.65
  -6  -6 -20   35.21    1.73
   6   6  21   12.32    1.61
  -6  -6 -21   10.59    2.88
   6   6  22    9.30    1.61
  -6  -6 -22    6.14    1.74
   6   6  23    1.26    3.34
  -6  -6 -23   -1.43    2.17
   6   6  24    4.08    2.57
  -6  -6 -24    3.36    1.79
   6   6  25   16.55    3.02
  -6  -6 -25   12.40    4.08
  -6  -6 -26   -0.41    2.16
   6   6  27    7.11    3.89
  -6  -6 -27    4.79    2.17
   6   7 -29   28.70    4.91
  -6  -7  29   24.08    2.27
   6   7 -28    8.42    3.71
  -6  -7  28    9.19    2.07
  -6  -7  27   23.96    1.92
   6   7 -26    0.74    2.21
  -6  -7  26    0.15    2.81
   6   7 -25   33.19    3.76
  -6  -7  25   35.92    2.42
   6   7 -24   77.06    3.17
  -6  -7  24   69.58    3.13
   6   7 -23  165.39    3.52
  -6  -7  23  169.61    7.25
   6   7 -22    7.69    1.00
  -6  -7  22    9.14    1.44
   6   7 -21    3.64    1.09
  -6  -7  21    2.30    1.01
   6   7 -20    2.98    0.85
  -6  -7  20    4.65    0.96
   6   7 -19   90.82    2.99
  -6  -7  19   94.61    2.83
   6   7 -18  185.04    4.27
  -6  -7  18  187.05    4.45
   6   7 -17   69.82    2.46
  -6  -7  17   65.43    1.89
   6   7 -16    3.02    0.66
  -6  -7  16    1.87    0.86
   6   7 -15  253.36    5.61
  -6  -7  15  244.12    5.22
   6   7 -14  840.21   15.97
  -6  -7  14  833.74   16.17
   6   7 -13  228.96    5.92
  -6  -7  13  240.24    6.29
   6   7 -12  701.76   24.36
  -6  -7  12  678.64   13.10
   6   7 -11  185.99    4.34
  -6  -7  11  187.74    4.37
   6   7 -10   82.66    2.46
  -6  -7  10   76.48    1.96
   6   7  -9  697.62   13.94
  -6  -7   9  685.99   11.67
   6   7  -8 1657.03   30.97
  -6  -7   8 1663.91   27.03
   6   7  -7  155.07    3.36
  -6  -7   7  160.87    3.58
   6   7  -6  327.49    6.78
  -6  -7   6  320.01    8.06
   6   7  -5  494.94   17.89
  -6  -7   5  505.03    8.86
   6   7  -4 3555.06   64.32
  -6  -7   4 3499.43   64.48
   6   7  -3 1930.43   30.92
  -6  -7   3 1988.06   32.05
   6   7  -2  166.08    3.19
  -6  -7   2  169.56    3.38
   6   7  -1 1345.27   30.95
  -6  -7   1 1358.25   25.58
   6   7   0  723.85   12.20
  -6  -7   0  729.06   17.38
   6   7   1  203.60    4.51
  -6  -7  -1  200.11    4.29
   6   7   2 3663.30   57.66
  -6  -7  -2 3666.45   82.64
   6   7   3    5.69    0.79
  -6  -7  -3    4.78    0.60
   6   7   4  748.93   14.72
  -6  -7  -4  761.88   18.72
   6   7   5  127.12    3.76
  -6  -7  -5  125.47    2.92
   6   7   6  936.75   22.09
  -6  -7  -6  932.72   17.35
   6   7   7  994.63   19.60
  -6  -7  -7  995.82   18.51
   6   7   8  163.88    4.58
  -6  -7  -8  162.43    3.09
   6   7   9    1.71    0.60
  -6  -7  -9    1.31    0.61
   6   7  10  636.20   15.27
  -6  -7 -10  632.94   15.40
   6   7  11   13.60    1.13
  -6  -7 -11   12.83    0.83
   6   7  12   85.11    2.77
  -6  -7 -12   84.25    2.26
   6   7  13  422.48   10.49
  -6  -7 -13  433.15   11.30
   6   7  14   75.16    2.40
  -6  -7 -14   74.43    2.68
   6   7  15  227.18    6.28
  -6  -7 -15  225.02    5.02
   6   7  16   79.72    2.35
  -6  -7 -16   78.24    2.79
   6   7  17   45.81    2.21
  -6  -7 -17   44.85    1.65
   6   7  18    3.81    1.09
  -6  -7 -18    4.08    1.06
   6   7  19  339.80    8.92
  -6  -7 -19  326.09    8.61
   6   7  20   10.17    1.41
  -6  -7 -20   10.38    2.19
   6   7  21    5.55    1.96
  -6  -7 -21    4.03    1.91
   6   7  22   10.06    2.29
  -6  -7 -22    5.51    3.31
   6   7  23  143.05    4.83
  -6  -7 -23  142.79    6.38
   6   7  24   -1.10    2.70
  -6  -7 -24   -1.00    2.39
   6   7  25    0.99    2.84
  -6  -7 -25    2.80    1.61
   6   7  26   10.90    3.39
  -6  -7 -26    5.45    2.28
   6   7  27    4.57    3.64
  -6  -7 -27    5.01    2.64
  -6  -8  29    7.95    4.58
   6   8 -28    0.26    4.28
  -6  -8  28    1.89    2.20
   6   8 -27   24.37    4.35
  -6  -8  27   19.15    2.46
  -6  -8  26   10.94    1.77
  -6  -8  25   11.75    1.68
  -6  -8  24   11.54    1.46
   6   8 -23    9.23    2.55
  -6  -8  23    8.88    1.57
   6   8 -22   84.97    2.87
  -6  -8  22   89.19    3.46
   6   8 -21   16.07    2.39
  -6  -8  21   20.48    1.75
   6   8 -20  245.53    9.53
  -6  -8  20  229.02    4.94
   6   8 -19   31.77    1.71
  -6  -8  19   32.52    1.34
   6   8 -18   91.78    2.99
  -6  -8  18   92.84    2.39
   6   8 -17  514.68   10.16
  -6  -8  17  499.70    9.72
   6   8 -16  571.16   11.57
  -6  -8  16  551.55   11.48
   6   8 -15  101.29    3.17
  -6  -8  15  101.05    2.73
   6   8 -14   55.87    1.72
  -6  -8  14   57.38    1.64
   6   8 -13 1186.87   26.84
  -6  -8  13 1202.38   23.07
   6   8 -12   62.93    1.82
  -6  -8  12   59.52    1.70
   6   8 -11   25.84    1.24
  -6  -8  11   29.10    1.35
   6   8 -10  236.70    6.29
  -6  -8  10  235.56    6.61
   6   8  -9 2477.13   54.98
  -6  -8   9 2453.58   45.35
   6   8  -8  551.15   10.84
  -6  -8   8  540.96    9.06
   6   8  -7   63.37    2.57
  -6  -8   7   62.38    1.63
   6   8  -6 2787.32   43.95
  -6  -8   6 2752.65   61.77
   6   8  -5    5.07    0.70
  -6  -8   5    5.44    0.62
   6   8  -4 1150.49   19.14
  -6  -8   4 1148.35   21.87
   6   8  -3  333.58    6.88
  -6  -8   3  333.54    6.16
   6   8  -2 1028.86   23.94
  -6  -8   2 1028.54   19.86
   6   8  -1  685.44   16.85
  -6  -8   1  675.12   11.63
   6   8   0  523.35   12.97
  -6  -8   0  518.21   10.05
   6   8   1  106.53    2.70
  -6  -8  -1  109.91    2.78
   6   8   2   53.66    1.65
  -6  -8  -2   52.62    1.57
   6   8   3  137.85    3.08
  -6  -8  -3  139.50    2.78
   6   8   4   48.82    1.45
  -6  -8  -4   47.50    1.44
   6   8   5   55.42    2.80
  -6  -8  -5   57.16    1.46
   6   8   6  486.94   11.66
  -6  -8  -6  484.47    9.59
   6   8   7 1802.34   42.09
  -6  -8  -7 1798.57   33.48
   6   8   8  101.14    2.51
  -6  -8  -8  104.54    3.00
   6   8   9  172.32    5.00
  -6  -8  -9  173.07    3.74
   6   8  10  531.86   13.27
  -6  -8 -10  534.28   10.31
   6   8  11  250.68    5.44
  -6  -8 -11  252.43    5.54
   6   8  12    3.62    0.86
  -6  -8 -12    2.66    0.83
   6   8  13  166.98    4.04
  -6  -8 -13  164.24    3.79
   6   8  14   93.73    2.64
  -6  -8 -14   96.76    3.27
   6   8  15   95.67    2.54
  -6  -8 -15   97.89    3.04
   6   8  16    2.25    1.02
  -6  -8 -16    4.14    1.07
   6   8  17    3.74    0.83
  -6  -8 -17    3.86    1.19
   6   8  18    2.87    1.56
  -6  -8 -18    2.74    1.08
   6   8  19    0.41    1.32
  -6  -8 -19    0.50    1.36
   6   8  20   27.55    2.51
  -6  -8 -20   21.39    2.87
   6   8  21   53.91    3.67
  -6  -8 -21   58.16    2.70
   6   8  22    4.24    3.21
  -6  -8 -22    4.82    1.73
   6   8  23   19.44    3.67
  -6  -8 -23   25.33    3.00
   6   8  24   14.41    3.40
  -6  -8 -24   14.46    2.07
   6   8  25   24.23    4.06
  -6  -8 -25   16.72    2.72
   6   8  26    0.42    2.85
  -6  -8 -26    0.38    2.13
  -6  -8 -27    1.61    2.82
  -6  -9  28    2.24    3.96
  -6  -9  27   34.36    1.91
   6   9 -26   13.02    3.94
  -6  -9  26   11.77    1.73
   6   9 -25  119.41    6.86
  -6  -9  25  114.59    3.89
   6   9 -24    0.36    2.05
  -6  -9  24   -0.29    1.54
   6   9 -23   67.62    4.39
  -6  -9  23   69.36    2.73
   6   9 -22    6.31    2.45
  -6  -9  22    7.30    1.37
   6   9 -21   99.46    2.64
  -6  -9  21   97.74    3.38
   6   9 -20    1.41    0.95
  -6  -9  20   -0.26    1.17
   6   9 -19   73.61    2.84
  -6  -9  19   75.72    2.20
   6   9 -18  202.69    4.50
  -6  -9  18  198.42    4.69
   6   9 -17   71.25    2.63
  -6  -9  17   68.44    2.50
   6   9 -16    4.80    0.95
  -6  -9  16    4.97    0.74
   6   9 -15    5.90    0.94
  -6  -9  15    4.35    0.64
   6   9 -14  378.44    9.12
  -6  -9  14  375.83    7.75
   6   9 -13   21.33    1.23
  -6  -9  13   20.60    1.22
   6   9 -12  141.80    3.98
  -6  -9  12  138.39    3.36
   6   9 -11  285.97    7.44
  -6  -9  11  285.69    6.12
   6   9 -10  671.48   12.90
  -6  -9  10  650.91   12.88
   6   9  -9  631.67   15.11
  -6  -9   9  620.53   15.92
   6   9  -8  813.42   26.49
  -6  -9   8  780.78   25.62
   6   9  -7    9.43    0.94
  -6  -9   7    8.28    0.99
   6   9  -6  142.76    3.13
  -6  -9   6  147.43    4.55
   6   9  -5   74.39    2.35
  -6  -9   5   73.96    2.02
   6   9  -4 1430.69   27.45
  -6  -9   4 1415.34   26.88
   6   9  -3    5.08    0.99
  -6  -9   3    6.21    0.65
   6   9  -2    6.66    0.67
  -6  -9   2    5.18    0.62
   6   9  -1  982.52   23.25
  -6  -9   1  982.35   18.72
   6   9   0 1210.86   23.43
  -6  -9   0 1207.27   22.98
   6   9   1 1816.67   41.67
  -6  -9  -1 1903.17   42.88
   6   9   2   28.44    1.28
  -6  -9  -2   26.29    1.07
   6   9   3   97.38    3.00
  -6  -9  -3   94.76    2.76
   6   9   4  189.96    3.64
  -6  -9  -4  187.97    4.24
   6   9   5    3.11    0.53
  -6  -9  -5    2.13    0.74
   6   9   6   81.74    2.63
  -6  -9  -6   81.90    3.84
   6   9   7   92.16    3.73
  -6  -9  -7   93.38    2.05
   6   9   8 2027.49   46.52
  -6  -9  -8 2029.87   38.49
   6   9   9   48.61    1.94
  -6  -9  -9   50.83    1.88
   6   9  10 1192.19   22.37
  -6  -9 -10 1185.59   22.45
   6   9  11  148.68    4.17
  -6  -9 -11  149.61    3.95
   6   9  12  192.76    5.55
  -6  -9 -12  189.91    4.16
   6   9  13  340.47    8.87
  -6  -9 -13  330.76    7.04
   6   9  14  248.48    6.77
  -6  -9 -14  249.53    5.60
   6   9  15   72.48    2.59
  -6  -9 -15   73.34    2.87
   6   9  16    6.26    1.08
  -6  -9 -16    7.33    1.01
   6   9  17   21.22    1.40
  -6  -9 -17   21.71    1.57
   6   9  18    3.97    1.04
  -6  -9 -18    6.57    1.73
   6   9  19   55.16    2.59
  -6  -9 -19   54.34    4.39
  -6  -9 -20   -0.19    1.40
  -6  -9 -21   10.14    1.79
   6   9  22   13.32    2.44
  -6  -9 -22   12.40    1.97
   6   9  23   36.06    2.93
  -6  -9 -23   30.92    2.30
   6   9  24   -0.30    2.67
  -6  -9 -24    5.51    3.09
   6   9  25    2.30    2.65
  -6  -9 -25    1.10    1.73
  -6  -9 -26   -0.30    3.24
  -6 -10  27   -0.28    2.35
   6  10 -26   21.31    2.80
  -6 -10  26   15.84    3.17
   6  10 -25    5.83    2.55
  -6 -10  25    6.61    2.08
   6  10 -24    0.83    2.13
  -6 -10  24    2.41    1.57
   6  10 -23    2.89    1.98
  -6 -10  23    3.35    1.53
   6  10 -22   64.43    4.13
  -6 -10  22   65.46    3.71
  -6 -10  21    3.18    1.34
   6  10 -20  102.50    3.52
  -6 -10  20  103.72    3.24
   6  10 -19   76.91    2.61
  -6 -10  19   76.45    2.56
   6  10 -18   82.16    3.00
  -6 -10  18   80.52    2.21
   6  10 -17  314.17    7.97
  -6 -10  17  320.59    6.81
   6  10 -16  312.53    8.14
  -6 -10  16  307.76    6.58
   6  10 -15  107.81    3.40
  -6 -10  15  108.64    2.80
   6  10 -14  188.53    5.59
  -6 -10  14  188.01    4.12
   6  10 -13  423.03   10.77
  -6 -10  13  401.19    8.35
   6  10 -12    0.89    0.73
  -6 -10  12    1.41    0.64
   6  10 -11   41.50    1.83
  -6 -10  11   39.61    1.42
   6  10 -10   13.88    1.15
  -6 -10  10   14.45    0.95
   6  10  -9  344.71    9.28
  -6 -10   9  327.74   11.83
   6  10  -8  789.44   18.83
  -6 -10   8  790.93   19.32
   6  10  -7  107.47    2.74
  -6 -10   7  104.41    2.21
   6  10  -6 2055.62   38.41
  -6 -10   6 2062.75   39.43
   6  10  -5  419.88   10.16
  -6 -10   5  437.29    8.79
   6  10  -4  703.48   16.95
  -6 -10   4  705.65   14.01
   6  10  -3  296.27    6.26
  -6 -10   3  293.29    7.53
   6  10  -2 4639.18   73.05
  -6 -10   2 4557.43   83.04
   6  10  -1  194.59    4.18
  -6 -10   1  192.79    5.24
   6  10   0  979.53   19.04
  -6 -10   0  971.19   18.65
   6  10   1  115.92    3.00
  -6 -10  -1  123.47    2.58
   6  10   2  670.13   16.40
  -6 -10  -2  663.99   13.48
   6  10   3  404.46    8.44
  -6 -10  -3  401.50    8.12
   6  10   4  302.62    7.72
  -6 -10  -4  308.07    7.95
   6  10   5    0.15    0.76
  -6 -10  -5    0.12    0.59
   6  10   6   13.27    0.94
  -6 -10  -6   13.72    0.98
   6  10   7  715.29   17.04
  -6 -10  -7  697.00   16.20
   6  10   8  221.34    7.92
  -6 -10  -8  228.34    5.05
   6  10   9  235.08    5.20
  -6 -10  -9  225.15    4.73
   6  10  10   68.49    2.32
  -6 -10 -10   67.60    1.87
   6  10  11    4.31    0.93
  -6 -10 -11    4.44    0.67
   6  10  12   26.22    1.40
  -6 -10 -12   23.90    1.27
   6  10  13   19.39    1.35
  -6 -10 -13   19.12    1.05
   6  10  14   78.78    2.80
  -6 -10 -14   76.11    2.49
   6  10  15  129.70    3.39
  -6 -10 -15  140.99    3.51
   6  10  16   28.03    1.54
  -6 -10 -16   29.47    1.50
   6  10  17   13.29    1.30
  -6 -10 -17   13.33    2.02
   6  10  18   48.92    3.56
  -6 -10 -18   44.97    2.20
   6  10  19    2.19    2.53
  -6 -10 -19    1.24    1.67
   6  10  20   34.09    3.46
  -6 -10 -20   39.48    2.14
   6  10  21  103.39    5.72
  -6 -10 -21  111.38    3.89
   6  10  22   16.17    2.48
  -6 -10 -22   16.05    1.77
   6  10  23    3.75    2.50
  -6 -10 -23    2.70    2.21
   6  10  24    4.95    2.89
  -6 -10 -24    3.36    2.35
   6  10  25    1.40    3.87
  -6 -10 -25    2.87    2.32
  -6 -11  26   20.37    4.30
   6  11 -25   93.20    3.61
  -6 -11  25   84.43    2.80
   6  11 -24    3.41    2.16
  -6 -11  24   -0.25    1.64
   6  11 -23    6.29    2.80
  -6 -11  23    9.10    2.04
  -6 -11  22    2.37    1.24
   6  11 -21  148.70    4.74
  -6 -11  21  148.62    4.89
  -6 -11  20   47.11    2.06
   6  11 -19  134.62    6.03
  -6 -11  19  135.91    4.15
   6  11 -18   87.56    3.77
  -6 -11  18   84.30    2.35
   6  11 -17  105.29    2.66
  -6 -11  17  102.27    2.71
   6  11 -16    2.05    1.09
  -6 -11  16    0.34    0.73
   6  11 -15   21.25    1.79
  -6 -11  15   17.96    1.00
   6  11 -14  576.48   13.96
  -6 -11  14  575.40   11.19
   6  11 -13   83.24    2.90
  -6 -11  13   81.49    2.24
   6  11 -12   66.71    2.38
  -6 -11  12   67.03    1.88
   6  11 -11 1238.20   23.57
  -6 -11  11 1191.71   23.02
   6  11 -10  571.66   13.93
  -6 -11  10  590.08   11.73
   6  11  -9  450.30   11.24
  -6 -11   9  454.55   12.03
   6  11  -8   83.88    2.69
  -6 -11   8   80.60    2.16
   6  11  -7  260.08    4.88
  -6 -11   7  258.77    5.61
   6  11  -6  240.78    5.11
  -6 -11   6  233.96    5.26
   6  11  -5  205.96    5.61
  -6 -11   5  204.54    4.60
   6  11  -4  150.98    4.10
  -6 -11   4  150.68    3.57
   6  11  -3    8.81    0.87
  -6 -11   3    9.84    0.86
   6  11  -2   78.38    2.50
  -6 -11   2   81.88    2.07
   6  11  -1 2035.84   38.76
  -6 -11   1 2046.88   38.30
   6  11   0   92.12    2.95
  -6 -11   0   89.96    2.31
   6  11   1  120.31    2.82
  -6 -11  -1  119.34    2.99
   6  11   2  159.17    3.89
  -6 -11  -2  156.18    4.34
   6  11   3  869.17   20.66
  -6 -11  -3  887.37   14.67
   6  11   4  246.40    6.74
  -6 -11  -4  241.49    6.32
   6  11   5  416.28    8.76
  -6 -11  -5  416.03    8.30
   6  11   6  364.75    9.95
  -6 -11  -6  361.41    7.55
   6  11   7   19.29    0.89
  -6 -11  -7   20.20    1.30
  -6 -11  -8  587.78   11.83
   6  11   9    5.86    0.87
  -6 -11  -9    5.19    0.61
   6  11  10  519.43   10.73
  -6 -11 -10  506.68   10.21
   6  11  11  566.39   19.51
  -6 -11 -11  542.44   11.08
   6  11  12  198.93    5.70
  -6 -11 -12  190.54    5.10
   6  11  13    1.64    1.25
  -6 -11 -13    1.94    0.81
   6  11  14  303.71    6.34
  -6 -11 -14  301.13    6.30
   6  11  15   30.56    2.03
  -6 -11 -15   31.80    1.52
   6  11  16   83.91    2.94
  -6 -11 -16   82.16    2.37
   6  11  17   14.17    1.57
  -6 -11 -17   13.96    1.55
   6  11  18   71.05    3.79
  -6 -11 -18   61.12    2.40
   6  11  19    3.21    1.87
  -6 -11 -19    2.16    2.82
   6  11  20   20.03    2.94
  -6 -11 -20   21.55    1.86
   6  11  21    5.59    2.83
  -6 -11 -21    6.31    1.85
  -6 -11 -22   -1.52    1.87
   6  11  23    2.33    3.70
  -6 -11 -23    1.35    2.09
   6  11  24    2.92    4.48
  -6 -11 -24    4.65    2.60
   6  12 -24   75.79    5.18
  -6 -12  24   70.82    2.78
  -6 -12  23    0.85    1.36
   6  12 -22   47.61    2.39
  -6 -12  22   46.62    2.44
  -6 -12  21    7.44    1.43
   6  12 -20   -0.62    2.49
  -6 -12  20    2.76    1.32
   6  12 -19  141.80    4.22
  -6 -12  19  147.54    4.43
   6  12 -18  150.59    5.81
  -6 -12  18  151.63    3.59
   6  12 -17  163.46    7.48
  -6 -12  17  164.19    3.91
   6  12 -16   37.74    1.55
  -6 -12  16   36.77    1.60
   6  12 -15   12.75    1.09
  -6 -12  15   11.45    1.09
   6  12 -14   50.14    1.96
  -6 -12  14   54.99    1.71
   6  12 -13   46.57    2.01
  -6 -12  13   45.66    1.56
   6  12 -12    8.95    0.86
  -6 -12  12    8.98    0.87
   6  12 -11  102.18    4.50
  -6 -12  11   99.47    2.76
   6  12 -10  197.43    5.22
  -6 -12  10  190.97    4.46
   6  12  -9  143.35    3.38
  -6 -12   9  142.63    3.34
   6  12  -8    1.48    0.86
  -6 -12   8    1.42    0.59
   6  12  -7    3.04    0.76
  -6 -12   7    0.88    0.74
   6  12  -6   57.52    2.33
  -6 -12   6   57.22    1.54
   6  12  -5  130.53    3.22
  -6 -12   5  125.98    3.76
   6  12  -4  502.15   11.89
  -6 -12   4  502.72   10.18
   6  12  -3  139.45    4.14
  -6 -12   3  143.99    4.16
   6  12  -2  698.34   13.85
  -6 -12   2  694.49   16.56
   6  12  -1  113.32    2.59
  -6 -12   1  108.48    2.41
   6  12   0 1104.04   21.51
  -6 -12   0 1086.98   18.02
   6  12   1   12.90    1.11
  -6 -12  -1   10.99    0.70
   6  12   2 1967.22   31.85
  -6 -12  -2 1974.11   36.82
   6  12   3  111.51    3.39
  -6 -12  -3  107.94    2.30
   6  12   4   25.55    1.34
  -6 -12  -4   22.53    1.01
   6  12   5   20.06    1.04
  -6 -12  -5   19.37    1.02
   6  12   6  718.88   14.44
  -6 -12  -6  737.61   18.16
   6  12   7  493.55   13.36
  -6 -12  -7  480.73    9.71
   6  12   8   25.20    1.85
  -6 -12  -8   25.65    1.18
  -6 -12  -9  104.94    3.51
   6  12  10   37.77    1.72
  -6 -12 -10   37.86    1.61
   6  12  11   40.14    1.59
  -6 -12 -11   41.84    1.98
   6  12  12   38.35    1.61
  -6 -12 -12   37.26    1.51
   6  12  13    4.27    1.27
  -6 -12 -13    3.04    1.09
   6  12  14   82.61    2.91
  -6 -12 -14   83.88    2.71
  -6 -12 -15   91.55    2.45
   6  12  16   18.81    2.10
  -6 -12 -16   21.81    1.27
   6  12  17   30.97    3.10
  -6 -12 -17   31.58    1.93
   6  12  18  236.02    9.28
  -6 -12 -18  231.67    9.54
   6  12  19    3.74    1.90
  -6 -12 -19    4.82    1.44
   6  12  20   92.02    4.09
  -6 -12 -20   93.92    5.29
   6  12  21    0.07    2.87
  -6 -12 -21    1.87    2.12
  -6 -12 -22   71.66    3.34
  -6 -12 -23    5.82    2.76
   6  13 -23    3.72    1.85
  -6 -13  23    2.03    1.36
  -6 -13  22   10.12    1.79
   6  13 -21    5.77    2.89
  -6 -13  21    7.03    1.37
   6  13 -20   36.54    2.23
  -6 -13  20   35.40    2.11
   6  13 -19   53.87    3.57
  -6 -13  19   49.23    2.23
   6  13 -18   25.44    1.81
  -6 -13  18   25.23    1.17
   6  13 -17   66.63    2.36
  -6 -13  17   65.14    2.56
   6  13 -16  164.00    4.91
  -6 -13  16  160.64    3.63
   6  13 -15    5.14    1.26
  -6 -13  15    3.21    0.86
   6  13 -14   39.96    2.79
  -6 -13  14   38.62    1.50
   6  13 -13   79.74    3.69
  -6 -13  13   82.28    2.35
   6  13 -12   19.58    1.48
  -6 -13  12   19.43    1.14
   6  13 -11   30.75    2.24
  -6 -13  11   33.40    1.63
   6  13 -10  571.71   11.74
  -6 -13  10  569.74   14.57
   6  13  -9  464.17   11.18
  -6 -13   9  448.11    9.24
   6  13  -8   33.52    1.36
  -6 -13   8   34.54    1.41
   6  13  -7    5.48    0.81
  -6 -13   7    4.53    0.94
   6  13  -6 1382.94   25.94
  -6 -13   6 1382.16   31.87
   6  13  -5  318.00    6.48
  -6 -13   5  309.47    8.13
   6  13  -4   28.42    1.50
  -6 -13   4   27.63    1.01
   6  13  -3  609.07   10.85
  -6 -13   3  616.33   12.44
   6  13  -2  272.08   10.12
  -6 -13   2  279.67    5.23
   6  13  -1  522.25    9.53
  -6 -13   1  519.58   10.68
   6  13   0  490.87    8.69
  -6 -13   0  492.62   12.34
   6  13   1   47.52    1.53
  -6 -13  -1   44.89    1.47
   6  13   2  347.46    7.55
  -6 -13  -2  344.04    6.25
   6  13   3   21.72    1.05
  -6 -13  -3   22.21    1.16
   6  13   4   26.59    1.14
  -6 -13  -4   26.68    1.01
   6  13   5   59.30    1.81
  -6 -13  -5   58.99    1.75
   6  13   6 1122.83   27.30
  -6 -13  -6 1135.78   27.19
   6  13   7    4.08    0.95
  -6 -13  -7    4.26    0.74
   6  13   8    0.15    0.73
  -6 -13  -8    0.76    0.71
   6  13   9  184.22    6.92
  -6 -13  -9  187.33    5.15
  -6 -13 -10  182.67    4.21
   6  13  11   64.66    2.61
  -6 -13 -11   64.56    2.35
   6  13  12   39.06    1.94
  -6 -13 -12   36.34    1.54
   6  13  13   60.25    3.98
  -6 -13 -13   58.97    1.79
   6  13  14   82.00    4.44
  -6 -13 -14   87.05    2.10
   6  13  15   45.07    2.23
  -6 -13 -15   47.90    2.23
   6  13  16  327.94   13.63
  -6 -13 -16  315.65    8.32
   6  13  17   25.55    2.40
  -6 -13 -17   23.65    1.72
   6  13  18    0.13    2.48
  -6 -13 -18    5.74    1.57
  -6 -13 -19    0.08    2.67
   6  13  20    2.67    2.20
  -6 -13 -20    3.24    1.60
   6  13  21    1.47    2.46
  -6 -13 -21    1.59    2.04
   6  14 -22   11.21    2.18
  -6 -14  22   11.08    1.97
   6  14 -21    0.33    2.27
  -6 -14  21   -0.80    1.35
   6  14 -20    2.55    2.94
  -6 -14  20   -0.86    1.65
   6  14 -19   58.93    3.72
  -6 -14  19   54.53    2.38
   6  14 -18   44.85    2.53
  -6 -14  18   43.56    2.39
   6  14 -17    1.21    1.24
  -6 -14  17    2.19    1.18
   6  14 -16   74.28    2.86
  -6 -14  16   75.65    2.22
   6  14 -15    8.92    1.57
  -6 -14  15   10.59    1.34
   6  14 -14   18.85    1.62
  -6 -14  14   18.55    1.19
   6  14 -13    3.75    1.34
  -6 -14  13    2.21    1.16
   6  14 -12    3.10    1.04
  -6 -14  12    4.31    1.53
   6  14 -11   17.63    1.60
  -6 -14  11   20.24    1.42
   6  14 -10   29.05    2.18
  -6 -14  10   27.40    1.07
   6  14  -9  113.12    2.83
  -6 -14   9  114.20    3.06
   6  14  -8   -0.38    0.98
  -6 -14   8    0.07    0.61
   6  14  -7   44.88    1.40
  -6 -14   7   41.54    1.43
   6  14  -6   23.66    1.14
  -6 -14   6   23.49    1.03
   6  14  -5    0.20    0.73
  -6 -14   5    0.52    0.56
   6  14  -4  145.85    3.92
  -6 -14   4  142.58    4.03
   6  14  -3  265.72    5.08
  -6 -14   3  270.75    5.04
   6  14  -2  355.24    7.20
[truncated: 375,739 more chars]
