# Supplementary material for: Crystal structure of cis-aqua­bis­(2,2′-bi­pyridine-κ2 N,N′)chlorido­chromium(III) tetra­chlorido­zincate determined from synchrotron data
Source: Acta Crystallogr E Crystallogr Commun. 2016 Feb 3;72(Pt 3):280–2. doi: 10.1107/S2056989016001870 (PMC4778834; doi:10.1107/S2056989016001870)
Supplement: Supplementary file 2 [file e-72-00280-Isup2.hkl]

data_I                                                                          
_shelx_title ' s119 in P2(1)/c (block orange)'                                  
_shelx_refln_list_code          4                                               
_shelx_F_calc_maximum      120.38                                               
_exptl_crystal_F_000      1252.00                                               
_reflns_d_resolution_high  0.7099                                               
                                                                                
loop_                                                                           
 _space_group_symop_operation_xyz                                               
 'x, y, z'                                                                      
 '-x, y+1/2, -z+1/2'                                                            
 '-x, -y, -z'                                                                   
 'x, -y-1/2, z-1/2'                                                             
                                                                                
_cell_length_a     9.6110                                                       
_cell_length_b    14.8370                                                       
_cell_length_c    17.2830                                                       
_cell_angle_alpha  90.000                                                       
_cell_angle_beta   94.931                                                       
_cell_angle_gamma  90.000                                                       
                                                                                
_shelx_F_squared_multiplier     1.000                                           
                                                                                
loop_                                                                           
 _refln_index_h                                                                 
 _refln_index_k                                                                 
 _refln_index_l                                                                 
 _refln_F_squared_calc                                                          
 _refln_F_squared_meas                                                          
 _refln_F_squared_sigma                                                         
 _refln_observed_status                                                         
   3   0   0        118.85         57.96         2.76 o                         
   4   0   0        714.93        660.54        15.94 o                         
   5   0   0       4804.18       4564.45        83.50 o                         
   6   0   0       1659.22       1631.87        38.08 o                         
   7   0   0       3568.83       3329.02       109.61 o                         
   8   0   0       1102.31       1163.54        29.04 o                         
   9   0   0       6019.76       6062.46       136.38 o                         
  10   0   0        777.29        763.56        20.37 o                         
  11   0   0        554.92        569.96        13.15 o                         
  12   0   0         11.79         14.14         2.38 o                         
  13   0   0        805.50        807.07        14.54 o                         
   3   1   0       6262.60       5068.24       112.69 o                         
   4   1   0         15.52         24.00         1.85 o                         
   5   1   0        400.93        298.72         6.78 o                         
   7   1   0         42.89         50.45         1.85 o                         
   8   1   0       7508.53       7582.21       119.86 o                         
   9   1   0        650.53        649.44        10.00 o                         
  10   1   0        799.72        812.25        14.80 o                         
  11   1   0       1119.11       1105.05        18.59 o                         
  12   1   0        268.58        266.98         6.20 o                         
  13   1   0        918.96        891.51        13.41 o                         
   1   2   0        470.82        410.84         9.28 o                         
   3   2   0       3381.82       3324.47        47.48 o                         
   4   2   0       1134.68       1073.93        16.60 o                         
   5   2   0       3182.17       2725.90        67.65 o                         
   6   2   0       1436.45       1477.12        20.70 o                         
   7   2   0        412.66        426.95        19.67 o                         
   8   2   0       3337.79       3438.89        82.40 o                         
   9   2   0       2604.02       2750.43        75.00 o                         
  10   2   0        875.83        919.49        22.17 o                         
  11   2   0       1207.83       1154.01        26.53 o                         
  12   2   0          5.06          6.67         2.64 o                         
  13   2   0        284.40        266.60         5.58 o                         
   1   3   0          9.34         19.38         0.64 o                         
   2   3   0         36.19         24.01         1.50 o                         
   4   3   0          2.04          4.46         1.88 o                         
   5   3   0       2118.23       1958.54        24.44 o                         
   6   3   0       4658.17       4386.36        63.59 o                         
   7   3   0       2207.73       2264.98        38.07 o                         
   8   3   0        687.06        694.00        11.37 o                         
   9   3   0        180.74        181.68         3.99 o                         
  10   3   0         10.84         17.16         2.67 o                         
  11   3   0        926.94        927.85        13.67 o                         
  12   3   0        427.00        412.19         8.66 o                         
  13   3   0        275.49        251.40         8.08 o                         
   0   4   0        909.99        580.09        14.02 o                         
   1   4   0       5877.15       4945.21       107.63 o                         
   2   4   0       1241.27       1079.24        12.76 o                         
   3   4   0         40.39         83.26         3.34 o                         
   4   4   0        491.02        496.38         8.23 o                         
   5   4   0       7639.08       7423.46        95.54 o                         
   6   4   0       4126.26       4155.35        65.73 o                         
   7   4   0       2078.97       2027.54        39.67 o                         
   8   4   0       3331.23       3426.62        49.97 o                         
   9   4   0       4241.30       4355.16        57.24 o                         
  10   4   0       1754.56       1825.53        23.30 o                         
  11   4   0       1873.46       1836.41        27.91 o                         
  12   4   0          2.19          3.22         2.09 o                         
  13   4   0         28.58         26.98         2.21 o                         
   1   5   0        684.39        688.81        13.34 o                         
   4   5   0        549.95        449.56         7.47 o                         
   5   5   0       2001.58       1921.64        32.60 o                         
   6   5   0         51.76         47.11         1.58 o                         
   7   5   0       3381.14       3455.35        50.26 o                         
   8   5   0       4158.41       4248.84        56.63 o                         
   9   5   0         26.70         38.29         1.63 o                         
  10   5   0         56.04         46.54         2.00 o                         
  11   5   0       2686.69       2671.80        46.53 o                         
  12   5   0        687.66        660.85        10.02 o                         
  13   5   0        336.08        319.58         6.49 o                         
   0   6   0       4000.76       3802.81        80.24 o                         
   1   6   0        315.18        278.72         4.95 o                         
   2   6   0       4841.46       4659.08        56.31 o                         
   3   6   0       5332.60       5090.23        81.28 o                         
   4   6   0       1146.76       1058.25        14.93 o                         
   5   6   0        134.36        126.91         2.15 o                         
   6   6   0       3676.20       3788.35        50.86 o                         
   7   6   0        501.37        478.57        14.57 o                         
   8   6   0        566.12        586.12         9.35 o                         
   9   6   0       1572.34       1635.27        28.00 o                         
  10   6   0        814.02        827.45        13.61 o                         
  11   6   0       1747.23       1736.45        30.64 o                         
  12   6   0         75.49         77.98         3.35 o                         
   1   7   0        635.51        618.67         8.93 o                         
   2   7   0       9959.83       9313.48       292.12 o                         
   3   7   0       4045.95       3965.53        61.86 o                         
   4   7   0        346.65        375.49         5.56 o                         
   5   7   0        404.13        442.50         6.75 o                         
   6   7   0       1707.96       1712.91        23.57 o                         
   7   7   0        349.23        399.22         6.50 o                         
   8   7   0        974.73       1021.84        18.35 o                         
   9   7   0          8.02          8.87         1.17 o                         
  10   7   0        442.05        480.62         7.56 o                         
  11   7   0        491.64        530.16         9.44 o                         
  12   7   0        290.45        268.90         4.68 o                         
   0   8   0       7919.09       7930.92       174.29 o                         
   1   8   0      11033.16      10333.82       318.21 o                         
   2   8   0        471.42        496.05         6.60 o                         
   3   8   0        590.32        596.81         8.92 o                         
   4   8   0       3568.26       3658.57        66.76 o                         
   5   8   0          4.62          7.91         0.84 o                         
   6   8   0       1186.14       1227.95        18.75 o                         
   7   8   0        866.71        942.09        13.88 o                         
   8   8   0       1292.52       1325.73        21.19 o                         
   9   8   0         40.24         46.05         4.00 o                         
  10   8   0        456.72        452.19         7.57 o                         
  11   8   0        242.69        241.51         4.69 o                         
  12   8   0          9.03          8.24         1.78 o                         
   1   9   0       6971.08       7463.23       104.96 o                         
   2   9   0       4229.08       3867.94        47.24 o                         
   3   9   0       4665.98       4675.97        61.20 o                         
   4   9   0        671.68        683.43        10.15 o                         
   5   9   0       1335.05       1403.21        21.24 o                         
   6   9   0       2722.47       2854.23        38.73 o                         
   7   9   0       4704.45       4758.05        69.85 o                         
   8   9   0         21.83         33.21         1.35 o                         
   9   9   0        369.15        376.36         6.92 o                         
  10   9   0          0.51          2.59         1.38 o                         
  11   9   0        374.85        374.82         6.33 o                         
  12   9   0        390.37        366.97         6.98 o                         
   0  10   0        168.24         94.58         2.82 o                         
   2  10   0       1015.89       1086.09        18.93 o                         
   3  10   0        423.91        431.42         6.60 o                         
   4  10   0       2242.03       2293.80        28.75 o                         
   5  10   0         25.35         36.07         3.49 o                         
   6  10   0       2216.55       2302.42        31.45 o                         
   7  10   0        150.10        144.51         2.66 o                         
   8  10   0        998.89       1077.10        24.02 o                         
   9  10   0         42.52         52.47         1.99 o                         
  10  10   0        543.53        556.96        16.21 o                         
  11  10   0          0.97          0.85         1.71 o                         
   1  11   0        809.06        774.25         9.81 o                         
   2  11   0        151.13        163.67         2.79 o                         
   3  11   0        264.02        255.42         4.61 o                         
   4  11   0       3597.64       3669.19        53.34 o                         
   5  11   0       3459.87       3588.91        51.80 o                         
   6  11   0        241.52        214.34         4.29 o                         
   7  11   0       4916.32       4812.57        81.39 o                         
   8  11   0         44.50         44.19         1.72 o                         
   9  11   0       1194.20       1214.81        28.08 o                         
  10  11   0         67.57         55.15         2.40 o                         
  11  11   0         18.71         21.97         1.88 o                         
   0  12   0        228.32        184.20         4.87 o                         
   1  12   0        464.27        496.95         9.28 o                         
   2  12   0        249.52        317.89         4.77 o                         
   3  12   0        182.87        203.74         3.27 o                         
   4  12   0       2923.04       3130.10        38.87 o                         
   5  12   0        675.75        719.78        11.97 o                         
   6  12   0       2626.78       2582.85        32.61 o                         
   7  12   0        156.98        129.26         2.88 o                         
   8  12   0        106.16         89.29         3.72 o                         
   9  12   0        294.03        294.85         6.41 o                         
  10  12   0        452.11        426.66         6.93 o                         
  11  12   0        286.18        277.53         8.14 o                         
   1  13   0        468.13        530.65        13.92 o                         
   2  13   0         37.21         27.39         1.37 o                         
   3  13   0          1.02         11.87         1.74 o                         
   4  13   0       6268.09       6427.42        83.25 o                         
   5  13   0        738.91        790.92        11.68 o                         
   6  13   0       1112.32       1160.20        16.77 o                         
   7  13   0       1488.31       1501.16        21.42 o                         
   8  13   0         78.44         85.79         3.68 o                         
   9  13   0        539.48        496.74         8.48 o                         
  10  13   0        430.78        413.50         7.25 o                         
   0  14   0        837.68        901.42        16.27 o                         
   1  14   0        104.14        110.28         4.76 o                         
   2  14   0       1411.59       1408.85        30.17 o                         
   3  14   0        136.62        124.56         2.63 o                         
   4  14   0       2018.40       1977.58        27.54 o                         
   5  14   0       1138.72       1197.48        16.99 o                         
   6  14   0        736.86        755.39        11.47 o                         
   7  14   0        777.35        782.38        14.85 o                         
   8  14   0         25.62         24.11         1.52 o                         
   9  14   0        136.83        142.84         8.14 o                         
  10  14   0        744.05        765.66        12.80 o                         
   1  15   0        700.35        724.26        16.93 o                         
   2  15   0        141.36        147.76         3.07 o                         
   3  15   0        665.06        665.88        10.95 o                         
   4  15   0        796.26        849.79        10.82 o                         
   5  15   0        383.51        423.00        16.36 o                         
   6  15   0        277.72        259.80         5.30 o                         
   7  15   0         94.33         75.11         2.28 o                         
   8  15   0         36.89         29.17         2.93 o                         
   9  15   0        628.52        642.30         9.19 o                         
   0  16   0         21.56         20.40         1.75 o                         
   1  16   0        829.18        846.86        13.83 o                         
   2  16   0       1153.37       1131.68        15.02 o                         
   3  16   0          6.83         13.23         1.13 o                         
   4  16   0       1699.82       1704.75        55.05 o                         
   5  16   0        374.95        371.80         7.57 o                         
   6  16   0         38.53         33.06         1.84 o                         
   7  16   0          5.26          2.16         1.24 o                         
   8  16   0         24.51         27.70         1.60 o                         
   1  17   0        242.31        228.18         6.21 o                         
   2  17   0        837.00        846.70        13.70 o                         
   3  17   0         31.93         29.13         1.89 o                         
   4  17   0        103.49         98.55         2.64 o                         
   5  17   0        618.10        609.28        14.45 o                         
   6  17   0          1.14          0.07         1.56 o                         
   7  17   0        351.81        350.98         5.63 o                         
   0  18   0        284.58        273.66         6.23 o                         
   1  18   0        169.25        174.25         4.27 o                         
   2  18   0         20.27         19.92         1.42 o                         
   3  18   0        170.21        179.12         5.51 o                         
   4  18   0        288.04        289.44         4.92 o                         
   5  18   0          0.55          1.17         1.40 o                         
   6  18   0         24.45         27.39         2.15 o                         
   1  19   0          4.20          5.58         1.32 o                         
   2  19   0        451.33        451.35         9.81 o                         
   3  19   0         63.06         50.34         1.89 o                         
   4  19   0         71.33         71.83         2.44 o                         
   5  19   0        225.63        225.12         4.49 o                         
   0  20   0         17.66         15.43         2.60 o                         
   1  20   0         24.82         22.89         2.06 o                         
   2  20   0         76.50         80.52         2.79 o                         
   3  20   0          9.97         16.47         1.79 o                         
 -13   1   1         11.07         10.96         1.83 o                         
 -12   1   1        109.65        114.13         3.07 o                         
 -11   1   1         70.45         74.83         4.05 o                         
 -10   1   1          8.12          6.87         2.04 o                         
  -9   1   1        735.13        725.06        18.67 o                         
  -8   1   1        629.24        615.27        11.63 o                         
  -7   1   1        587.68        531.04        12.69 o                         
  -6   1   1         76.10         93.64         2.17 o                         
  -5   1   1       1621.28       1577.56        30.57 o                         
  -4   1   1       4428.44       4509.54       200.31 o                         
  -3   1   1        511.69        515.39        10.96 o                         
  -2   1   1        645.25        442.31        43.71 o                         
  -1   1   1       2183.12       2014.12        65.70 o                         
   1   1   1        446.90        250.76         6.02 o                         
   2   1   1       3497.46       3085.62        49.10 o                         
   4   1   1       2644.51       2418.09        38.64 o                         
   5   1   1       1979.84       2234.56        30.14 o                         
   6   1   1         13.87         12.02         1.82 o                         
   7   1   1        155.93        158.37         2.89 o                         
   8   1   1        741.60        725.29        12.01 o                         
   9   1   1         21.71         16.05         1.34 o                         
  10   1   1        422.22        407.61         7.53 o                         
  11   1   1        238.33        232.41         4.55 o                         
  12   1   1         11.66         10.43         1.69 o                         
  13   1   1         46.24         41.93         2.40 o                         
 -13   2   1        206.93        219.27         4.83 o                         
 -12   2   1         31.75         29.04         2.27 o                         
 -11   2   1        129.62        127.09         3.14 o                         
 -10   2   1         57.09         57.59         2.06 o                         
  -9   2   1       5464.05       5491.24        79.38 o                         
  -8   2   1        832.28        822.89        12.19 o                         
  -7   2   1        630.35        663.75        15.58 o                         
  -6   2   1         82.21         89.78         1.85 o                         
  -5   2   1         88.21        156.63         2.91 o                         
  -4   2   1       4809.98       4743.15        61.95 o                         
  -3   2   1       5940.72       5453.50       191.74 o                         
  -1   2   1         10.58         14.00         2.40 o                         
   1   2   1        380.62        324.58         5.19 o                         
   2   2   1        947.25        793.60        13.67 o                         
   3   2   1       3336.05       3377.70        88.39 o                         
   5   2   1        279.20        235.55         5.84 o                         
   6   2   1          1.93          9.56         1.25 o                         
   7   2   1        740.79        773.62        12.37 o                         
   8   2   1       3111.12       3021.34        48.79 o                         
   9   2   1        246.94        236.61         4.69 o                         
  10   2   1        739.96        783.27        14.70 o                         
  11   2   1          1.26          4.34         1.49 o                         
  12   2   1         48.67         48.16         2.11 o                         
  13   2   1          8.54          7.43         1.75 o                         
 -13   3   1        188.90        186.33         4.11 o                         
 -12   3   1         87.27         73.01         2.57 o                         
 -11   3   1        112.25        108.45         2.99 o                         
 -10   3   1          3.98          3.51         1.32 o                         
  -9   3   1        315.26        303.51         5.42 o                         
  -8   3   1       1537.95       1509.61        69.04 o                         
  -7   3   1        142.07         90.78         3.38 o                         
  -6   3   1       4915.80       4655.88        67.79 o                         
  -5   3   1         97.93         91.31         2.67 o                         
  -4   3   1       2997.83       2877.27        38.77 o                         
  -3   3   1       3952.01       3844.11        46.52 o                         
   0   3   1       1438.86       1125.49        43.49 o                         
   1   3   1       2981.56       2879.86        41.07 o                         
   2   3   1       1271.65       1274.52        25.33 o                         
   3   3   1       2941.98       2888.02        46.11 o                         
   4   3   1       3029.01       2951.61        39.02 o                         
   5   3   1         14.26          9.12         2.17 o                         
   6   3   1         11.94         11.76         1.59 o                         
   7   3   1       1252.23       1230.01        30.21 o                         
   8   3   1       4348.71       4374.64        82.49 o                         
   9   3   1        356.51        347.99        11.23 o                         
  10   3   1        202.78        226.01         4.74 o                         
  11   3   1        872.95        897.35        22.21 o                         
  12   3   1        256.94        252.54         5.26 o                         
  13   3   1        156.95        147.35         7.63 o                         
 -13   4   1         22.33         25.10         1.92 o                         
 -12   4   1         58.13         50.39         2.06 o                         
 -11   4   1        107.19        102.57         3.06 o                         
 -10   4   1         60.14         69.20         2.38 o                         
  -9   4   1        826.49        878.08        19.49 o                         
  -8   4   1         17.43         18.09         2.68 o                         
  -7   4   1          2.26          4.58         1.13 o                         
  -6   4   1       2357.77       2387.28        39.90 o                         
  -5   4   1         33.36         56.31         1.51 o                         
  -4   4   1         72.40         27.72         0.93 o                         
  -3   4   1         77.93         83.87         1.83 o                         
  -2   4   1       6556.36       6265.44       138.22 o                         
   0   4   1       1187.82       1036.95        42.13 o                         
   1   4   1       7830.66       5009.12       157.67 o                         
   2   4   1         32.02         24.02         0.73 o                         
   3   4   1        994.81       1028.90        19.67 o                         
   5   4   1       7880.47       7869.82       102.51 o                         
   6   4   1        977.49        953.83        15.98 o                         
   7   4   1        741.86        745.08        11.86 o                         
   8   4   1        111.62        102.78         2.37 o                         
   9   4   1        662.97        672.48        10.19 o                         
  10   4   1        523.06        543.20         9.77 o                         
  11   4   1          1.14          2.30         1.75 o                         
  12   4   1        122.89        128.02         4.36 o                         
  13   4   1        577.19        573.80        15.51 o                         
 -13   5   1          1.23          1.78         1.56 o                         
 -12   5   1          4.80          5.35         1.50 o                         
 -11   5   1        152.96        149.89         3.33 o                         
 -10   5   1          3.08          5.72         1.34 o                         
  -9   5   1        817.83        808.98        12.01 o                         
  -8   5   1       7166.92       7218.26       103.01 o                         
  -7   5   1       1521.85       1639.43        21.04 o                         
  -6   5   1       7996.49       8012.24       116.22 o                         
  -5   5   1         20.43         33.53         1.25 o                         
  -1   5   1       1329.61       1248.75        21.00 o                         
   0   5   1         16.57         48.29         3.26 o                         
   2   5   1       3291.99       2975.56       103.32 o                         
   3   5   1       2604.23       2358.00        31.63 o                         
   4   5   1       2017.81       2038.22        29.76 o                         
   5   5   1       3619.82       3395.97        49.58 o                         
   6   5   1        621.25        551.56        12.29 o                         
   7   5   1        690.57        666.41         9.89 o                         
   8   5   1         81.87         82.66         2.49 o                         
   9   5   1        873.50        855.90        16.08 o                         
  10   5   1         47.14         50.48         2.93 o                         
  11   5   1        678.14        648.88        10.14 o                         
  12   5   1        153.32        140.72         3.44 o                         
  13   5   1        468.43        430.80         7.48 o                         
 -12   6   1         73.65         63.22         2.50 o                         
 -11   6   1        114.37        113.61         2.79 o                         
 -10   6   1        905.45        937.89        21.48 o                         
  -9   6   1        179.75        177.74         3.58 o                         
  -8   6   1         27.46         42.71         2.15 o                         
  -7   6   1        286.11        292.06         4.99 o                         
  -6   6   1          9.39         17.45         1.22 o                         
  -5   6   1         15.26         23.90         1.08 o                         
  -4   6   1       3971.41       4015.11        45.76 o                         
  -2   6   1       1621.01       2001.97        33.70 o                         
  -1   6   1       9994.30       9161.45       287.47 o                         
   0   6   1       4897.83       4610.16       100.58 o                         
   1   6   1          0.82          3.01         0.47 o                         
   2   6   1       5672.46       5351.54        90.77 o                         
   3   6   1       5813.60       5561.86        88.01 o                         
   4   6   1        133.87        113.74         3.19 o                         
   5   6   1       7678.00       7800.99       117.71 o                         
   6   6   1        225.70        251.89         4.37 o                         
   7   6   1        232.08        248.00         3.86 o                         
   8   6   1        419.59        444.54         8.06 o                         
   9   6   1        296.80        294.62         5.09 o                         
  10   6   1        287.75        279.03         5.05 o                         
  11   6   1         35.98         38.36         2.09 o                         
  12   6   1         74.14         71.73         2.60 o                         
 -12   7   1         23.43         22.41         2.01 o                         
 -11   7   1          4.36          8.25         1.56 o                         
 -10   7   1        340.93        302.27         6.04 o                         
  -9   7   1       1449.95       1428.60        24.07 o                         
  -8   7   1         96.12        114.00         2.44 o                         
  -7   7   1        132.93        157.59         7.96 o                         
  -6   7   1       3167.37       3194.13        46.55 o                         
  -5   7   1        549.22        521.45         7.99 o                         
  -4   7   1       5207.45       4974.49        70.90 o                         
  -3   7   1        651.76        800.72        11.43 o                         
  -2   7   1       1748.32       1771.64        46.97 o                         
   0   7   1       2432.76       2226.00        27.34 o                         
   1   7   1        408.24        450.08         7.52 o                         
   3   7   1       9617.22      10051.00       317.33 o                         
   4   7   1       7560.63       7383.79        95.16 o                         
   5   7   1       1298.65       1228.90        21.31 o                         
   6   7   1        481.35        476.36         7.34 o                         
   7   7   1       1815.95       1933.40        24.93 o                         
   8   7   1          2.33          3.50         1.43 o                         
   9   7   1       3596.02       3509.97        52.01 o                         
  10   7   1        355.57        344.10         7.00 o                         
  11   7   1        554.03        551.97         7.89 o                         
  12   7   1          1.32          2.95         1.61 o                         
 -12   8   1        699.03        661.89        12.58 o                         
 -11   8   1        230.57        227.49         4.70 o                         
 -10   8   1        566.83        561.84         9.97 o                         
  -9   8   1        304.87        331.12         5.22 o                         
  -8   8   1        166.24        132.23         2.98 o                         
  -7   8   1       2195.72       2379.48        35.07 o                         
  -6   8   1       1478.93       1601.73        22.60 o                         
  -5   8   1          8.33         12.32         4.62 o                         
  -4   8   1       2364.54       2397.20        35.16 o                         
  -3   8   1       8740.44       8595.56       121.69 o                         
  -2   8   1        686.96        870.19        14.11 o                         
  -1   8   1       4653.08       4351.12        57.15 o                         
   0   8   1       4438.60       4304.87       152.63 o                         
   1   8   1       2847.41       2917.91        66.16 o                         
   2   8   1      11767.47      11657.30       362.94 o                         
   3   8   1       3143.41       2959.56        43.70 o                         
   4   8   1         31.36         31.57         1.14 o                         
   5   8   1        272.40        292.91         5.13 o                         
   6   8   1        235.91        255.43         4.57 o                         
   7   8   1         93.80        119.99         2.71 o                         
   8   8   1          7.30         13.90         1.72 o                         
   9   8   1          3.69          5.97         4.00 o                         
  10   8   1        256.99        242.20         5.64 o                         
  11   8   1        189.09        196.91         3.63 o                         
  12   8   1        425.34        397.16         8.64 o                         
 -12   9   1          0.26          4.76         1.90 o                         
 -11   9   1        552.52        570.82         9.63 o                         
 -10   9   1         91.82         94.69         3.08 o                         
  -9   9   1        121.22        129.41         7.21 o                         
  -8   9   1        625.42        632.29        12.43 o                         
  -7   9   1        812.23        824.69        13.28 o                         
  -6   9   1       2193.05       2319.24        34.42 o                         
  -5   9   1         10.56         14.43         2.23 o                         
  -4   9   1       3947.15       4073.11        58.13 o                         
  -3   9   1         36.47         90.36         2.10 o                         
  -2   9   1        170.64        194.03         3.28 o                         
  -1   9   1       2060.73       2200.28        25.60 o                         
   0   9   1       6791.47       6954.57       128.48 o                         
   1   9   1         37.49         29.32         1.85 o                         
   2   9   1        149.96        152.33         2.47 o                         
   3   9   1       4310.03       4363.17        69.41 o                         
   4   9   1       1072.23       1054.36        16.60 o                         
   5   9   1       1699.47       1700.52        21.99 o                         
   6   9   1       4508.69       4390.26       102.10 o                         
   7   9   1        155.35        181.17         3.96 o                         
   8   9   1        965.76       1036.17        16.74 o                         
   9   9   1       1088.36       1104.18        26.12 o                         
  10   9   1        291.83        293.98         5.26 o                         
  11   9   1        298.76        315.58         5.54 o                         
  12   9   1          5.87         10.16         1.65 o                         
 -11  10   1        423.96        448.57         7.28 o                         
 -10  10   1        282.34        286.63         4.78 o                         
  -9  10   1        264.57        289.97         5.53 o                         
  -8  10   1        192.63        212.36         3.97 o                         
  -7  10   1       1171.11       1198.01        17.15 o                         
  -6  10   1        404.63        457.74         7.71 o                         
  -5  10   1         34.27         32.38         1.49 o                         
  -4  10   1        190.15        211.39         3.28 o                         
  -3  10   1        617.39        564.91        12.64 o                         
  -2  10   1        581.09        630.66         8.62 o                         
  -1  10   1       4428.57       4536.21        65.89 o                         
   0  10   1        297.51        299.63         4.93 o                         
   1  10   1        323.82        373.43         8.75 o                         
   2  10   1       7209.97       6929.05       102.19 o                         
   3  10   1          2.76          9.58         0.95 o                         
   4  10   1       1671.50       1700.20        21.46 o                         
   5  10   1       1530.53       1594.84        22.69 o                         
   6  10   1        295.98        284.18         8.91 o                         
   7  10   1       3869.84       4045.38        55.18 o                         
   8  10   1        676.00        649.83        13.02 o                         
   9  10   1          0.05          1.12         1.36 o                         
  10  10   1        372.29        389.00        13.09 o                         
  11  10   1        104.23         91.01         2.84 o                         
 -11  11   1        247.88        240.09         5.68 o                         
 -10  11   1        163.10        184.20         8.59 o                         
  -9  11   1        211.06        235.64         4.51 o                         
  -8  11   1        637.52        650.22         9.19 o                         
  -7  11   1       1850.72       1848.79        29.08 o                         
  -6  11   1       4755.35       4819.34        64.31 o                         
  -5  11   1       1328.76       1344.21        18.87 o                         
  -4  11   1       1727.65       1750.26        26.51 o                         
  -3  11   1        413.33        417.09        10.60 o                         
  -2  11   1       1701.36       1730.09        25.77 o                         
  -1  11   1       1315.10       1294.32        19.69 o                         
   0  11   1        751.51        728.20        10.87 o                         
   1  11   1        314.49        289.94         4.67 o                         
   2  11   1       2315.70       2394.25        39.68 o                         
   3  11   1       3950.34       4110.40        59.79 o                         
   4  11   1         72.69         92.57         1.96 o                         
   5  11   1       4880.36       4982.15        71.12 o                         
   6  11   1        275.91        282.95         4.84 o                         
   7  11   1         32.30         71.48         2.11 o                         
   8  11   1       1956.86       2001.23        30.56 o                         
   9  11   1        269.91        253.69        10.80 o                         
  10  11   1        385.26        386.10         7.08 o                         
  11  11   1         65.61         70.08         2.45 o                         
 -11  12   1         21.08         22.94         1.97 o                         
 -10  12   1        129.96        135.15         3.07 o                         
  -9  12   1        292.43        301.21         5.30 o                         
  -8  12   1        647.02        706.08        12.09 o                         
  -7  12   1       1021.34       1036.09        13.17 o                         
  -6  12   1        235.47        261.52         5.71 o                         
  -5  12   1         25.41         16.48         1.17 o                         
  -4  12   1         12.57         23.86         1.95 o                         
  -3  12   1         13.67         26.15         1.99 o                         
  -2  12   1        537.17        543.40         7.52 o                         
  -1  12   1        104.37         97.76         2.09 o                         
   0  12   1        160.67        164.22         3.00 o                         
   1  12   1        663.95        663.25        12.25 o                         
   2  12   1       6862.47       6679.22        87.47 o                         
   3  12   1        449.90        459.96         7.18 o                         
   4  12   1        148.65        142.53         3.15 o                         
   5  12   1        293.13        340.68         5.51 o                         
   6  12   1         35.06         27.38         2.25 o                         
   7  12   1       2638.31       2785.46        60.97 o                         
   8  12   1          7.54         11.99         1.36 o                         
   9  12   1          1.44          8.11         1.41 o                         
  10  12   1        133.65        122.90         3.52 o                         
 -10  13   1          5.76          4.54         1.46 o                         
  -9  13   1          3.15          8.17         1.36 o                         
  -8  13   1        316.98        316.28         6.25 o                         
  -7  13   1        943.84        945.03        13.10 o                         
  -6  13   1       1219.52       1230.12        16.79 o                         
  -5  13   1       1549.35       1581.01        26.75 o                         
  -4  13   1         11.07          9.13         1.16 o                         
  -3  13   1       1053.86       1038.16        13.97 o                         
  -2  13   1        831.36        828.86        11.39 o                         
  -1  13   1         20.82         20.71         2.84 o                         
   0  13   1       1112.75       1214.63        18.62 o                         
   1  13   1        400.37        376.61         5.92 o                         
   2  13   1       1186.99       1173.98        14.69 o                         
   3  13   1        507.35        483.88         7.46 o                         
   4  13   1         46.73         71.24         1.94 o                         
   5  13   1        184.06        218.11         3.81 o                         
   6  13   1        121.99        109.04         3.10 o                         
   7  13   1        102.19        109.39         5.67 o                         
   8  13   1        133.08        118.25         3.12 o                         
   9  13   1         12.10          9.43         1.59 o                         
  10  13   1        180.09        169.58         3.45 o                         
 -10  14   1        111.92        115.33         2.92 o                         
  -9  14   1         82.52         87.45         2.18 o                         
  -8  14   1         43.01         44.10         2.53 o                         
  -7  14   1        549.65        569.25         9.31 o                         
  -6  14   1         19.15         36.41         1.73 o                         
  -5  14   1         30.32         27.57         1.34 o                         
  -4  14   1        515.40        553.54         9.52 o                         
  -3  14   1       1225.23       1197.21        16.15 o                         
  -2  14   1         13.22         19.16         1.83 o                         
  -1  14   1        300.80        305.65         7.86 o                         
   0  14   1       1702.13       1633.97        20.97 o                         
   1  14   1        918.52        918.34        14.97 o                         
   2  14   1        170.50        158.41         2.98 o                         
   3  14   1       1627.71       1481.91        25.12 o                         
   4  14   1        998.99       1024.65        17.99 o                         
   5  14   1         39.81         45.17         1.48 o                         
   6  14   1        776.75        797.14        10.52 o                         
   7  14   1          0.72          6.26         1.27 o                         
   8  14   1        107.76        103.28         2.41 o                         
   9  14   1         11.51         10.48         1.62 o                         
  -9  15   1          6.57          9.67         1.51 o                         
  -8  15   1         21.39         24.83         1.86 o                         
  -7  15   1         37.16         27.91         1.92 o                         
  -6  15   1         89.54         84.72         2.70 o                         
  -5  15   1       3022.97       2978.67        39.78 o                         
  -4  15   1        288.29        257.80         7.05 o                         
  -3  15   1        461.83        412.35         6.46 o                         
  -2  15   1       2274.70       2231.67        61.67 o                         
  -1  15   1        558.27        563.74        12.63 o                         
   0  15   1        982.99       1061.72        15.27 o                         
   1  15   1        515.02        496.63         7.84 o                         
   2  15   1       1439.18       1367.18        18.06 o                         
   3  15   1        485.71        493.48         8.71 o                         
   4  15   1       1482.38       1439.01        20.26 o                         
   5  15   1        317.09        318.84         5.20 o                         
   6  15   1          6.81          5.97         1.42 o                         
   7  15   1        126.58        116.49         3.13 o                         
   8  15   1         42.87         26.80         1.90 o                         
   9  15   1         25.57         19.84         1.69 o                         
  -8  16   1         81.61         88.83         2.59 o                         
  -7  16   1        105.45        100.45         2.73 o                         
  -6  16   1        355.13        369.91         6.33 o                         
  -5  16   1         32.74         31.39         1.58 o                         
  -4  16   1       3588.97       3519.67        52.23 o                         
  -3  16   1        670.93        629.26         9.70 o                         
  -2  16   1       1696.64       1749.32        22.26 o                         
  -1  16   1         18.27         27.11         1.58 o                         
   0  16   1          3.17          1.25         1.70 o                         
   1  16   1       2676.45       2777.44        41.60 o                         
   2  16   1        170.75        188.10         4.02 o                         
   3  16   1        255.23        234.24         4.64 o                         
   4  16   1        406.38        425.50         8.79 o                         
   5  16   1        222.14        234.20         4.08 o                         
   6  16   1        226.12        209.91         4.24 o                         
   7  16   1         11.59          9.70         1.60 o                         
   8  16   1         98.99         96.35         2.75 o                         
  -7  17   1        174.02        152.83         3.32 o                         
  -6  17   1         86.13         74.51         2.34 o                         
  -5  17   1        574.66        510.53         7.87 o                         
  -4  17   1          1.61          2.81         1.76 o                         
  -3  17   1        230.79        240.98         4.28 o                         
  -2  17   1         27.89         46.21         2.03 o                         
  -1  17   1        122.38        137.51         2.89 o                         
   0  17   1       1994.21       2040.81        28.04 o                         
   1  17   1       1293.56       1204.30        21.35 o                         
   2  17   1        394.22        352.67         7.71 o                         
   3  17   1        322.76        305.31         6.30 o                         
   4  17   1        629.70        602.97         8.83 o                         
   5  17   1        623.87        558.09         8.88 o                         
   6  17   1         52.95         40.28         1.94 o                         
   7  17   1        103.81        102.84         2.52 o                         
  -6  18   1         87.73         95.94         2.51 o                         
  -5  18   1        408.59        391.71         6.27 o                         
  -4  18   1        903.84        848.95        12.91 o                         
  -3  18   1          1.25          4.58         1.35 o                         
  -2  18   1        442.61        424.64         8.10 o                         
  -1  18   1         13.86         18.31         1.55 o                         
   0  18   1         75.06         61.33         2.08 o                         
   1  18   1        839.25        784.87        11.65 o                         
   2  18   1        117.80        119.24         8.97 o                         
   3  18   1       1359.54       1381.78        18.42 o                         
   4  18   1         46.33         42.27         1.96 o                         
   5  18   1        118.06        127.36         3.07 o                         
   6  18   1        291.81        250.87         5.40 o                         
  -5  19   1        742.28        714.06        10.41 o                         
  -4  19   1        320.41        339.62         7.55 o                         
  -3  19   1         83.50         63.52         2.33 o                         
  -2  19   1        272.16        303.00         6.52 o                         
  -1  19   1         63.56         74.91         2.08 o                         
   0  19   1        191.68        188.77         3.80 o                         
   1  19   1         72.41         98.83         2.48 o                         
   2  19   1         23.56         30.28         1.86 o                         
   3  19   1          3.31         11.56         2.61 o                         
   4  19   1       1063.56        998.43        16.03 o                         
   5  19   1        194.91        163.70         3.63 o                         
  -3  20   1          1.03          1.71         1.77 o                         
  -2  20   1          3.88          7.18         1.84 o                         
  -1  20   1          6.23          5.96         1.82 o                         
   0  20   1         75.19         72.07         2.55 o                         
   1  20   1         69.36         68.19         3.64 o                         
   2  20   1         10.99          8.82         2.12 o                         
   3  20   1       1683.45       1586.19        26.64 o                         
 -13   0   2          8.00          7.44         3.90 o                         
 -10   0   2       3303.54       3268.56       112.61 o                         
  -9   0   2        468.91        459.40        18.01 o                         
  -8   0   2          0.72          1.89         1.79 o                         
  -7   0   2       9586.99       9343.51       207.65 o                         
  -6   0   2        450.29        392.99        10.51 o                         
   1   0   2        692.21        549.42        13.17 o                         
   3   0   2       1165.03       1116.33        21.51 o                         
   4   0   2        123.61        235.74         4.84 o                         
   5   0   2       3604.46       3157.46        59.87 o                         
   6   0   2       4000.65       3933.46        88.69 o                         
   7   0   2       5438.04       5466.70       100.14 o                         
   8   0   2        289.16        243.35         6.75 o                         
   9   0   2       8028.52       8301.82       132.46 o                         
  10   0   2        335.13        362.61         8.17 o                         
  11   0   2       1766.45       1749.53        35.10 o                         
  12   0   2         35.90         34.99         3.05 o                         
  13   0   2         41.55         36.50         3.31 o                         
 -13   1   2        525.60        498.85        10.09 o                         
 -12   1   2        159.29        152.10         4.04 o                         
 -11   1   2        189.04        173.93         4.51 o                         
 -10   1   2         37.17         43.77         3.07 o                         
  -9   1   2       3159.06       3174.42        59.85 o                         
  -8   1   2          3.46          6.30         1.51 o                         
  -7   1   2       1216.69       1289.47        25.87 o                         
  -6   1   2          4.76          7.59         2.79 o                         
  -3   1   2       3621.96       3563.34        50.95 o                         
  -2   1   2       2574.28       2017.10        26.53 o                         
   0   1   2        319.91        252.46         8.33 o                         
   2   1   2        101.51        118.56         1.79 o                         
   3   1   2       4441.23       4034.99        52.13 o                         
   4   1   2       5975.37       5590.11       107.72 o                         
   5   1   2       1646.12       1530.31        20.84 o                         
   6   1   2        864.57        899.25        14.08 o                         
   7   1   2         38.98         45.47         2.77 o                         
   8   1   2        121.84        130.69         3.03 o                         
   9   1   2        259.34        262.86         5.67 o                         
  10   1   2       4274.18       4296.05        62.62 o                         
  11   1   2        298.54        297.95         6.45 o                         
  12   1   2       1130.35       1091.96        24.53 o                         
  13   1   2        342.81        330.12         8.18 o                         
 -13   2   2         45.49         46.19         1.96 o                         
 -12   2   2       2085.00       2015.53        33.76 o                         
 -11   2   2        821.00        825.64        21.11 o                         
 -10   2   2       3973.27       4026.86        82.72 o                         
  -9   2   2        138.27        126.88         3.03 o                         
  -8   2   2       1461.57       1427.26        24.95 o                         
  -7   2   2       2968.86       3026.94        57.59 o                         
  -6   2   2         41.35         52.11         2.36 o                         
  -5   2   2       5546.27       5280.37        84.92 o                         
   0   2   2        692.85        574.91        20.61 o                         
   1   2   2       3255.31       2624.33        84.47 o                         
   2   2   2       4334.62       3500.62       139.23 o                         
   3   2   2          5.16          6.83         0.62 o                         
   4   2   2       7263.98       6049.10       176.03 o                         
   5   2   2       3401.02       3014.36        47.89 o                         
   6   2   2       1886.39       2052.15        26.25 o                         
   7   2   2      12379.06      12185.06       190.94 o                         
   8   2   2       1433.74       1360.10        19.36 o                         
   9   2   2       5479.57       5504.30       126.08 o                         
  10   2   2        160.20        163.01         3.88 o                         
  11   2   2        232.17        220.55         7.58 o                         
  12   2   2        104.27        100.65         5.38 o                         
  13   2   2         62.19         64.51         3.62 o                         
 -13   3   2        674.50        643.56         9.99 o                         
 -12   3   2         53.42         61.39         3.69 o                         
 -11   3   2         77.08         91.55         2.50 o                         
 -10   3   2       2947.91       2984.44        40.56 o                         
  -9   3   2       2794.30       2907.09        59.98 o                         
  -8   3   2         29.24         26.39         1.32 o                         
  -7   3   2        927.60        935.19        16.82 o                         
  -6   3   2       5936.77       5761.50        75.57 o                         
  -5   3   2        786.15        808.19        14.44 o                         
  -3   3   2       2846.91       2879.49        69.26 o                         
   1   3   2        848.81        535.66        12.97 o                         
   2   3   2       3551.13       3395.49       109.26 o                         
   3   3   2       1822.42       1794.11        29.22 o                         
   4   3   2       4952.38       4752.43       187.42 o                         
   6   3   2       6076.62       5954.43        84.48 o                         
   7   3   2       1674.75       1761.99        26.12 o                         
   8   3   2        155.60        150.56         3.16 o                         
   9   3   2        613.24        602.34        10.03 o                         
  10   3   2       2069.08       2046.97        31.28 o                         
  11   3   2         10.94         10.86         2.31 o                         
  12   3   2         89.57         75.47         2.44 o                         
  13   3   2        351.89        344.40         6.28 o                         
 -13   4   2        351.56        358.89         7.08 o                         
 -12   4   2       2467.02       2444.69        36.71 o                         
 -11   4   2       1156.26       1195.81        17.64 o                         
 -10   4   2        960.27       1003.76        18.15 o                         
  -9   4   2         78.57         90.37         2.34 o                         
  -8   4   2         31.05         39.25         1.53 o                         
  -7   4   2        721.15        738.08        11.83 o                         
  -6   4   2       3427.97       3595.58        52.28 o                         
  -5   4   2       1267.68       1379.86        19.71 o                         
  -4   4   2       9585.16       9221.62       283.69 o                         
  -3   4   2         59.12         40.69         2.99 o                         
   2   4   2       1392.76       1184.36        17.77 o                         
   3   4   2        336.93        255.81         9.75 o                         
   5   4   2        224.80        240.96         4.26 o                         
   6   4   2        126.48        150.42         3.94 o                         
   7   4   2      11507.18      11639.56       257.50 o                         
   8   4   2       1536.20       1489.60        28.99 o                         
   9   4   2       2039.38       2223.79        37.03 o                         
  10   4   2         76.29         84.02         2.78 o                         
  11   4   2        361.51        354.88         7.66 o                         
  12   4   2        679.89        670.20        14.03 o                         
  13   4   2        452.83        463.40         8.51 o                         
 -13   5   2        212.03        190.34         4.12 o                         
 -12   5   2          0.19          3.69         1.74 o                         
 -11   5   2       1207.12       1192.00        17.68 o                         
 -10   5   2       1810.69       1810.20        22.13 o                         
  -9   5   2        534.91        587.80         9.07 o                         
  -8   5   2       1859.04       1899.28        29.54 o                         
  -7   5   2         41.55         43.74         1.59 o                         
  -6   5   2       1947.57       1992.76        34.03 o                         
  -5   5   2       3182.75       3243.28        53.13 o                         
  -4   5   2       1945.14       2022.92        25.70 o                         
  -3   5   2         18.46         54.92         1.37 o                         
  -1   5   2         91.59         50.59         1.13 o                         
   0   5   2       4054.26       4257.49        72.04 o                         
   1   5   2       2782.02       2414.38        52.86 o                         
   2   5   2       2730.31       2711.31        33.09 o                         
   3   5   2        827.86        833.10        23.95 o                         
   5   5   2       4947.94       4824.39        69.52 o                         
   6   5   2       9864.61       9635.15       134.79 o                         
   7   5   2       2812.74       2949.85        43.71 o                         
   8   5   2        171.23        160.61         3.48 o                         
   9   5   2          6.85         11.74         2.02 o                         
  10   5   2       1032.56       1011.06        18.53 o                         
  11   5   2         64.88         59.27         2.61 o                         
  12   5   2         21.48         19.74         2.20 o                         
 -12   6   2       1375.58       1413.55        26.91 o                         
 -11   6   2        539.87        549.72         8.87 o                         
 -10   6   2        507.06        558.62         9.68 o                         
  -9   6   2          0.35          3.92         1.27 o                         
  -8   6   2       1077.66       1093.40        24.69 o                         
  -7   6   2       6039.43       6109.05        87.36 o                         
  -6   6   2        105.05        136.48         2.43 o                         
  -5   6   2       1235.25       1072.45        15.33 o                         
  -4   6   2        186.89        206.12         4.10 o                         
  -2   6   2       5277.19       4564.75        66.07 o                         
   0   6   2        795.28        880.22        16.55 o                         
   1   6   2       2552.13       2382.77        31.67 o                         
   2   6   2        384.84        237.83         8.75 o                         
   3   6   2       8676.37       8677.13       145.98 o                         
   4   6   2        118.57        131.75         2.42 o                         
   5   6   2       2030.86       1950.87        26.56 o                         
   6   6   2       2057.31       1911.56        28.68 o                         
   7   6   2       4811.58       4945.70        60.65 o                         
   8   6   2        436.73        445.87         7.81 o                         
   9   6   2        204.06        219.43         4.67 o                         
  10   6   2         14.76         15.81         1.64 o                         
  11   6   2         87.59         68.35         2.66 o                         
  12   6   2        964.51        935.96        13.82 o                         
 -12   7   2        138.61        147.05         5.62 o                         
 -11   7   2        952.80        976.89        16.00 o                         
 -10   7   2        463.14        447.09         8.79 o                         
  -9   7   2        226.42        230.28         4.38 o                         
  -8   7   2       5395.19       5515.95        72.33 o                         
  -7   7   2         36.43         49.63         1.54 o                         
  -6   7   2        381.02        395.99         5.48 o                         
  -5   7   2       5202.19       5405.50        70.88 o                         
  -4   7   2       1369.45       1384.24        21.06 o                         
  -2   7   2       2304.22       2483.24        41.90 o                         
  -1   7   2       9656.47       9110.43       283.64 o                         
   0   7   2       2292.53       2237.24        29.83 o                         
   1   7   2       4053.00       3775.59        45.89 o                         
   2   7   2       2016.15       1955.66        32.55 o                         
   3   7   2       1314.52       1270.41        17.75 o                         
   4   7   2       4672.02       4701.30        66.90 o                         
   5   7   2        195.67        225.59         3.86 o                         
   6   7   2       8572.34       8650.58       111.63 o                         
   7   7   2        113.74        134.79         2.83 o                         
   8   7   2        686.09        714.98        16.12 o                         
   9   7   2         26.64         25.98         1.54 o                         
  10   7   2        213.50        201.12         5.28 o                         
  11   7   2        907.52        894.26        13.53 o                         
  12   7   2          0.58          3.73         1.77 o                         
 -12   8   2          2.37          0.48         1.68 o                         
 -11   8   2        731.61        729.31        11.37 o                         
 -10   8   2        228.77        218.82         4.73 o                         
  -9   8   2        590.43        589.45        10.69 o                         
  -8   8   2       1304.52       1273.90        22.16 o                         
  -7   8   2       1775.27       1882.57        23.58 o                         
  -6   8   2       2314.63       2428.44        36.08 o                         
  -5   8   2       1292.25       1297.43        18.29 o                         
  -4   8   2        314.53        336.72        13.55 o                         
  -3   8   2       2096.10       2139.35        29.81 o                         
  -1   8   2        272.10        246.99         4.33 o                         
   0   8   2          4.14          5.27         0.62 o                         
   1   8   2          3.51         31.70         1.55 o                         
   2   8   2       5129.60       5104.04        81.22 o                         
   3   8   2       5230.29       5193.93        98.95 o                         
   4   8   2        312.03        311.78         5.30 o                         
   5   8   2        267.56        246.05         4.56 o                         
   6   8   2        158.36        125.40         2.69 o                         
   7   8   2       3586.51       3726.30        62.67 o                         
   8   8   2       1948.64       1962.87        25.39 o                         
   9   8   2         61.59         82.00         2.19 o                         
  10   8   2        615.07        600.85        12.18 o                         
  11   8   2          1.65          2.50         1.40 o                         
  12   8   2         56.59         57.12         6.27 o                         
 -12   9   2        167.18        167.85         5.96 o                         
 -11   9   2          0.77          1.90         1.32 o                         
 -10   9   2         48.27         40.73         1.68 o                         
  -9   9   2         18.44         24.93         1.78 o                         
  -8   9   2       2271.60       2286.25        38.27 o                         
  -7   9   2        490.70        481.84         7.34 o                         
  -6   9   2         26.38         14.06         1.75 o                         
  -5   9   2       2455.60       2541.24        30.06 o                         
  -4   9   2       2701.67       2603.45        38.20 o                         
  -3   9   2       4019.89       4228.29        54.87 o                         
  -2   9   2       4810.16       4898.29        65.13 o                         
  -1   9   2       2769.13       2528.97        34.11 o                         
   1   9   2        113.78         96.75         1.86 o                         
   3   9   2       7185.10       7224.73       113.80 o                         
   4   9   2         45.55         59.85         5.25 o                         
   5   9   2        630.67        622.68        11.55 o                         
   6   9   2         65.51         64.25         2.54 o                         
   7   9   2          0.56          2.88         0.96 o                         
   8   9   2         21.86         21.34         1.69 o                         
   9   9   2        403.91        421.93         7.01 o                         
  10   9   2          2.19          2.87         1.41 o                         
  11   9   2        983.53        939.57        23.94 o                         
  12   9   2          1.02          2.11         1.83 o                         
 -11  10   2        595.42        624.30        13.98 o                         
 -10  10   2         58.86         59.12         2.02 o                         
  -9  10   2         50.03         59.13         2.04 o                         
  -8  10   2       2413.83       2485.58        37.32 o                         
  -7  10   2        109.38        123.70         2.68 o                         
  -6  10   2      10756.74      10868.61       129.48 o                         
  -5  10   2        133.17        176.28         3.95 o                         
  -4  10   2         42.13         51.55         2.79 o                         
  -3  10   2          4.66         20.50         1.76 o                         
  -2  10   2       4043.00       3918.97        51.62 o                         
  -1  10   2        248.91        283.31         3.91 o                         
   0  10   2        191.13        215.72         3.70 o                         
   1  10   2       2249.38       2216.63        29.84 o                         
   2  10   2       2460.66       2518.09        38.89 o                         
   3  10   2       2887.38       2887.92        41.82 o                         
   4  10   2          3.97          6.39         1.03 o                         
   5  10   2          8.66         17.02         1.21 o                         
   6  10   2       1558.00       1573.39        24.58 o                         
   7  10   2         21.45         14.05         1.35 o                         
   8  10   2       1351.66       1353.84        22.76 o                         
   9  10   2         81.62         84.05         2.46 o                         
  10  10   2        272.33        267.51         6.16 o                         
  11  10   2         49.08         40.88         2.57 o                         
 -11  11   2         82.56         88.60         2.76 o                         
 -10  11   2        213.76        214.12         4.27 o                         
  -9  11   2        566.64        586.86         9.35 o                         
  -8  11   2        250.20        236.74         5.69 o                         
  -7  11   2        736.70        694.54        13.31 o                         
  -6  11   2        216.19        190.02         4.13 o                         
  -5  11   2       2152.83       2201.71        29.95 o                         
  -4  11   2        262.01        291.31         5.77 o                         
  -3  11   2        899.59       1005.61        26.33 o                         
  -2  11   2       1260.11       1260.88        16.19 o                         
  -1  11   2         89.13         92.65         1.77 o                         
   0  11   2       6814.09       6919.61       156.58 o                         
   1  11   2        483.54        455.41        12.80 o                         
   2  11   2       5375.51       5011.19        79.86 o                         
   3  11   2        151.49        201.67         3.80 o                         
   4  11   2        119.71        109.95         2.49 o                         
   5  11   2       1367.71       1454.12        19.01 o                         
   6  11   2        323.72        372.65         6.84 o                         
   7  11   2          8.68          5.58         1.22 o                         
   8  11   2         27.90         23.39         2.96 o                         
   9  11   2        509.97        517.96        10.36 o                         
  10  11   2        211.51        201.72         4.16 o                         
  11  11   2        291.67        285.66         5.13 o                         
 -11  12   2        329.75        305.41         5.55 o                         
 -10  12   2        255.65        259.35         5.19 o                         
  -9  12   2        187.86        203.02         4.64 o                         
  -8  12   2       1862.13       1856.57        27.96 o                         
  -7  12   2         28.55         26.88         1.44 o                         
  -6  12   2       1611.58       1644.88        25.08 o                         
  -5  12   2          8.38          4.83         1.09 o                         
  -4  12   2         36.28         42.18         1.89 o                         
  -3  12   2       1046.71       1077.90        28.62 o                         
  -2  12   2         26.28         50.61         1.42 o                         
  -1  12   2       1791.77       1836.01        27.31 o                         
   0  12   2         43.93         38.92         1.42 o                         
   1  12   2        163.32        188.34         3.32 o                         
   2  12   2        860.90        826.49        16.45 o                         
   3  12   2       2852.40       2959.97        44.03 o                         
   4  12   2        248.54        241.14         6.19 o                         
   5  12   2       4027.15       4161.19        54.80 o                         
   6  12   2       4556.17       4651.10        56.87 o                         
   7  12   2        509.26        509.56         8.33 o                         
   8  12   2       2079.76       2051.03        31.54 o                         
   9  12   2          0.06          0.37         1.51 o                         
  10  12   2          3.56          5.32         1.63 o                         
 -10  13   2        108.32        115.51         5.26 o                         
  -9  13   2        468.58        475.48         7.56 o                         
  -8  13   2         19.11         23.66         1.89 o                         
  -7  13   2        994.51        934.79        13.98 o                         
  -6  13   2        657.82        656.54        10.97 o                         
  -5  13   2       3069.94       3052.60        37.94 o                         
  -4  13   2        197.82        208.97         7.00 o                         
  -3  13   2        277.52        310.14         6.60 o                         
  -2  13   2         64.44         67.42         1.69 o                         
  -1  13   2       2359.98       2458.37        36.53 o                         
   0  13   2       1635.03       1680.51        21.31 o                         
   1  13   2        196.74        197.36         3.34 o                         
   2  13   2         83.43         96.64         2.18 o                         
   3  13   2        282.36        274.35         4.33 o                         
   4  13   2         11.53         13.80         1.41 o                         
   5  13   2       6643.50       6596.61        87.29 o                         
   6  13   2        800.39        815.50        11.37 o                         
   7  13   2        334.72        328.93         6.42 o                         
   8  13   2        108.20        117.87         2.90 o                         
   9  13   2        406.54        387.19         6.83 o                         
  10  13   2        485.13        489.00         7.68 o                         
 -10  14   2         29.33         25.59         2.18 o                         
  -9  14   2         64.77         53.03         1.89 o                         
  -8  14   2       1247.62       1234.64        20.90 o                         
  -7  14   2        294.90        298.95         4.61 o                         
  -6  14   2        815.24        844.28        12.20 o                         
  -5  14   2        149.27        157.27         5.81 o                         
  -4  14   2        498.61        469.81         7.31 o                         
  -3  14   2        314.46        347.06         5.34 o                         
  -2  14   2         37.68         45.97         1.58 o                         
  -1  14   2        830.11        759.61        11.51 o                         
   0  14   2        839.83        865.18        19.94 o                         
   1  14   2       1765.17       1812.52        33.26 o                         
   2  14   2        251.94        244.30         5.12 o                         
   3  14   2       2571.04       2719.42        36.67 o                         
   4  14   2        324.01        321.56         6.32 o                         
   5  14   2       2630.85       2699.63        43.78 o                         
   6  14   2       1903.94       1884.11        29.17 o                         
   7  14   2        369.01        405.10         6.29 o                         
   8  14   2        300.67        293.37         5.25 o                         
   9  14   2          7.70          8.70         1.62 o                         
  -9  15   2        590.15        635.50         9.65 o                         
  -8  15   2         33.50         39.99         2.14 o                         
  -7  15   2          1.42          2.51         1.46 o                         
  -6  15   2         48.73         56.32         1.85 o                         
  -5  15   2        353.80        336.23         5.64 o                         
  -4  15   2        289.17        309.84         5.96 o                         
  -3  15   2        387.35        377.39         5.28 o                         
  -2  15   2        226.77        246.51         8.29 o                         
  -1  15   2       1236.39       1171.24        15.81 o                         
   0  15   2       3011.91       3105.61        81.38 o                         
   1  15   2       1070.23       1052.20        16.07 o                         
   2  15   2        699.32        704.70         9.59 o                         
   3  15   2       1133.98       1083.98        17.86 o                         
   4  15   2        132.80        123.14         2.79 o                         
   5  15   2       2512.16       2483.75        33.99 o                         
   6  15   2        120.71        120.33         2.85 o                         
   7  15   2          1.90          4.14         1.30 o                         
   8  15   2        239.32        227.25         3.68 o                         
   9  15   2        541.31        527.39         9.11 o                         
  -8  16   2       1011.00       1028.34        13.15 o                         
  -7  16   2        122.66        108.13         4.92 o                         
  -6  16   2        793.40        805.01        11.77 o                         
  -5  16   2        111.66        123.09         2.77 o                         
  -4  16   2          8.48         10.18         1.55 o                         
  -3  16   2         13.13         17.98         1.44 o                         
  -2  16   2        681.58        692.36         9.78 o                         
  -1  16   2         16.82         17.31         1.29 o                         
   0  16   2        138.93        129.02         2.72 o                         
   1  16   2       1629.46       1710.74        23.70 o                         
   2  16   2         34.24         35.01         1.61 o                         
   3  16   2       1282.28       1324.30        20.76 o                         
   4  16   2         34.57         48.52         2.07 o                         
   5  16   2        309.18        303.23        11.18 o                         
   6  16   2          8.89          7.17         1.53 o                         
   7  16   2         14.59         13.66         1.73 o                         
   8  16   2         25.42         21.58         1.84 o                         
  -7  17   2         38.71         43.31         2.11 o                         
  -6  17   2         26.61         23.97         1.59 o                         
  -5  17   2        374.22        375.42         6.87 o                         
  -4  17   2        126.29        117.68         3.66 o                         
  -3  17   2        418.15        401.61         6.87 o                         
  -2  17   2        164.35        164.64         3.43 o                         
  -1  17   2        128.94        144.64         3.16 o                         
   0  17   2       1993.54       2035.80        48.14 o                         
   1  17   2          2.89          5.38         1.10 o                         
   2  17   2         47.99         59.09         2.10 o                         
   3  17   2         54.01         47.71         2.24 o                         
   4  17   2         93.76         95.28         6.50 o                         
   5  17   2          2.55          4.42         1.28 o                         
   6  17   2         21.01         20.60         1.83 o                         
   7  17   2          3.11          4.59         1.38 o                         
  -6  18   2        572.04        602.45        11.46 o                         
  -5  18   2        233.93        240.51         4.51 o                         
  -4  18   2        377.65        390.98         7.25 o                         
  -3  18   2        519.07        515.37         7.57 o                         
  -2  18   2          8.49         13.08         1.40 o                         
  -1  18   2         94.64        100.95         2.91 o                         
   0  18   2        402.79        407.25         7.37 o                         
   1  18   2        195.62        206.84         4.21 o                         
   2  18   2        668.28        667.39        11.33 o                         
   3  18   2       1020.13       1023.40        15.39 o                         
   4  18   2        737.41        713.16        11.03 o                         
   5  18   2         97.68         96.35         2.75 o                         
   6  18   2         18.96         18.44         1.65 o                         
  -5  19   2          6.86          7.48         1.60 o                         
  -4  19   2         49.69         52.54         2.03 o                         
  -3  19   2        185.84        186.16         4.44 o                         
  -2  19   2        259.83        236.00         7.78 o                         
  -1  19   2        307.57        312.12         5.20 o                         
   0  19   2        117.88        122.53         2.97 o                         
   1  19   2        416.67        394.85         6.23 o                         
   2  19   2         56.33         54.41         2.05 o                         
   3  19   2          0.51          3.97         1.53 o                         
   4  19   2         59.99         76.61         2.70 o                         
   5  19   2        305.36        294.63         5.41 o                         
  -3  20   2         45.49         55.62         2.16 o                         
  -2  20   2          2.34          5.08         1.95 o                         
  -1  20   2         68.71         65.56         2.35 o                         
   0  20   2         62.00         54.33         2.16 o                         
   1  20   2        150.62        152.00         3.80 o                         
   2  20   2        149.48        146.23         3.56 o                         
   3  20   2        171.63        171.23         4.31 o                         
 -13   1   3         16.76         18.02         2.90 o                         
 -12   1   3         18.70         22.85         2.13 o                         
 -11   1   3         22.47         24.11         1.92 o                         
 -10   1   3        291.19        294.29         8.40 o                         
  -9   1   3        265.69        298.60         5.17 o                         
  -8   1   3        980.49        895.96        12.97 o                         
  -7   1   3        258.10        247.61         4.96 o                         
  -6   1   3        897.98        922.68        13.24 o                         
  -5   1   3       1125.89       1233.91        15.27 o                         
  -4   1   3         17.89         12.97         0.77 o                         
  -3   1   3       3250.27       3064.32        48.55 o                         
  -2   1   3         69.41         51.93         1.04 o                         
  -1   1   3         84.17        117.13         2.30 o                         
   0   1   3       3468.16       2892.43        63.61 o                         
   1   1   3       3015.07       2622.29        60.62 o                         
   2   1   3         59.56         39.89         1.07 o                         
   4   1   3       6557.33       6791.32       123.22 o                         
   5   1   3        508.52        652.11         9.43 o                         
   6   1   3         66.11         71.64         2.84 o                         
   7   1   3          2.06          3.74         1.29 o                         
   8   1   3        593.09        615.63         8.77 o                         
   9   1   3        135.79        147.84         3.22 o                         
  10   1   3        353.75        361.08         6.73 o                         
  11   1   3         20.05         20.93         1.73 o                         
  12   1   3         41.74         39.91         2.15 o                         
  13   1   3         33.88         30.39         2.22 o                         
 -13   2   3         47.89         49.38         2.60 o                         
 -12   2   3        129.24        125.47         3.77 o                         
 -11   2   3        862.62        818.49        19.59 o                         
 -10   2   3        524.84        548.05        14.94 o                         
  -9   2   3       1258.51       1330.45        27.43 o                         
  -8   2   3       1749.88       1745.54        29.96 o                         
  -7   2   3       1477.12       1479.15        37.75 o                         
  -6   2   3       2106.26       2243.27        33.66 o                         
  -5   2   3        995.45        906.86        16.05 o                         
  -4   2   3        906.44        906.73        25.70 o                         
  -3   2   3        664.57        734.06        10.21 o                         
  -1   2   3        556.15        397.57        13.04 o                         
   0   2   3         17.27         24.30         0.61 o                         
   2   2   3       5397.64       5249.64        94.86 o                         
   3   2   3       1664.56       1468.96        18.56 o                         
   4   2   3          1.16          6.94         0.70 o                         
   5   2   3      10132.89      10836.07       334.68 o                         
   6   2   3       2933.44       3033.48        44.25 o                         
   7   2   3       2943.76       3058.34        49.59 o                         
   8   2   3         30.98         34.48         2.88 o                         
   9   2   3       4824.17       4733.91        68.31 o                         
  10   2   3        146.22        127.62         2.88 o                         
  11   2   3         85.86         72.41         2.45 o                         
  12   2   3         10.97         10.81         1.71 o                         
  13   2   3        244.40        232.12         4.41 o                         
 -13   3   3        316.61        285.70         6.42 o                         
 -12   3   3         82.51         74.29         2.98 o                         
 -11   3   3         69.81         56.50         2.42 o                         
 -10   3   3         20.95         20.80         1.78 o                         
  -9   3   3       2803.55       2721.66        44.89 o                         
  -8   3   3       1804.16       1772.73        44.38 o                         
  -7   3   3       2944.01       2958.67        59.88 o                         
  -6   3   3       1389.44       1402.88        28.32 o                         
  -5   3   3       3861.16       3940.49        74.20 o                         
  -4   3   3       2519.36       2980.38        48.66 o                         
  -1   3   3         30.01         56.71         1.30 o                         
   0   3   3       1005.27        951.86        22.21 o                         
   2   3   3         52.30         46.75         3.93 o                         
   4   3   3       2762.46       2641.15        35.34 o                         
   5   3   3        472.48        485.64         8.91 o                         
   6   3   3        941.57        915.14        13.02 o                         
   7   3   3       1860.08       1846.90        27.64 o                         
   8   3   3        203.21        211.65         3.85 o                         
   9   3   3         86.88         96.77         2.43 o                         
  10   3   3       1002.78        988.86        14.31 o                         
  11   3   3         84.86         83.57         2.55 o                         
  12   3   3        122.61        111.31         2.85 o                         
  13   3   3          0.04         -0.47         1.74 o                         
 -13   4   3         33.50         30.15         1.98 o                         
 -12   4   3         15.54         12.89         1.75 o                         
 -11   4   3         64.98         67.47         2.11 o                         
 -10   4   3         61.12         69.57         3.32 o                         
  -9   4   3        404.74        425.94         6.98 o                         
  -8   4   3         97.64         99.46         5.12 o                         
  -7   4   3       2656.67       2670.92        39.53 o                         
  -6   4   3       2516.20       2431.95        40.36 o                         
  -5   4   3       9454.92       9139.96       163.93 o                         
  -4   4   3       6254.76       6517.93       118.68 o                         
   1   4   3          6.26         33.91         1.21 o                         
   2   4   3        164.24        163.99         6.46 o                         
   3   4   3        731.57        517.68        10.79 o                         
   4   4   3        957.37        725.03        33.52 o                         
   5   4   3         55.40         50.96         1.51 o                         
   6   4   3         55.76         58.97         3.02 o                         
   7   4   3       4102.83       4072.82        65.82 o                         
   8   4   3       1925.02       1978.15        29.65 o                         
   9   4   3       5833.98       5851.55        84.98 o                         
  10   4   3          8.81          9.97         1.54 o                         
  11   4   3         66.20         69.89         2.70 o                         
  12   4   3        133.66        128.54         3.29 o                         
 -13   5   3        578.50        576.17        11.43 o                         
 -12   5   3        581.92        590.87         8.80 o                         
 -11   5   3        189.65        196.24         4.67 o                         
 -10   5   3         67.58         62.80         1.93 o                         
  -9   5   3         45.47         42.13         1.77 o                         
  -8   5   3       2731.72       2703.16        41.10 o                         
  -7   5   3        118.06        112.30         2.29 o                         
  -6   5   3        279.79        253.94         4.70 o                         
  -5   5   3       4944.55       4974.45       145.42 o                         
  -4   5   3       5912.39       6035.02        86.08 o                         
  -3   5   3       1761.29       1888.72        27.94 o                         
  -2   5   3       5244.14       5581.80        88.11 o                         
  -1   5   3        877.97        786.24        49.14 o                         
   0   5   3       6483.43       6429.26       142.49 o                         
   1   5   3       6923.83       5637.10       126.15 o                         
   2   5   3          3.98         19.32         1.56 o                         
   3   5   3       2455.90       2272.46        36.90 o                         
   4   5   3         40.85         99.10         2.44 o                         
   5   5   3       2167.54       2245.86        51.68 o                         
   6   5   3       1568.61       1580.69        37.48 o                         
   7   5   3       1882.28       1850.22        60.39 o                         
   8   5   3       1488.69       1522.20        26.69 o                         
   9   5   3        540.33        524.30        12.00 o                         
  10   5   3         58.00         62.21         2.53 o                         
  11   5   3        335.31        352.02         6.49 o                         
  12   5   3        114.81        116.75         3.09 o                         
 -12   6   3         20.87         21.66         1.90 o                         
 -11   6   3          7.21          9.27         1.59 o                         
 -10   6   3       1479.35       1497.89        21.76 o                         
  -9   6   3          4.08          2.16         1.18 o                         
  -8   6   3       5831.15       5803.51       151.30 o                         
  -7   6   3        648.52        710.66        10.76 o                         
  -6   6   3       1227.64       1277.68        18.20 o                         
  -5   6   3       8320.43       8765.60       348.73 o                         
  -4   6   3       1588.46       1733.19        24.00 o                         
  -3   6   3       5318.33       5987.18        93.93 o                         
  -1   6   3        136.93        167.54         2.85 o                         
   0   6   3       5606.10       5240.96       112.10 o                         
   1   6   3        435.45        361.56         4.99 o                         
   2   6   3       1150.99       1028.21        15.93 o                         
   3   6   3        118.55         72.48         2.71 o                         
   4   6   3        190.53        157.35         3.14 o                         
   5   6   3        423.02        446.53         7.06 o                         
   6   6   3       3379.72       3503.34        46.78 o                         
   7   6   3         95.71        109.64         3.42 o                         
   8   6   3       1754.35       1823.08        39.18 o                         
   9   6   3       1400.85       1410.98        28.19 o                         
  10   6   3        326.76        307.24        12.97 o                         
  11   6   3        508.38        502.37        11.58 o                         
  12   6   3          0.70          2.30         2.38 o                         
 -12   7   3        189.48        191.16         8.63 o                         
 -11   7   3          1.07          1.35         2.22 o                         
 -10   7   3        267.33        277.30         5.19 o                         
  -9   7   3        118.84        117.50         7.27 o                         
  -8   7   3       3003.73       2951.52        34.96 o                         
  -7   7   3        181.83        172.58         3.06 o                         
  -6   7   3       4586.96       4623.85        68.03 o                         
  -5   7   3        326.71        327.96         5.29 o                         
  -4   7   3       4839.92       4955.60        71.40 o                         
  -3   7   3         41.69         47.21         3.08 o                         
  -2   7   3       5871.18       5898.95        89.44 o                         
  -1   7   3       4731.04       4457.30        89.31 o                         
   0   7   3        108.33         79.18         1.70 o                         
   2   7   3      12290.80      12231.26       450.03 o                         
   3   7   3       4845.33       4836.26        63.04 o                         
   4   7   3       2803.41       2638.33        38.64 o                         
   5   7   3       1649.75       1635.24        20.79 o                         
   6   7   3          5.32         12.16         1.13 o                         
   7   7   3         72.79         79.43         2.25 o                         
   8   7   3         10.49          8.49         1.29 o                         
   9   7   3        133.18        129.33         3.26 o                         
  10   7   3         33.11         42.90         2.03 o                         
  11   7   3          3.21          4.60         1.57 o                         
  12   7   3       1324.87       1337.54        18.71 o                         
 -12   8   3        337.72        353.25         6.66 o                         
 -11   8   3         78.16         84.83         2.48 o                         
 -10   8   3       1543.31       1523.69        20.12 o                         
  -9   8   3        353.55        344.99         8.92 o                         
  -8   8   3       4128.41       4339.90        94.62 o                         
  -7   8   3         96.65        131.36         3.30 o                         
  -6   8   3        836.41        787.45        10.83 o                         
  -5   8   3        155.11        165.06         3.16 o                         
  -4   8   3        872.31        994.65        17.14 o                         
  -3   8   3        251.29        320.44         6.22 o                         
  -2   8   3       5338.50       5200.66        67.63 o                         
  -1   8   3       1191.00       1050.17        14.74 o                         
   0   8   3        120.20         88.30         1.58 o                         
   1   8   3       1498.95       1635.95        20.78 o                         
   2   8   3        665.40        729.24        10.67 o                         
   3   8   3       1048.57       1063.05        16.37 o                         
   4   8   3       1305.37       1382.15        36.75 o                         
   5   8   3         15.25         20.23         1.00 o                         
   6   8   3        281.86        327.59         4.87 o                         
   7   8   3          3.01          6.59         1.25 o                         
   8   8   3        239.27        234.98         4.72 o                         
   9   8   3        725.56        727.60        10.42 o                         
  10   8   3        571.02        547.53         8.72 o                         
  11   8   3        569.50        546.52         7.89 o                         
  12   8   3         92.67         99.10         5.76 o                         
 -12   9   3         91.30         98.09         2.89 o                         
 -11   9   3          6.52          6.89         1.58 o                         
 -10   9   3        578.92        567.50        10.49 o                         
  -9   9   3        206.41        201.99         3.85 o                         
  -8   9   3       2101.79       2110.75        31.84 o                         
  -7   9   3       1039.28       1070.60        16.72 o                         
  -6   9   3          5.89         13.96         1.33 o                         
  -5   9   3        234.99        273.71         6.78 o                         
  -4   9   3         30.47         49.30         3.18 o                         
  -3   9   3        306.59        337.83         5.29 o                         
  -2   9   3       2418.10       2423.88        35.52 o                         
  -1   9   3        916.14        842.93        12.07 o                         
   0   9   3        180.25        125.37         2.43 o                         
   1   9   3       4353.49       4143.73        50.41 o                         
   2   9   3       1568.58       1619.00        25.14 o                         
   3   9   3      10478.60      10594.16       166.78 o                         
   4   9   3       1677.23       1836.26        27.95 o                         
   5   9   3        505.43        551.48         8.24 o                         
   6   9   3        208.16        226.58         4.80 o                         
   7   9   3        956.49        933.36        13.83 o                         
   8   9   3         80.00         77.12         2.34 o                         
   9   9   3        952.27        952.12        14.47 o                         
  10   9   3         84.61         90.10         2.27 o                         
  11   9   3        346.45        362.66         8.23 o                         
 -11  10   3        145.45        147.13         3.52 o                         
 -10  10   3        415.13        463.70         7.43 o                         
  -9  10   3         60.03         69.27         3.66 o                         
  -8  10   3        111.70        122.73         2.81 o                         
  -7  10   3       1068.47       1098.88        15.35 o                         
  -6  10   3        734.03        696.56        11.36 o                         
  -5  10   3         47.96         58.21         1.62 o                         
  -4  10   3        526.23        462.81         7.08 o                         
  -3  10   3       3629.43       3652.44        52.18 o                         
  -2  10   3       3383.43       3285.20       102.76 o                         
  -1  10   3         11.17         24.69         2.63 o                         
   0  10   3       1852.00       1713.87        23.44 o                         
   1  10   3       4104.54       4213.72       105.96 o                         
   2  10   3          0.12          4.10         0.81 o                         
   3  10   3        191.06        250.22         3.95 o                         
   4  10   3        711.51        722.97         9.94 o                         
   5  10   3         35.35         44.88         1.44 o                         
   6  10   3        934.19        951.21        13.81 o                         
   7  10   3       1087.97       1091.12        15.77 o                         
   8  10   3        454.56        454.47         8.84 o                         
   9  10   3        917.58        916.27        12.54 o                         
  10  10   3         22.03         15.96         1.77 o                         
  11  10   3        528.27        531.62         7.63 o                         
 -11  11   3         23.32         28.30         2.04 o                         
 -10  11   3       1415.21       1459.64        24.68 o                         
  -9  11   3        431.55        415.76         6.40 o                         
  -8  11   3        398.50        419.02         6.32 o                         
  -7  11   3        632.23        697.47        11.49 o                         
  -6  11   3         18.83         22.10         1.44 o                         
  -5  11   3        893.37        907.52        13.40 o                         
  -4  11   3       2236.29       2204.19        54.37 o                         
  -3  11   3        784.50        792.31        16.77 o                         
  -2  11   3        271.07        276.70         5.98 o                         
  -1  11   3        621.43        637.12        10.44 o                         
   0  11   3         67.52         99.23         3.23 o                         
   1  11   3       1352.66       1278.91        21.93 o                         
   2  11   3       4932.81       4884.06        70.37 o                         
   3  11   3       9936.89       9983.64       140.88 o                         
   4  11   3        422.89        434.23         7.09 o                         
   5  11   3       3053.05       3036.29        44.85 o                         
   6  11   3       2011.49       2080.66        28.24 o                         
   7  11   3        196.48        194.95         3.73 o                         
   8  11   3          1.55          4.33         1.53 o                         
   9  11   3        887.59        894.32        12.46 o                         
  10  11   3         36.81         41.02         2.28 o                         
  11  11   3        919.92        925.30        13.66 o                         
 -11  12   3        382.27        381.99         6.45 o                         
 -10  12   3          2.74          2.02         1.91 o                         
  -9  12   3        277.88        276.66         5.20 o                         
  -8  12   3         55.00         46.31         1.82 o                         
  -7  12   3        510.86        497.63         8.93 o                         
  -6  12   3        301.12        334.63         6.93 o                         
  -5  12   3        937.86        960.88        14.07 o                         
  -4  12   3        177.44        163.75         3.17 o                         
  -3  12   3        948.88        937.92        16.75 o                         
  -2  12   3       1303.45       1225.15        15.91 o                         
  -1  12   3          3.76          8.54         0.78 o                         
   0  12   3        325.15        318.31         7.48 o                         
   1  12   3       2346.72       2322.80        31.03 o                         
   2  12   3       1380.02       1369.14        19.62 o                         
   3  12   3        946.18       1000.87        13.41 o                         
   4  12   3         57.26         60.87         1.78 o                         
   5  12   3          4.95          9.34         1.21 o                         
   6  12   3        215.73        257.54         4.49 o                         
   7  12   3        904.15        903.70        15.12 o                         
   8  12   3        884.14        883.69        13.23 o                         
   9  12   3        683.96        673.61        11.43 o                         
  10  12   3        345.09        305.86         5.93 o                         
 -10  13   3        106.41        103.34         2.72 o                         
  -9  13   3         20.39         16.57         3.20 o                         
  -8  13   3        815.44        778.74        13.96 o                         
  -7  13   3        242.08        256.21         4.43 o                         
  -6  13   3       1442.58       1445.32        19.30 o                         
  -5  13   3         19.89         42.32         1.91 o                         
  -4  13   3        120.66        148.74         2.93 o                         
  -3  13   3        568.92        559.14         9.05 o                         
  -2  13   3       1049.06       1152.27        18.39 o                         
  -1  13   3       3560.28       3537.66        55.80 o                         
   0  13   3        461.92        466.88         7.97 o                         
   1  13   3       2428.18       2434.70        30.37 o                         
   2  13   3       1944.90       1870.77        38.87 o                         
   3  13   3       2500.11       2456.23        33.86 o                         
   4  13   3         55.20         53.77         1.82 o                         
   5  13   3         75.15         75.41         1.99 o                         
   6  13   3         43.71         51.80         1.84 o                         
   7  13   3        207.43        209.54         4.07 o                         
   8  13   3          2.05          3.83         1.58 o                         
   9  13   3          2.94          7.62         1.68 o                         
  10  13   3         82.04         74.55         2.43 o                         
 -10  14   3         18.55         20.36         2.79 o                         
  -9  14   3        129.59        123.92         3.55 o                         
  -8  14   3          0.19          6.74         1.52 o                         
  -7  14   3         43.85         39.54         1.85 o                         
  -6  14   3        669.77        633.34         8.45 o                         
  -5  14   3        882.94        851.11        15.60 o                         
  -4  14   3        926.03        965.96        16.11 o                         
  -3  14   3        926.31        859.27        12.67 o                         
  -2  14   3        546.11        514.27         8.56 o                         
  -1  14   3       5371.97       5182.24        68.89 o                         
   0  14   3        173.85        182.26         3.48 o                         
   1  14   3         51.62         99.90         2.29 o                         
   2  14   3          7.15         15.13         1.14 o                         
   3  14   3        369.51        391.77         5.89 o                         
   4  14   3          9.55         14.80         1.40 o                         
   5  14   3        600.32        630.73        16.38 o                         
   6  14   3        130.54        116.44         3.31 o                         
   7  14   3         11.37         10.62         1.72 o                         
   8  14   3        105.13         96.59         3.17 o                         
   9  14   3        471.99        437.55         7.07 o                         
  -9  15   3        318.14        311.07         6.30 o                         
  -8  15   3        497.78        509.91         8.85 o                         
  -7  15   3        125.91        108.01         2.60 o                         
  -6  15   3        482.67        477.50         9.36 o                         
  -5  15   3        430.95        442.23         6.25 o                         
  -4  15   3        630.51        614.98        12.68 o                         
  -3  15   3        904.46        989.75        27.01 o                         
  -2  15   3        482.23        477.66        16.38 o                         
  -1  15   3         49.30         79.13         2.22 o                         
   0  15   3       1317.17       1315.40        60.85 o                         
   1  15   3        486.04        432.29         6.94 o                         
   2  15   3        177.37        159.78         3.46 o                         
   3  15   3        215.75        210.15         5.56 o                         
   4  15   3        259.47        236.35         4.19 o                         
   5  15   3        222.56        241.67         4.40 o                         
   6  15   3         10.94          9.65         1.38 o                         
   7  15   3         81.38         73.29         2.24 o                         
   8  15   3         21.79         23.45         1.83 o                         
   9  15   3        573.77        582.74         8.52 o                         
  -8  16   3         90.42         80.85         2.47 o                         
  -7  16   3        351.57        353.56         7.05 o                         
  -6  16   3        407.94        374.23         6.81 o                         
  -5  16   3        954.27        954.26        13.18 o                         
  -4  16   3         86.22        100.19         2.51 o                         
  -3  16   3        339.35        345.08         5.80 o                         
  -2  16   3        174.37        202.50         4.19 o                         
  -1  16   3        720.28        706.13         9.83 o                         
   0  16   3        754.25        738.34        23.30 o                         
   1  16   3         34.05         57.98         1.81 o                         
   2  16   3        352.06        384.10         6.42 o                         
   3  16   3         44.25         54.36         2.27 o                         
   4  16   3        469.07        494.41         9.03 o                         
   5  16   3         38.10         45.60         1.66 o                         
   6  16   3         29.45         28.33         3.13 o                         
   7  16   3        156.28        167.63         6.79 o                         
   8  16   3         28.81         32.69         1.94 o                         
  -7  17   3        635.47        636.70        12.98 o                         
  -6  17   3         23.47         29.16         1.88 o                         
  -5  17   3          4.90          8.83         1.14 o                         
  -4  17   3       1119.46       1166.07        18.68 o                         
  -3  17   3        982.42       1016.74        16.40 o                         
  -2  17   3         17.40         19.88         3.03 o                         
  -1  17   3       1686.99       1775.00        24.46 o                         
   0  17   3       1201.09       1153.30        18.62 o                         
   1  17   3        472.95        479.05        10.49 o                         
   2  17   3       1827.58       1766.41        27.85 o                         
   3  17   3        544.17        582.31         9.21 o                         
   4  17   3        734.34        709.81        10.66 o                         
   5  17   3        876.07        894.30        13.50 o                         
   6  17   3        443.05        463.70         6.48 o                         
   7  17   3          2.46          2.58         1.68 o                         
  -6  18   3        213.05        180.02         6.10 o                         
  -5  18   3        108.00        109.52         2.80 o                         
  -4  18   3         85.67         76.80         2.74 o                         
  -3  18   3        543.48        546.55         8.00 o                         
  -2  18   3         23.17         32.64         1.70 o                         
  -1  18   3        150.75        137.26         2.87 o                         
   0  18   3        886.13        870.50        14.32 o                         
   1  18   3        183.69        170.54         4.14 o                         
   2  18   3         11.60         11.98         2.48 o                         
   3  18   3        134.99        131.55         3.48 o                         
   4  18   3        254.91        267.97         4.85 o                         
   5  18   3       1361.68       1385.93        23.32 o                         
   6  18   3         36.23         31.08         1.96 o                         
  -5  19   3         66.74         71.69         3.08 o                         
  -4  19   3         47.60         31.91         2.43 o                         
  -3  19   3        643.45        636.73         9.90 o                         
  -2  19   3        136.12        115.35         4.97 o                         
  -1  19   3        742.44        728.05        10.78 o                         
   0  19   3         49.04         29.68         1.76 o                         
   1  19   3         91.03         89.53         2.55 o                         
   2  19   3        641.24        571.21        30.56 o                         
   3  19   3         47.30         48.50         1.92 o                         
   4  19   3        959.70        887.47        32.31 o                         
   5  19   3        283.43        287.85         8.59 o                         
  -3  20   3        320.75        303.80         5.41 o                         
  -2  20   3        731.20        728.67        12.48 o                         
  -1  20   3        574.13        548.87        17.06 o                         
   0  20   3        210.75        205.80         7.84 o                         
   1  20   3        153.57        142.07         3.92 o                         
   2  20   3        129.76        127.63         2.91 o                         
   3  20   3        210.84        214.76         7.34 o                         
 -13   0   4       1337.53       1310.69        31.94 o                         
 -12   0   4       1081.51       1141.14        23.77 o                         
 -11   0   4       2903.40       2872.68        55.93 o                         
 -10   0   4       1473.05       1435.39        28.75 o                         
  -9   0   4         53.77         72.52         3.64 o                         
  -8   0   4       3278.85       3337.47        62.87 o                         
  -7   0   4       3145.67       3306.59        62.42 o                         
  -6   0   4        593.92        550.17        14.42 o                         
  -2   0   4        479.73        555.63         9.75 o                         
   2   0   4       1384.27       1280.68        24.27 o                         
   3   0   4        443.54        403.00         8.66 o                         
   4   0   4        505.04        416.86        10.91 o                         
   5   0   4       6443.28       5909.04        93.77 o                         
   6   0   4       1559.32       1596.81        31.49 o                         
   7   0   4        166.31        209.19         6.49 o                         
   8   0   4       4824.63       4861.69        90.46 o                         
   9   0   4         25.58         34.40         2.05 o                         
  10   0   4        679.02        680.58        15.11 o                         
  11   0   4       2589.02       2652.40        44.76 o                         
  12   0   4          5.40          9.07         2.64 o                         
  13   0   4        776.38        799.52        15.37 o                         
 -13   1   4        589.47        577.91         9.16 o                         
 -12   1   4         31.90         28.74         1.86 o                         
 -11   1   4       1675.70       1638.13        24.48 o                         
 -10   1   4          4.59          4.05         1.19 o                         
  -9   1   4       2136.66       2143.70        32.48 o                         
  -8   1   4       8399.86       8582.34       111.53 o                         
  -7   1   4        384.63        381.01        11.37 o                         
  -5   1   4       3808.67       3614.74        53.21 o                         
  -4   1   4       2314.27       2197.03        36.78 o                         
  -3   1   4       1560.87       1448.93        21.67 o                         
  -2   1   4       3033.34       2901.76        35.01 o                         
  -1   1   4         11.68         10.13         0.39 o                         
   4   1   4       4512.21       4767.37        61.76 o                         
   6   1   4       4533.10       4727.40        57.90 o                         
   7   1   4       1741.49       1784.76        24.72 o                         
   8   1   4       4007.51       4002.93        64.67 o                         
   9   1   4        987.02        994.56        16.08 o                         
  10   1   4        749.23        707.14        10.66 o                         
  11   1   4        705.33        688.67        11.87 o                         
  12   1   4         34.55         43.90         2.13 o                         
  13   1   4        794.74        804.29        13.30 o                         
 -13   2   4        244.63        254.43        11.99 o                         
 -12   2   4        262.05        259.60         5.44 o                         
 -11   2   4        581.87        624.87        11.66 o                         
 -10   2   4         36.98         30.01         1.69 o                         
  -9   2   4       1231.95       1188.14        23.32 o                         
  -8   2   4        642.11        675.18        12.18 o                         
  -7   2   4       2995.67       3041.81        74.14 o                         
  -6   2   4        856.04        924.23        13.20 o                         
  -4   2   4       2560.54       2492.32        31.47 o                         
  -2   2   4        668.39        733.17        20.82 o                         
  -1   2   4       8064.53       7254.95       225.31 o                         
   0   2   4       2612.81       1982.97        66.42 o                         
   1   2   4       4031.96       3565.11        65.42 o                         
   2   2   4        427.73        361.64         6.46 o                         
   3   2   4         39.55         43.47         1.16 o                         
   4   2   4       1079.57        989.49        16.69 o                         
   5   2   4       4800.05       4406.21        63.30 o                         
   6   2   4      11062.88      11233.54       156.90 o                         
   7   2   4        372.07        375.18         6.61 o                         
   8   2   4       1541.64       1560.91        20.32 o                         
   9   2   4        162.19        161.36         3.70 o                         
  10   2   4        156.54        162.47         3.99 o                         
  11   2   4        560.43        568.85         9.03 o                         
  12   2   4         10.74          6.77         1.72 o                         
  13   2   4        123.04        123.69         4.64 o                         
 -13   3   4        504.75        474.61         8.69 o                         
 -12   3   4        205.17        218.30         4.68 o                         
 -11   3   4        474.51        483.11         9.91 o                         
 -10   3   4         30.08         37.61         2.62 o                         
  -9   3   4       1003.83       1049.58        34.69 o                         
  -8   3   4        461.61        521.00        11.45 o                         
  -7   3   4       2110.00       2019.22        27.44 o                         
  -6   3   4       1969.89       1968.63        45.37 o                         
  -5   3   4       1095.40       1103.96        16.92 o                         
  -4   3   4          9.86          9.79         0.77 o                         
  -3   3   4       5876.09       5987.10       126.81 o                         
  -2   3   4         26.53         13.96         0.65 o                         
   0   3   4       5208.80       4469.13        70.13 o                         
   1   3   4        405.72        430.74         7.65 o                         
   3   3   4       6745.38       5791.21       174.91 o                         
   4   3   4       3153.66       3017.34        40.27 o                         
   5   3   4       8118.83       8174.39        91.34 o                         
   6   3   4       3993.39       3856.44        55.91 o                         
   7   3   4        347.13        383.71         6.50 o                         
   8   3   4       4079.40       4122.61        54.46 o                         
   9   3   4         48.06         41.23         1.89 o                         
  10   3   4          3.35          4.05         1.44 o                         
  11   3   4        621.73        676.35        10.54 o                         
  12   3   4        320.61        312.11         5.64 o                         
 -13   4   4        349.58        327.39         5.57 o                         
 -12   4   4        101.71        104.61         5.85 o                         
 -11   4   4        865.66        838.02        13.64 o                         
 -10   4   4        139.03        144.66         6.17 o                         
  -9   4   4       2208.60       2120.45        35.86 o                         
  -8   4   4        107.90        113.41         3.21 o                         
  -7   4   4         52.88         48.36         3.51 o                         
  -6   4   4          9.88         10.39         1.17 o                         
  -5   4   4       7501.22       7472.54       166.43 o                         
  -4   4   4        170.79        215.60         4.28 o                         
  -2   4   4        320.10        321.51         5.79 o                         
  -1   4   4        871.93        782.14        18.05 o                         
   0   4   4        343.95        491.70         9.40 o                         
   1   4   4       1941.72       1737.11        29.19 o                         
   2   4   4       7171.38       6469.29       144.83 o                         
   3   4   4       1748.21       1789.77        38.01 o                         
   4   4   4       7229.36       6829.45        96.83 o                         
   6   4   4      13698.87      14227.11       258.48 o                         
   7   4   4       1764.66       1763.06        21.30 o                         
   8   4   4        809.65        817.66        12.89 o                         
   9   4   4       1241.68       1236.58        35.45 o                         
  10   4   4        140.88        135.61         3.63 o                         
  11   4   4        121.38        114.28         3.35 o                         
  12   4   4        147.52        160.13         3.40 o                         
 -13   5   4        100.73        103.20         3.16 o                         
 -12   5   4       1118.95       1055.83        18.61 o                         
 -11   5   4       1484.28       1461.80        23.18 o                         
 -10   5   4          9.02         13.50         1.94 o                         
  -9   5   4          0.83          4.54         1.27 o                         
  -8   5   4        623.80        674.83         9.98 o                         
  -7   5   4         30.47         27.51         4.01 o                         
  -6   5   4       2374.49       2495.73        41.06 o                         
  -5   5   4        132.20        164.00         6.70 o                         
  -4   5   4        255.03        294.94         5.22 o                         
  -3   5   4       5683.34       6138.90       136.62 o                         
  -1   5   4       2531.96       2106.90        66.76 o                         
   1   5   4       3948.86       3719.98       119.17 o                         
   2   5   4       1847.98       1808.74        29.17 o                         
   4   5   4        500.00        407.14         7.57 o                         
   5   5   4       3010.26       2993.02        48.14 o                         
   6   5   4         21.53         34.00         1.63 o                         
   7   5   4       1749.14       1663.68        25.64 o                         
   8   5   4       3854.85       3966.86        53.99 o                         
   9   5   4         48.28         57.91         1.91 o                         
  10   5   4        395.56        381.84         6.76 o                         
  11   5   4         49.42         62.23         2.44 o                         
  12   5   4        937.81        923.04        15.12 o                         
 -12   6   4        231.21        228.56         4.88 o                         
 -11   6   4         15.82         11.01         1.74 o                         
 -10   6   4        753.01        767.26        13.23 o                         
  -9   6   4        161.97        159.44         3.34 o                         
  -8   6   4       1088.87       1108.99        15.67 o                         
  -7   6   4        534.48        520.35         7.40 o                         
  -6   6   4        188.13        186.57         3.41 o                         
  -5   6   4       1237.28       1215.74        15.76 o                         
  -4   6   4       1020.86        914.04        17.72 o                         
  -2   6   4       5435.57       5376.11        84.37 o                         
  -1   6   4       3417.32       3267.12        74.43 o                         
   0   6   4        362.28        400.29        13.62 o                         
   1   6   4       2816.75       2595.57        37.25 o                         
   4   6   4        105.64         82.42         2.74 o                         
   5   6   4      10040.30        751.31      5023.21 o                         
   6   6   4       4535.63       4551.55        73.58 o                         
   7   6   4       7433.07       7362.58       115.53 o                         
   8   6   4          2.54          9.10         3.27 o                         
   9   6   4        459.28        442.37        10.51 o                         
  10   6   4         85.86         87.57         5.08 o                         
  11   6   4       1091.66       1059.67        15.92 o                         
  12   6   4          4.09          5.21         1.70 o                         
 -12   7   4        207.40        215.27         4.04 o                         
 -11   7   4        763.21        787.73        13.31 o                         
 -10   7   4         74.17         65.46         2.30 o                         
  -9   7   4         40.10         53.27         1.98 o                         
  -8   7   4         25.40         25.03         1.65 o                         
  -7   7   4       1407.69       1441.53        18.80 o                         
  -6   7   4       8089.00       8327.64       107.50 o                         
  -5   7   4        494.25        472.38         7.97 o                         
  -4   7   4        390.24        424.26         6.60 o                         
  -3   7   4       3151.56       3725.15        48.81 o                         
  -1   7   4        150.24         79.62         2.53 o                         
   0   7   4        830.00        839.11        15.91 o                         
   1   7   4         69.16         88.58         1.91 o                         
   2   7   4       2045.56       2121.86        28.67 o                         
   3   7   4       5604.06       5343.07        99.39 o                         
   4   7   4        635.20        634.91         8.62 o                         
   5   7   4          8.29         13.10         1.14 o                         
   6   7   4       1721.05       1779.84        27.32 o                         
   7   7   4        138.15        134.46         5.94 o                         
   8   7   4       1479.76       1461.93        28.88 o                         
   9   7   4        178.07        164.84         6.24 o                         
  10   7   4          3.82          3.08         2.32 o                         
  11   7   4         63.14         62.63         2.54 o                         
  12   7   4        872.27        821.45        13.55 o                         
 -12   8   4        857.98        880.05        16.09 o                         
 -11   8   4         69.61         80.58         2.42 o                         
 -10   8   4        133.85        139.94         3.22 o                         
  -9   8   4        428.67        426.37         7.54 o                         
  -8   8   4        548.36        585.45         9.05 o                         
  -7   8   4       1520.38       1642.25        24.61 o                         
  -6   8   4       2565.08       2713.83        34.00 o                         
  -5   8   4       2930.16       3041.71        37.55 o                         
  -4   8   4       1973.37       2040.54        36.92 o                         
  -3   8   4       3357.22       3228.12        46.69 o                         
  -2   8   4        222.89        222.69         3.97 o                         
  -1   8   4       5214.18       4801.81        62.32 o                         
   0   8   4       1063.05       1053.25        14.90 o                         
   1   8   4       3171.91       3127.75        45.27 o                         
   2   8   4       2292.04       2094.75        35.01 o                         
   3   8   4          2.45         17.54         1.01 o                         
   4   8   4        660.87        645.05        10.71 o                         
   5   8   4         51.23         63.86         1.73 o                         
   6   8   4         98.98        113.70         2.41 o                         
   7   8   4        399.67        368.45         7.33 o                         
   8   8   4          1.11          1.40         1.61 o                         
   9   8   4         17.11         17.05         4.38 o                         
  10   8   4        589.88        561.97         9.58 o                         
  11   8   4        470.64        460.55         8.06 o                         
  12   8   4        701.47        681.85        12.90 o                         
 -12   9   4        299.42        282.30         5.71 o                         
 -11   9   4         91.87        101.87         2.73 o                         
 -10   9   4       1639.86       1597.47        36.54 o                         
  -9   9   4        305.77        307.74         5.46 o                         
  -8   9   4        131.99        131.09         3.32 o                         
  -7   9   4       7890.28       7965.22        95.52 o                         
  -6   9   4       3143.82       3359.10        45.34 o                         
  -5   9   4       5552.79       5797.93        92.64 o                         
  -4   9   4       1656.41       1744.84        22.39 o                         
  -3   9   4         13.99         17.25         0.86 o                         
  -2   9   4       3188.82       3252.28        45.63 o                         
  -1   9   4       1831.03       1835.50        28.42 o                         
   0   9   4       7316.30       7769.70       140.47 o                         
   1   9   4        179.59        150.75         3.29 o                         
   2   9   4       8264.95       7804.02       129.96 o                         
   3   9   4         29.95         33.76         1.71 o                         
   4   9   4       4384.93       4421.16        54.10 o                         
   5   9   4         55.98         63.27         1.88 o                         
   6   9   4        424.45        446.47         6.52 o                         
   7   9   4        135.36        143.23         3.28 o                         
   8   9   4        195.72        204.57         4.02 o                         
   9   9   4       1047.71       1001.03        16.99 o                         
  10   9   4        315.05        336.94        14.33 o                         
  11   9   4        176.32        161.52         3.51 o                         
 -11  10   4          5.47          7.57         2.02 o                         
 -10  10   4         57.28         54.80         3.05 o                         
  -9  10   4       1014.85       1007.65        16.48 o                         
  -8  10   4         33.64         38.59         1.42 o                         
  -7  10   4       1037.53       1035.92        16.51 o                         
  -6  10   4       1540.96       1663.79        25.49 o                         
  -5  10   4        367.25        331.66         5.04 o                         
  -4  10   4       5480.63       5745.13        74.97 o                         
  -3  10   4        820.17        768.35        12.73 o                         
  -2  10   4        303.02        291.39         4.74 o                         
  -1  10   4       5016.29       4929.54        64.43 o                         
   0  10   4        536.33        511.13         8.11 o                         
   1  10   4      10110.24      10582.33       189.91 o                         
   2  10   4         93.85        129.74         4.75 o                         
   3  10   4       5178.59       5229.76        68.53 o                         
   4  10   4         34.55         28.24         1.38 o                         
   5  10   4        307.46        332.56         5.37 o                         
   6  10   4        669.09        720.71        13.07 o                         
   7  10   4          2.28          4.99         1.11 o                         
   8  10   4        225.87        224.69         4.02 o                         
   9  10   4          3.52          6.38         1.29 o                         
  10  10   4       2157.60       2162.81        30.00 o                         
  11  10   4        124.30        106.48         3.04 o                         
 -11  11   4          1.27          0.48         1.63 o                         
 -10  11   4        829.16        764.82        12.86 o                         
  -9  11   4        123.15        117.80         2.99 o                         
  -8  11   4          2.95          3.01         1.10 o                         
  -7  11   4        859.29        872.84        12.05 o                         
  -6  11   4        324.60        356.02         6.36 o                         
  -5  11   4       1890.96       1862.00        32.48 o                         
  -4  11   4         55.10         43.84         1.45 o                         
  -3  11   4          1.61          3.92         0.95 o                         
  -2  11   4        122.97        125.53         5.48 o                         
  -1  11   4       3622.44       3611.40        80.32 o                         
   0  11   4         23.23         28.09         1.16 o                         
   1  11   4          3.90         10.42         0.81 o                         
   2  11   4       2118.84       2144.91        48.08 o                         
   3  11   4        218.20        209.78         3.97 o                         
   4  11   4       4609.59       4722.44        89.17 o                         
   5  11   4          1.51          7.31         0.99 o                         
   6  11   4        578.19        575.58        10.88 o                         
   7  11   4       3585.20       3518.32        51.96 o                         
   8  11   4          0.98          4.98         1.25 o                         
   9  11   4       1297.95       1261.13        19.78 o                         
  10  11   4         69.73         69.25         2.18 o                         
  11  11   4          1.07          1.11         1.90 o                         
 -11  12   4          1.50          2.56         1.61 o                         
 -10  12   4        235.49        244.07         4.97 o                         
  -9  12   4        768.94        787.93        10.92 o                         
  -8  12   4          8.95         10.44         1.23 o                         
  -7  12   4        289.67        292.02         5.53 o                         
  -6  12   4       1283.09       1186.23        18.26 o                         
  -5  12   4        913.79        940.96        25.38 o                         
  -4  12   4       4663.84       4770.08        69.71 o                         
  -3  12   4       1031.46       1155.01        27.24 o                         
  -2  12   4       1814.70       1863.70        34.12 o                         
  -1  12   4       1157.12       1186.81        18.82 o                         
   0  12   4         21.04         25.19         1.12 o                         
   1  12   4       4174.22       4265.27        61.41 o                         
   2  12   4        170.19        152.61         2.92 o                         
   3  12   4         11.06         18.67         1.18 o                         
   4  12   4        393.36        379.17         6.63 o                         
   5  12   4       2012.19       2000.63        27.02 o                         
   6  12   4         52.09         55.98         3.56 o                         
   7  12   4         36.33         45.70         1.58 o                         
   8  12   4         33.86         44.83         1.75 o                         
   9  12   4        125.95        121.55         2.56 o                         
  10  12   4        302.71        296.06         6.53 o                         
 -10  13   4        546.63        561.11         9.29 o                         
  -9  13   4         37.79         29.16         1.83 o                         
  -8  13   4          1.57          3.16         1.46 o                         
  -7  13   4         99.46        104.23         2.42 o                         
  -6  13   4         61.88         65.82         1.98 o                         
  -5  13   4         13.18         19.09         1.33 o                         
  -4  13   4         14.38          7.95         0.99 o                         
  -3  13   4        382.33        408.62         6.36 o                         
  -2  13   4         87.38        110.50         5.09 o                         
  -1  13   4       3261.64       3267.05        43.69 o                         
   0  13   4       2665.20       2568.01        97.00 o                         
   1  13   4        618.65        646.77        14.06 o                         
   2  13   4        536.67        540.31        11.41 o                         
   3  13   4        708.64        683.36         9.70 o                         
   4  13   4       2094.21       2155.93        27.81 o                         
   5  13   4         84.54         92.68         2.24 o                         
   6  13   4         76.30         62.89         1.78 o                         
   7  13   4       2483.11       2469.83        39.38 o                         
   8  13   4         68.14         73.90         2.01 o                         
   9  13   4        610.47        590.88         9.11 o                         
  10  13   4        112.21        106.38         3.04 o                         
  -9  14   4        719.87        706.01        10.60 o                         
  -8  14   4         98.36        115.83         5.80 o                         
  -7  14   4         12.15         14.44         1.29 o                         
  -6  14   4        345.16        340.61         6.63 o                         
  -5  14   4        419.67        443.91         7.20 o                         
  -4  14   4       1404.25       1347.56        17.63 o                         
  -3  14   4        281.27        280.70         5.31 o                         
  -2  14   4        689.05        643.78        11.47 o                         
  -1  14   4          2.64         12.11         1.23 o                         
   0  14   4         90.38         84.76         2.03 o                         
   1  14   4       6362.91       6703.24       139.15 o                         
   2  14   4          2.25          4.17         1.13 o                         
   3  14   4        495.94        532.64        14.22 o                         
   4  14   4        820.94        784.73        12.86 o                         
   5  14   4       1474.48       1527.99        18.54 o                         
   6  14   4        557.50        529.60         8.50 o                         
   7  14   4         89.20         80.41         4.25 o                         
   8  14   4          4.68          5.70         1.50 o                         
   9  14   4          5.86          6.23         1.78 o                         
  -9  15   4        174.74        159.11         3.65 o                         
  -8  15   4        111.65        110.67         3.05 o                         
  -7  15   4        208.75        207.74         4.03 o                         
  -6  15   4        207.41        208.60         4.94 o                         
  -5  15   4       1072.37       1057.58        14.45 o                         
  -4  15   4        564.47        594.59         9.31 o                         
  -3  15   4        769.10        772.78        11.47 o                         
  -2  15   4        313.39        340.44         7.29 o                         
  -1  15   4       2739.29       2825.23        38.38 o                         
   0  15   4        230.72        241.42         7.70 o                         
   1  15   4       1444.12       1464.51        19.20 o                         
   2  15   4       2476.86       2490.49        59.73 o                         
   3  15   4        848.20        843.61        13.10 o                         
   4  15   4       1729.67       1731.23        26.76 o                         
   5  15   4         70.08         78.74         3.22 o                         
   6  15   4          0.31          1.32         1.15 o                         
   7  15   4        125.29        113.13         2.61 o                         
   8  15   4         71.17         67.05         2.10 o                         
  -8  16   4        171.65        169.05         3.64 o                         
  -7  16   4        290.07        285.64         4.99 o                         
  -6  16   4          7.34         13.97         1.37 o                         
  -5  16   4          3.09          4.37         1.06 o                         
  -4  16   4        741.66        737.09        11.22 o                         
  -3  16   4        292.95        284.28         5.26 o                         
  -2  16   4         84.15         70.89         2.07 o                         
  -1  16   4        889.97        945.35        13.92 o                         
   0  16   4        136.28        160.20         3.49 o                         
   1  16   4       1854.21       1929.46        26.50 o                         
   2  16   4       1273.44       1207.33        22.14 o                         
   3  16   4       1077.29       1076.43        14.99 o                         
   4  16   4        165.27        141.35         3.20 o                         
   5  16   4          2.50          1.56         1.32 o                         
   6  16   4         19.05         18.24         1.52 o                         
   7  16   4         17.78         10.56         1.88 o                         
   8  16   4         46.70         40.94         2.20 o                         
  -7  17   4        269.11        257.68         4.94 o                         
  -6  17   4        154.89        147.50         5.17 o                         
  -5  17   4        270.72        275.43         5.88 o                         
  -4  17   4        103.72         99.56         7.94 o                         
  -3  17   4        237.51        242.78         9.53 o                         
  -2  17   4        383.44        405.46        14.34 o                         
  -1  17   4         22.92         25.40         1.58 o                         
   0  17   4        165.02        150.89         3.06 o                         
   1  17   4          1.31          6.38         1.18 o                         
   2  17   4        575.18        611.44        17.16 o                         
   3  17   4        762.26        714.70        10.88 o                         
   4  17   4        412.31        412.21         6.18 o                         
   5  17   4         75.57         81.79         2.35 o                         
   6  17   4         28.52         26.90         1.94 o                         
   7  17   4         24.27         21.35         2.01 o                         
  -6  18   4          3.42          4.53         1.94 o                         
  -5  18   4         14.48         17.16         1.63 o                         
  -4  18   4        694.15        659.49        19.33 o                         
  -3  18   4        217.72        190.53         3.76 o                         
  -2  18   4         18.58         17.10         1.36 o                         
  -1  18   4       1652.53       1670.47        28.07 o                         
   0  18   4          9.38         16.59         2.11 o                         
   1  18   4        382.60        410.69         6.75 o                         
   2  18   4         94.23        106.75         2.81 o                         
   3  18   4         28.54         35.78         1.88 o                         
   4  18   4        155.20        161.98         7.18 o                         
   5  18   4          0.46          6.50         1.79 o                         
   6  18   4        294.35        307.78         5.54 o                         
  -5  19   4         38.61         44.94         3.78 o                         
  -4  19   4         53.00         46.69         2.23 o                         
  -3  19   4         86.35         92.44         2.58 o                         
  -2  19   4        603.25        621.06         9.62 o                         
  -1  19   4        146.96        140.24         3.73 o                         
   0  19   4         31.82         34.76         1.88 o                         
   1  19   4         13.26         14.21         1.37 o                         
   2  19   4          4.86          3.90         2.05 o                         
   3  19   4        128.64        137.31         3.15 o                         
   4  19   4         36.18         30.85         1.75 o                         
  -3  20   4        201.93        211.35         4.06 o                         
  -2  20   4         13.28         12.37         1.69 o                         
  -1  20   4         66.43         60.68         2.25 o                         
   0  20   4        242.59        238.77         5.10 o                         
   1  20   4          1.05          1.48         1.78 o                         
   2  20   4        750.41        761.42        11.40 o                         
   3  20   4          0.03          5.55         1.52 o                         
 -13   1   5          0.22          0.72         1.69 o                         
 -12   1   5         74.02         66.91         2.49 o                         
 -11   1   5        237.08        236.22         4.88 o                         
 -10   1   5       1255.15       1250.78        17.34 o                         
  -9   1   5        125.29        139.12         4.12 o                         
  -8   1   5       1908.34       1984.53        29.65 o                         
  -7   1   5         59.94         66.63         1.92 o                         
  -6   1   5        784.69        919.81        14.82 o                         
  -5   1   5       1450.53       1589.14        26.86 o                         
  -4   1   5         44.56         19.83         0.86 o                         
  -3   1   5       1138.62       1111.15        16.51 o                         
  -2   1   5       1278.95       1202.50        27.02 o                         
  -1   1   5       3437.63       3363.25        75.55 o                         
   2   1   5         43.70         29.52         0.79 o                         
   3   1   5        163.62        165.91         2.75 o                         
   4   1   5        701.94        851.11        12.09 o                         
   5   1   5          4.03         13.98         0.87 o                         
   6   1   5          9.84          8.23         1.00 o                         
   7   1   5        793.81        825.47        11.44 o                         
   8   1   5          2.28          2.28         1.17 o                         
   9   1   5        445.35        433.04        17.35 o                         
  10   1   5        424.71        419.03         7.31 o                         
  11   1   5         71.22         57.91         2.64 o                         
  12   1   5         29.31         23.86         2.13 o                         
 -13   2   5        478.97        471.81         9.48 o                         
 -12   2   5          0.29          0.37         1.48 o                         
 -11   2   5        139.74        135.37         3.18 o                         
 -10   2   5         59.24         69.41         2.43 o                         
  -9   2   5          1.42          1.81         1.17 o                         
  -8   2   5       1087.90       1052.46        16.95 o                         
  -7   2   5        499.44        581.47         9.63 o                         
  -6   2   5        171.85        169.01         3.11 o                         
  -5   2   5       2195.78       1968.34        42.47 o                         
  -4   2   5       3003.59       3459.42       107.69 o                         
  -3   2   5         41.49         48.02         1.07 o                         
  -2   2   5          3.57         10.29         0.61 o                         
   0   2   5        301.85        347.18         6.23 o                         
   3   2   5        301.19        291.45         4.58 o                         
   4   2   5       8088.38       7570.61       136.22 o                         
   5   2   5       2062.95       1977.28        26.84 o                         
   6   2   5          0.37          1.80         1.07 o                         
   7   2   5          0.89          7.23         1.68 o                         
   8   2   5         65.94         69.78         1.94 o                         
   9   2   5        698.02        730.26        13.52 o                         
  10   2   5        262.57        237.35         4.39 o                         
  11   2   5         53.62         62.90         2.23 o                         
  12   2   5        465.71        478.42         7.27 o                         
 -13   3   5         32.15         23.17         1.78 o                         
 -12   3   5         40.92         48.75         2.30 o                         
 -11   3   5        525.08        474.03         8.01 o                         
 -10   3   5        668.38        694.18        10.68 o                         
  -9   3   5        721.86        790.70        14.00 o                         
  -8   3   5       2028.26       2119.51        32.04 o                         
  -7   3   5         89.01        104.29         2.58 o                         
  -6   3   5         55.89         91.49         1.88 o                         
  -5   3   5        557.07        598.09        12.67 o                         
  -3   3   5        414.20        392.48         6.49 o                         
  -2   3   5       2766.49       2625.32        41.66 o                         
  -1   3   5          0.31          6.60         0.76 o                         
   0   3   5       3830.17       3516.81        56.11 o                         
   1   3   5        734.61        731.48        16.42 o                         
   2   3   5       1301.98       1387.30        22.73 o                         
   3   3   5        944.48       1036.55        16.11 o                         
   4   3   5        718.80        812.53        14.11 o                         
   5   3   5       2176.22       2165.66        49.68 o                         
   6   3   5       2558.93       2448.75        33.01 o                         
   7   3   5        148.89        163.37         5.10 o                         
   8   3   5       2461.35       2547.18        34.83 o                         
   9   3   5         25.74         31.07         2.36 o                         
  10   3   5       1131.59       1167.79        20.88 o                         
  11   3   5          0.61          1.96         1.86 o                         
  12   3   5        466.45        463.13        11.39 o                         
 -13   4   5         40.82         50.19         2.53 o                         
 -12   4   5        134.22        143.14         5.91 o                         
 -11   4   5         61.94         55.69         3.66 o                         
 -10   4   5       1670.65       1708.85        34.03 o                         
  -9   4   5        109.60        129.11         2.73 o                         
  -8   4   5        194.27        218.64         4.06 o                         
  -7   4   5         11.44          9.93         2.82 o                         
  -6   4   5       1626.61       1666.21        32.37 o                         
  -5   4   5        610.08        601.70         9.94 o                         
  -4   4   5        479.93        537.25         7.77 o                         
  -3   4   5       6843.31       6740.24       140.62 o                         
  -2   4   5       4121.92       3741.40       225.65 o                         
   0   4   5        275.57        200.85         4.48 o                         
   1   4   5       2091.10       2159.53        31.45 o                         
   2   4   5         21.90         35.00         1.90 o                         
   3   4   5        423.77        541.73         9.76 o                         
   4   4   5       7455.20       7762.37       111.08 o                         
   5   4   5       1897.85       2023.83        30.29 o                         
   6   4   5        227.76        211.55         4.14 o                         
   7   4   5          3.04          4.41         1.07 o                         
   8   4   5         20.21         15.32         1.39 o                         
   9   4   5        605.66        581.28         9.80 o                         
  10   4   5        165.48        157.92         3.57 o                         
  11   4   5          3.57          0.81         1.66 o                         
  12   4   5         92.50         94.44         2.88 o                         
 -13   5   5        356.60        322.89        10.30 o                         
 -12   5   5          7.70          4.64         2.21 o                         
 -11   5   5        318.83        298.08         5.89 o                         
 -10   5   5         40.11         29.09         1.80 o                         
  -9   5   5       2783.75       2766.89        42.18 o                         
  -8   5   5        212.16        217.34         7.21 o                         
  -7   5   5       1730.85       1706.07        70.32 o                         
  -6   5   5        395.40        434.02        11.77 o                         
  -5   5   5        436.62        423.64         8.16 o                         
  -4   5   5        325.48        276.46         6.02 o                         
  -2   5   5        799.70        835.89        14.16 o                         
  -1   5   5       1623.88       1340.39        19.86 o                         
   0   5   5       1132.91        974.94        14.83 o                         
   1   5   5       1811.93       1749.56        28.62 o                         
   2   5   5        426.76        462.22         7.39 o                         
   3   5   5       1527.37       1484.67        39.40 o                         
   4   5   5       1883.21       1804.19        24.59 o                         
   5   5   5       3853.28       3918.11        56.64 o                         
   6   5   5       4227.15       4083.83        59.25 o                         
   7   5   5       1623.44       1565.35        22.00 o                         
   8   5   5       1711.85       1695.29        28.99 o                         
   9   5   5        363.65        367.84         6.41 o                         
  10   5   5       2359.06       2340.55        52.27 o                         
  11   5   5         24.23         26.82         1.78 o                         
  12   5   5        331.03        324.22         6.11 o                         
 -12   6   5         25.49         25.72         1.82 o                         
 -11   6   5         46.68         52.66         3.27 o                         
 -10   6   5        739.09        793.67        15.06 o                         
  -9   6   5        497.73        518.95        10.30 o                         
  -8   6   5        688.76        717.47        10.91 o                         
  -7   6   5        286.76        237.72         4.13 o                         
  -6   6   5         67.97         76.15         1.99 o                         
  -5   6   5       1770.01       1889.50        39.83 o                         
  -4   6   5       4931.48       5167.24       116.55 o                         
  -3   6   5       5442.86       4955.01       154.96 o                         
  -2   6   5       1830.84       1798.31        42.00 o                         
   0   6   5        623.76        528.31        18.89 o                         
   1   6   5       1823.13       1533.69        28.78 o                         
   2   6   5        779.90        828.14        14.25 o                         
   3   6   5      10420.81       9900.86       308.76 o                         
   4   6   5        658.02        597.60         9.64 o                         
   5   6   5       1611.22       1579.49        26.44 o                         
   6   6   5         30.41         23.17         1.23 o                         
   7   6   5       1159.21       1202.08        16.85 o                         
   8   6   5       1117.61       1102.98        17.42 o                         
   9   6   5       1226.15       1202.63        21.18 o                         
  10   6   5          0.91          3.82         1.36 o                         
  11   6   5         32.44         35.59         2.42 o                         
  12   6   5         66.03         61.89         2.56 o                         
 -12   7   5         14.48         14.03         1.76 o                         
 -11   7   5        902.61        867.34        14.38 o                         
 -10   7   5        409.14        414.68         7.00 o                         
  -9   7   5       8421.49       8453.32       121.38 o                         
  -8   7   5          2.20          5.24         1.07 o                         
  -7   7   5       1721.16       1807.17        27.34 o                         
  -6   7   5       1101.37       1187.64        18.74 o                         
  -5   7   5       2199.60       2206.45        27.47 o                         
  -4   7   5        529.25        612.42         9.95 o                         
  -3   7   5       6796.52       6050.09       177.17 o                         
  -2   7   5      11342.56      10935.20       338.96 o                         
  -1   7   5       7097.47       6721.05       192.86 o                         
   0   7   5       1678.68       1545.75        29.20 o                         
   1   7   5        114.79        139.87         4.32 o                         
   2   7   5       1448.45       1266.13        32.79 o                         
   3   7   5          4.18          6.71         0.91 o                         
   4   7   5       1599.74       1561.72        37.57 o                         
   5   7   5        555.99        577.14        10.21 o                         
   6   7   5        283.15        297.68         5.44 o                         
   7   7   5       1464.20       1493.88        20.52 o                         
   8   7   5        578.88        595.53        11.18 o                         
   9   7   5         59.94         51.33         2.33 o                         
  10   7   5       2118.84       2094.37        29.27 o                         
  11   7   5         29.22         28.97         2.13 o                         
  12   7   5         45.19         41.02         2.28 o                         
 -12   8   5        313.09        291.57         4.97 o                         
 -11   8   5         39.44         50.97         2.14 o                         
 -10   8   5         17.77         17.40         1.51 o                         
  -9   8   5        263.05        260.46         4.69 o                         
  -8   8   5        245.84        270.06         4.92 o                         
  -7   8   5        560.85        534.03         8.14 o                         
  -6   8   5          0.75         12.47         1.10 o                         
  -5   8   5         30.34         34.85         1.27 o                         
  -4   8   5        692.15        685.12        16.78 o                         
  -3   8   5       3192.42       3200.18        75.25 o                         
  -2   8   5       2295.91       2365.12        32.14 o                         
  -1   8   5       2430.44       2151.61        29.32 o                         
   0   8   5        706.82        696.34        22.79 o                         
   1   8   5      10427.60       9945.47       207.78 o                         
   2   8   5       4663.14       4941.39        70.49 o                         
   3   8   5       8507.34       8575.89       156.69 o                         
   4   8   5       2035.48       2122.41        35.77 o                         
   5   8   5       2488.37       2511.33        36.46 o                         
   6   8   5        142.40        134.08         3.06 o                         
   7   8   5       1079.73       1101.68        21.76 o                         
   8   8   5       2032.35       1974.26        38.67 o                         
   9   8   5        296.91        296.28         5.45 o                         
  10   8   5        308.76        309.88         6.13 o                         
  11   8   5        162.85        186.16         4.35 o                         
 -12   9   5         12.21         15.78         2.08 o                         
 -11   9   5       1685.18       1720.60        25.67 o                         
 -10   9   5          1.07          3.70         1.32 o                         
  -9   9   5       1087.32       1158.25        16.81 o                         
  -8   9   5         14.95         19.29         1.32 o                         
  -7   9   5       2586.28       2578.74        41.69 o                         
  -6   9   5        109.10        175.03         3.62 o                         
  -5   9   5       1425.64       1587.34        23.66 o                         
  -4   9   5       1083.70       1157.55        23.55 o                         
  -3   9   5        263.32        278.06         4.37 o                         
  -2   9   5        395.07        373.02         6.48 o                         
  -1   9   5       5130.44       4994.98        65.44 o                         
   0   9   5       1488.94       1409.23        18.05 o                         
   1   9   5       2623.96       2543.68        34.22 o                         
   2   9   5       6208.91       6070.00        86.34 o                         
   3   9   5        517.34        508.02         9.54 o                         
   4   9   5          7.60         12.47         1.12 o                         
   5   9   5        189.42        211.58         3.95 o                         
   6   9   5          5.94          6.72         1.16 o                         
   7   9   5         59.64         76.33         2.52 o                         
   8   9   5        940.05        959.57        17.34 o                         
   9   9   5          0.83          0.53         1.29 o                         
  10   9   5        443.46        460.17         9.66 o                         
  11   9   5         61.38         58.40         3.13 o                         
 -11  10   5        334.49        332.10         5.77 o                         
 -10  10   5          0.09          1.33         1.34 o                         
  -9  10   5         51.99         47.38         1.66 o                         
  -8  10   5         76.69         77.39         2.33 o                         
  -7  10   5        642.52        611.78         9.22 o                         
  -6  10   5        982.93       1015.15        20.55 o                         
  -5  10   5       4736.15       4862.96        70.45 o                         
  -4  10   5       5038.11       5312.62        83.92 o                         
  -3  10   5       3268.29       3262.21        37.30 o                         
  -2  10   5        346.16        311.79         5.94 o                         
  -1  10   5       1807.14       1769.58        24.07 o                         
   0  10   5        643.23        657.63        22.11 o                         
   1  10   5        984.21        973.37        15.10 o                         
   2  10   5       5370.98       5372.59        65.85 o                         
   3  10   5        799.81        846.36        12.52 o                         
   4  10   5        232.77        211.56         3.26 o                         
   5  10   5         37.71         42.47         1.58 o                         
   6  10   5          0.76          0.31         1.10 o                         
   7  10   5       1197.13       1218.42        17.23 o                         
   8  10   5        305.94        311.31         5.06 o                         
   9  10   5         74.57         85.56         2.76 o                         
  10  10   5         27.18         33.22         2.23 o                         
  11  10   5         32.54         33.14         2.09 o                         
 -11  11   5        557.98        565.09        12.33 o                         
 -10  11   5          0.70          0.60         1.65 o                         
  -9  11   5        106.53        110.78         2.80 o                         
  -8  11   5        377.40        390.81         9.07 o                         
  -7  11   5          0.53          2.24         1.18 o                         
  -6  11   5        461.09        484.22         8.40 o                         
  -5  11   5         28.54         37.20         1.51 o                         
  -4  11   5        729.47        749.62        12.37 o                         
  -3  11   5        969.95       1050.85        16.21 o                         
  -2  11   5        966.97       1009.50        14.89 o                         
  -1  11   5      11405.69      11629.65       257.37 o                         
   0  11   5          2.96         16.63         1.07 o                         
   1  11   5       5413.10       5382.37        71.13 o                         
   2  11   5       1446.25       1466.10        20.49 o                         
   3  11   5       1845.61       1913.86        26.54 o                         
   4  11   5       1437.40       1404.56        24.62 o                         
   5  11   5        296.35        324.45         5.83 o                         
   6  11   5        967.46        982.42        14.22 o                         
   7  11   5          0.74         19.40         1.26 o                         
   8  11   5       3925.47       3961.25        53.31 o                         
   9  11   5        248.95        251.16         6.04 o                         
  10  11   5          6.88         17.65         1.71 o                         
 -10  12   5          7.25          6.12         1.89 o                         
  -9  12   5         45.95         43.16         1.77 o                         
  -8  12   5         79.43         96.52         3.69 o                         
  -7  12   5        279.03        241.48         3.99 o                         
  -6  12   5        281.11        303.70         5.77 o                         
  -5  12   5        752.30        718.49        14.91 o                         
  -4  12   5        664.14        645.51        11.51 o                         
  -3  12   5        423.69        440.91         6.88 o                         
  -2  12   5        844.01        819.37        12.92 o                         
  -1  12   5       1067.31       1071.77        15.51 o                         
   0  12   5        612.76        642.14        10.22 o                         
   1  12   5         94.11        114.31         2.79 o                         
   2  12   5       4705.73       4736.93        77.04 o                         
   3  12   5       2280.96       2386.66        36.11 o                         
   4  12   5          3.83          6.34         1.09 o                         
   5  12   5          0.13          5.61         1.72 o                         
   6  12   5         40.44         46.54         1.72 o                         
   7  12   5       1314.39       1306.16        17.51 o                         
   8  12   5         62.81         69.12         2.27 o                         
   9  12   5        208.25        178.75         4.00 o                         
  10  12   5         38.77         32.61         1.86 o                         
 -10  13   5        509.16        487.61         8.30 o                         
  -9  13   5         52.57         45.27         1.82 o                         
  -8  13   5          7.18          7.40         1.33 o                         
  -7  13   5        112.38        107.62         2.42 o                         
  -6  13   5        738.72        743.03        11.96 o                         
  -5  13   5        328.99        371.02         6.79 o                         
  -4  13   5        273.41        307.93         8.71 o                         
  -3  13   5        657.19        708.22        11.71 o                         
  -2  13   5        679.28        636.98        10.48 o                         
  -1  13   5          4.80         32.81         1.39 o                         
   0  13   5       1733.83       1756.80        30.62 o                         
   1  13   5        177.11        167.49         6.03 o                         
   2  13   5        263.73        241.53         4.45 o                         
   3  13   5        440.39        454.00         8.86 o                         
   4  13   5        363.31        363.39        13.86 o                         
   5  13   5        219.73        245.20         4.80 o                         
   6  13   5        145.77        139.62         2.97 o                         
   7  13   5         76.46         74.93         2.28 o                         
   8  13   5         96.61         99.01         2.55 o                         
   9  13   5        517.21        515.80         7.72 o                         
  -9  14   5        109.00        134.00         3.11 o                         
  -8  14   5        169.47        164.80         3.44 o                         
  -7  14   5        992.32       1046.84        16.54 o                         
  -6  14   5          0.52          0.90         1.05 o                         
  -5  14   5         86.46         99.60         2.49 o                         
  -4  14   5       1995.73       2076.85        24.61 o                         
  -3  14   5         24.27         28.45         1.32 o                         
  -2  14   5       1264.72       1260.07        19.30 o                         
  -1  14   5         64.33         59.85         1.66 o                         
   0  14   5         51.11         69.45         1.87 o                         
   1  14   5        175.49        198.29         3.74 o                         
   2  14   5        478.39        508.43        17.41 o                         
   3  14   5          2.14          2.00         1.02 o                         
   4  14   5        332.57        355.96         6.16 o                         
   5  14   5         32.79         36.70         1.78 o                         
   6  14   5        144.60        137.61         3.47 o                         
   7  14   5        442.70        446.71         7.80 o                         
   8  14   5        252.44        232.10         4.61 o                         
   9  14   5        111.49        106.87         2.99 o                         
  -9  15   5        308.05        295.16         5.57 o                         
  -8  15   5        357.67        368.20         5.92 o                         
  -7  15   5        105.62        108.87         3.41 o                         
  -6  15   5         77.94         92.58         3.27 o                         
  -5  15   5        770.89        786.93        12.71 o                         
  -4  15   5        163.08        173.57         3.54 o                         
  -3  15   5        703.83        685.09        11.68 o                         
  -2  15   5       2051.39       1866.92        25.69 o                         
  -1  15   5          2.60         12.98         1.23 o                         
   0  15   5       1181.21       1192.54        18.73 o                         
   1  15   5        217.76        217.25         4.36 o                         
   2  15   5        480.63        539.47        10.40 o                         
   3  15   5        629.25        588.84        10.28 o                         
   4  15   5         97.34        115.96         3.27 o                         
   5  15   5        102.73        120.87         2.99 o                         
   6  15   5        175.52        176.30         4.04 o                         
   7  15   5          0.54          1.11         1.42 o                         
   8  15   5         93.71         93.00         2.44 o                         
  -8  16   5        474.28        498.00         7.85 o                         
  -7  16   5        158.90        139.21         2.96 o                         
  -6  16   5        148.09        151.50         6.49 o                         
  -5  16   5          0.33         -0.33         1.53 o                         
  -4  16   5       2223.07       2145.28        27.29 o                         
  -3  16   5        674.50        685.48        11.38 o                         
  -2  16   5        325.49        311.79         6.01 o                         
  -1  16   5          9.66          8.27         2.29 o                         
   0  16   5        571.48        581.78        15.36 o                         
   1  16   5       1492.77       1537.97        24.55 o                         
   2  16   5        461.48        454.36         8.08 o                         
   3  16   5          3.36          9.22         1.16 o                         
   4  16   5         24.13         24.13         1.48 o                         
   5  16   5         26.87         29.54         3.59 o                         
   6  16   5        710.70        685.65        11.04 o                         
   7  16   5        244.69        224.73         4.03 o                         
  -7  17   5        163.62        175.97         4.07 o                         
  -6  17   5        448.98        448.38         8.36 o                         
  -5  17   5        298.72        293.12         4.80 o                         
  -4  17   5         14.91         27.89         1.55 o                         
  -3  17   5         94.21         90.32         2.84 o                         
  -2  17   5        194.54        176.38         3.48 o                         
  -1  17   5        492.10        436.61        11.98 o                         
   0  17   5        584.08        561.14         9.13 o                         
   1  17   5        268.48        245.01         4.09 o                         
   2  17   5         78.06         91.03         2.57 o                         
   3  17   5        536.17        492.57         6.82 o                         
   4  17   5        474.76        495.67         8.36 o                         
   5  17   5        583.79        574.42        11.01 o                         
   6  17   5         82.18         85.10         2.68 o                         
   7  17   5          0.09          1.31         1.69 o                         
  -6  18   5        132.58        141.02         3.92 o                         
  -5  18   5         92.53        100.99         2.95 o                         
  -4  18   5         79.29         70.39         2.53 o                         
  -3  18   5         26.68         29.49         1.50 o                         
  -2  18   5        854.51        826.64        12.18 o                         
  -1  18   5         58.27         62.26         2.26 o                         
   0  18   5        898.39        827.55        24.62 o                         
   1  18   5       1236.90       1183.72        19.24 o                         
   2  18   5        123.91        100.47         2.93 o                         
   3  18   5       1190.05       1225.33        17.74 o                         
   4  18   5        184.14        170.38         3.93 o                         
   5  18   5          6.12          8.37         1.61 o                         
   6  18   5        488.21        454.73         7.73 o                         
  -5  19   5        506.31        504.00         9.58 o                         
  -4  19   5          9.12         16.63         1.49 o                         
  -3  19   5        531.33        533.48         9.39 o                         
  -2  19   5        363.33        331.17         6.82 o                         
  -1  19   5         44.49         54.56         2.30 o                         
   0  19   5       1126.26       1036.77        14.30 o                         
   1  19   5        341.38        302.70         5.40 o                         
   2  19   5         40.39         21.81         1.69 o                         
   3  19   5        115.68        107.32         4.78 o                         
   4  19   5        651.88        664.17        11.04 o                         
  -3  20   5        312.64        309.90         7.02 o                         
  -2  20   5       1125.63       1032.91        16.72 o                         
  -1  20   5         19.24         19.29         3.08 o                         
   0  20   5        279.22        259.31         5.93 o                         
   1  20   5        797.39        741.62        10.62 o                         
   2  20   5        262.04        267.83         5.65 o                         
 -13   0   6        333.43        324.53        10.39 o                         
 -12   0   6       1053.19       1077.33        22.50 o                         
 -11   0   6        493.94        472.84        14.33 o                         
 -10   0   6       5955.13       5996.12       137.37 o                         
  -9   0   6        229.49        240.09         6.07 o                         
  -8   0   6       2323.07       2453.48        46.98 o                         
  -7   0   6      12704.20      12619.97       392.69 o                         
  -6   0   6        595.64        607.37        12.80 o                         
  -4   0   6        792.39       1214.47        24.46 o                         
  -3   0   6        216.58        265.33         5.10 o                         
  -2   0   6       1597.85       1595.59        36.57 o                         
   1   0   6        708.04        747.93        18.18 o                         
   3   0   6       6366.76       6518.51       207.37 o                         
   5   0   6       3341.29       3152.36        59.59 o                         
   6   0   6      11778.67      12303.47       377.34 o                         
   7   0   6        428.82        469.01         8.95 o                         
   8   0   6         95.17        100.50         4.20 o                         
   9   0   6       3002.54       3267.47        61.50 o                         
  10   0   6        938.94        901.81        23.25 o                         
  11   0   6        690.58        660.40        15.01 o                         
  12   0   6        466.05        442.31        12.96 o                         
 -13   1   6        797.81        833.17        11.79 o                         
 -12   1   6        107.12        113.58         2.85 o                         
 -11   1   6        391.81        396.56         6.78 o                         
 -10   1   6         50.77         72.48         2.30 o                         
  -9   1   6       4023.55       4105.31        60.77 o                         
  -8   1   6        291.22        273.24         5.44 o                         
  -7   1   6       5595.34       5773.69       119.99 o                         
  -6   1   6       4616.99       4896.84        78.91 o                         
  -5   1   6         54.57         61.46         1.41 o                         
  -3   1   6       2156.00       2463.42        39.62 o                         
  -2   1   6        728.21        829.49         9.86 o                         
  -1   1   6        421.23        473.79         8.31 o                         
   0   1   6       2305.73       1991.46        28.92 o                         
   2   1   6        112.29        185.23         3.65 o                         
   3   1   6       6484.90       6173.76        87.12 o                         
   4   1   6       5227.02       5567.02        66.94 o                         
   5   1   6        984.52        956.80        13.66 o                         
   6   1   6         97.19         94.12         3.95 o                         
   7   1   6       1200.50       1199.46        25.40 o                         
   8   1   6          5.51         12.81         1.28 o                         
   9   1   6       1043.49       1033.53        17.15 o                         
  10   1   6       3374.47       3528.37        52.35 o                         
  11   1   6        523.06        532.30         9.43 o                         
  12   1   6       1911.31       1904.35        28.99 o                         
 -13   2   6        231.98        236.79         6.67 o                         
 -12   2   6       2009.89       1922.97        29.88 o                         
 -11   2   6        291.62        312.77         6.35 o                         
 -10   2   6       2271.05       2306.45        29.60 o                         
  -9   2   6       1221.42       1241.69        16.65 o                         
  -8   2   6        744.35        837.71        12.35 o                         
  -7   2   6       3480.22       3637.44        48.66 o                         
  -6   2   6       5675.64       5971.83        66.94 o                         
  -5   2   6       9278.88       9258.25       129.86 o                         
  -4   2   6       4506.38       4315.21        56.43 o                         
  -3   2   6       3998.86       4024.46        63.93 o                         
  -2   2   6        591.96        628.04         9.55 o                         
  -1   2   6       1313.97       1012.48        16.60 o                         
   0   2   6         11.68         23.68         0.85 o                         
   1   2   6       1709.12       1676.19        24.46 o                         
   3   2   6       2100.25       2124.59        34.70 o                         
   5   2   6       1192.33       1074.64        18.60 o                         
   6   2   6       3295.14       3286.54        47.36 o                         
   7   2   6        964.12        992.37        14.52 o                         
   8   2   6         63.39         50.17         2.74 o                         
   9   2   6       1971.49       2022.24        26.16 o                         
  10   2   6        112.73        115.43         2.68 o                         
  11   2   6         53.87         51.07         2.39 o                         
  12   2   6        336.90        316.14         5.83 o                         
 -13   3   6         75.48         78.34         2.64 o                         
 -12   3   6        229.99        211.23         7.84 o                         
 -11   3   6        261.15        265.68         5.70 o                         
 -10   3   6        600.56        537.91         9.42 o                         
  -9   3   6        706.51        792.93        10.89 o                         
  -8   3   6       3895.03       3772.31        50.24 o                         
  -7   3   6       3512.08       3670.83        69.19 o                         
  -6   3   6        493.49        569.28         8.66 o                         
  -5   3   6        734.67        620.69         9.90 o                         
  -4   3   6       6507.42       6128.49       256.19 o                         
  -3   3   6        579.29        718.74         9.96 o                         
  -1   3   6       4647.76       4329.87        68.96 o                         
   0   3   6       1324.52       1311.34        30.27 o                         
   2   3   6       2940.44       2910.35        41.91 o                         
   3   3   6       2583.38       2453.34        36.18 o                         
   4   3   6        493.76        529.39         7.92 o                         
   5   3   6       9714.55       9797.78       177.05 o                         
   6   3   6         27.93         36.60         1.30 o                         
   7   3   6       4020.08       4025.94        57.48 o                         
   8   3   6        261.08        306.32         4.87 o                         
   9   3   6         39.67         47.86         1.84 o                         
  10   3   6       1753.60       1818.83        27.58 o                         
  11   3   6        115.20        112.91         2.97 o                         
  12   3   6        839.11        870.07        14.16 o                         
 -13   4   6        171.49        154.87         3.53 o                         
 -12   4   6         37.47         32.10         2.12 o                         
 -11   4   6          2.77          6.01         1.56 o                         
 -10   4   6        383.44        384.55         5.92 o                         
  -9   4   6        183.65        202.90         6.16 o                         
  -8   4   6          5.04         15.24         1.22 o                         
  -7   4   6        243.14        241.83         3.96 o                         
  -6   4   6       3800.94       3806.22        50.50 o                         
  -5   4   6       1052.91        996.19        14.37 o                         
  -3   4   6         53.47         46.22         1.28 o                         
  -2   4   6       6171.77       6072.64        95.62 o                         
   1   4   6        790.44        690.07        13.29 o                         
   2   4   6       1754.53       1585.53        27.40 o                         
   3   4   6       9715.05       9535.15       294.13 o                         
   5   4   6        147.06        173.29         3.21 o                         
   6   4   6         35.18         38.15         1.29 o                         
   7   4   6       3426.73       3440.68        45.54 o                         
   8   4   6         18.23         17.92         1.29 o                         
   9   4   6        366.17        355.59         6.56 o                         
  10   4   6          3.98          1.45         1.33 o                         
  11   4   6         11.95          7.13         1.52 o                         
  12   4   6        260.08        253.74         4.88 o                         
 -12   5   6         65.71         65.91         3.71 o                         
 -11   5   6        224.62        220.97         4.98 o                         
 -10   5   6        613.00        608.43        17.50 o                         
  -9   5   6        888.28        936.81        15.26 o                         
  -8   5   6       1124.67       1138.21        25.61 o                         
  -7   5   6       4835.26       4923.30        70.33 o                         
  -6   5   6          8.88         10.00         1.52 o                         
  -5   5   6       1270.26       1246.49        27.82 o                         
  -4   5   6         36.33         75.01         2.80 o                         
  -3   5   6       2480.22       2326.71        34.06 o                         
  -2   5   6       7606.82       7145.30       112.28 o                         
  -1   5   6         87.15         83.31         1.74 o                         
   0   5   6       6689.94       6389.21       101.27 o                         
   1   5   6      12378.88      12374.24       385.44 o                         
   2   5   6       3477.96       2885.69        45.93 o                         
   3   5   6       3349.59       3524.95        56.96 o                         
   4   5   6       4120.51       3988.11        52.21 o                         
   5   5   6       2161.31       2114.62        31.17 o                         
   6   5   6       1832.28       1798.54        24.65 o                         
   7   5   6       1909.54       1869.48        25.41 o                         
   8   5   6          3.86          2.93         1.14 o                         
   9   5   6          5.59         12.84         1.57 o                         
  10   5   6         80.76         75.27         2.03 o                         
  11   5   6          2.94          4.28         1.56 o                         
  12   5   6        649.96        668.42        17.53 o                         
 -12   6   6         72.02         62.13         2.85 o                         
 -11   6   6        697.74        678.56        20.85 o                         
 -10   6   6         32.18         35.33         1.91 o                         
  -9   6   6         81.76         91.19         4.69 o                         
  -8   6   6        558.32        520.02        16.64 o                         
  -7   6   6       4805.89       4970.90        79.84 o                         
  -6   6   6       1764.51       1879.43        36.86 o                         
  -5   6   6       2436.85       2624.55        43.25 o                         
  -4   6   6          0.86          7.54         0.98 o                         
  -3   6   6        319.90        339.14         5.89 o                         
  -2   6   6       8023.79       7100.18       128.00 o                         
   0   6   6          5.87         28.33         0.91 o                         
   1   6   6       1261.70       1021.89        17.27 o                         
   2   6   6         96.89        193.69         4.82 o                         
   3   6   6       6682.51       6784.48       152.84 o                         
   4   6   6       5310.91       5232.47        74.67 o                         
   5   6   6        255.84        255.62         7.26 o                         
   6   6   6        235.81        259.45         4.36 o                         
   7   6   6        107.09        100.82         2.79 o                         
   8   6   6       1711.52       1633.18        22.87 o                         
   9   6   6         75.13         77.22         2.56 o                         
  10   6   6        105.93         96.84         2.48 o                         
  11   6   6         10.56          8.79         1.69 o                         
  12   6   6        262.69        257.71         4.92 o                         
 -12   7   6         14.61         11.77         1.57 o                         
 -11   7   6         37.65         34.47         2.18 o                         
 -10   7   6        455.38        447.02         7.72 o                         
  -9   7   6        335.48        367.63         7.85 o                         
  -8   7   6        921.21        949.06        15.24 o                         
  -7   7   6       4024.47       4036.84        52.64 o                         
  -6   7   6        785.40        765.90        12.25 o                         
  -5   7   6       1046.24       1010.07        20.52 o                         
  -4   7   6       1220.46       1259.32        31.47 o                         
  -3   7   6       3199.81       2937.88        66.62 o                         
  -2   7   6        187.02        188.74         5.41 o                         
  -1   7   6        590.19        640.76        16.67 o                         
   0   7   6       2719.40       2539.91        41.01 o                         
   1   7   6       1600.53       1650.12        26.88 o                         
   2   7   6       3000.44       2744.23        39.99 o                         
   3   7   6       4564.83       4621.55        65.61 o                         
   4   7   6        837.36        820.77        13.20 o                         
   5   7   6          8.00         11.36         1.30 o                         
   6   7   6       2166.17       2205.56        32.21 o                         
   7   7   6       1870.84       1811.55        24.94 o                         
   8   7   6        229.24        235.78         4.27 o                         
   9   7   6        658.74        660.86        10.23 o                         
  10   7   6        214.54        226.75         4.30 o                         
  11   7   6        798.24        780.01        23.75 o                         
 -12   8   6         23.63         28.84         1.95 o                         
 -11   8   6       1777.19       1814.98        25.55 o                         
 -10   8   6        116.20        115.21         2.44 o                         
  -9   8   6         85.70         77.35         2.36 o                         
  -8   8   6        108.58        107.26         2.62 o                         
  -7   8   6       1409.12       1485.33        19.36 o                         
  -6   8   6       6753.30       6552.89        84.54 o                         
  -5   8   6       2323.79       2336.50        31.36 o                         
  -4   8   6       1106.63       1176.66        18.24 o                         
  -3   8   6        486.07        529.96         8.66 o                         
  -2   8   6       4637.46       4515.52        72.79 o                         
  -1   8   6          8.46          9.82         0.88 o                         
   0   8   6        230.23        296.46         8.48 o                         
   1   8   6        327.40        363.04         9.04 o                         
   2   8   6         39.80         20.18         2.93 o                         
   4   8   6        941.09        902.75        17.33 o                         
   5   8   6       3560.23       3576.86        51.37 o                         
   6   8   6       1122.28       1146.07        17.49 o                         
   7   8   6         83.52         78.10         2.64 o                         
   8   8   6       3556.06       3540.21        52.24 o                         
   9   8   6          4.19          7.41         1.28 o                         
  10   8   6        594.32        561.21         8.31 o                         
  11   8   6         16.62         13.90         2.00 o                         
 -11   9   6        770.85        750.07        11.27 o                         
 -10   9   6        434.86        444.01         9.61 o                         
  -9   9   6          9.20         11.61         1.43 o                         
  -8   9   6       1964.35       1938.72        26.90 o                         
  -7   9   6         86.03         77.05         2.31 o                         
  -6   9   6        419.92        340.64         6.09 o                         
  -5   9   6       3981.69       4117.35        66.15 o                         
  -4   9   6       1678.39       1708.89        23.34 o                         
  -3   9   6       2145.52       2149.49        51.13 o                         
  -2   9   6         55.66         52.57         1.54 o                         
  -1   9   6       1054.74       1030.82        14.48 o                         
   0   9   6          5.33         13.33         0.85 o                         
   1   9   6        308.16        283.55        15.55 o                         
   2   9   6       2094.06       2133.87        50.26 o                         
   3   9   6        345.44        307.23         5.53 o                         
   4   9   6       2102.11       2140.20        36.24 o                         
   5   9   6        159.89        155.38        11.79 o                         
   6   9   6        186.35        193.09         5.12 o                         
   7   9   6       2918.21       2929.01        55.78 o                         
   8   9   6        100.60        104.38         5.35 o                         
   9   9   6        189.89        176.39         5.04 o                         
  10   9   6        289.08        290.80         6.18 o                         
  11   9   6       1893.71       1827.79        31.89 o                         
 -11  10   6       1239.18       1244.61        24.09 o                         
 -10  10   6         61.65         60.98         2.40 o                         
  -9  10   6        245.16        233.52         5.39 o                         
  -8  10   6        380.80        350.78         8.84 o                         
  -7  10   6        262.11        264.41         4.59 o                         
  -6  10   6       4685.58       4861.02        64.95 o                         
  -5  10   6        809.18        776.68        11.26 o                         
  -4  10   6       2390.53       2409.51        32.79 o                         
  -3  10   6        213.84        210.27         3.57 o                         
  -2  10   6        676.80        702.49        18.47 o                         
  -1  10   6        593.86        637.69         8.64 o                         
   0  10   6        985.86        987.19        13.20 o                         
   1  10   6       1431.74       1466.94        21.48 o                         
   2  10   6         46.64         36.16         1.21 o                         
   3  10   6       4718.60       4662.05        75.58 o                         
   4  10   6         20.04         27.73         1.24 o                         
   5  10   6       2315.51       2342.50        34.94 o                         
   6  10   6         23.04         31.85         1.60 o                         
   7  10   6        844.33        815.31        14.48 o                         
   8  10   6       2157.45       2052.20        35.90 o                         
   9  10   6         48.71         50.03         2.51 o                         
  10  10   6        472.23        449.33         8.78 o                         
  11  10   6         56.02         61.58         3.05 o                         
 -11  11   6         57.01         59.48         3.34 o                         
 -10  11   6          3.10          3.28         1.44 o                         
  -9  11   6        150.26        140.66         3.14 o                         
  -8  11   6        146.34        157.05         3.37 o                         
  -7  11   6        218.53        204.03         3.71 o                         
  -6  11   6        606.86        560.72         8.65 o                         
  -5  11   6       3406.30       3372.25        44.74 o                         
  -4  11   6        190.00        178.44         3.07 o                         
  -3  11   6       3717.90       3949.93        52.62 o                         
  -2  11   6         42.80         71.41         5.82 o                         
  -1  11   6       4632.66       4796.73        62.72 o                         
   0  11   6       2812.33       2870.74        38.67 o                         
   1  11   6       1655.12       1596.74        22.19 o                         
   2  11   6       3074.39       3060.81        41.15 o                         
   3  11   6         94.84        110.98         2.22 o                         
   4  11   6        205.56        197.82         3.63 o                         
   5  11   6         19.13         26.94         1.27 o                         
   6  11   6        851.79        856.10        14.20 o                         
   7  11   6         43.89         53.51         1.81 o                         
   8  11   6         70.37         76.10         2.13 o                         
   9  11   6        185.30        194.94         3.63 o                         
  10  11   6         48.85         34.14         3.05 o                         
 -10  12   6         33.54         38.87         2.14 o                         
  -9  12   6        291.63        289.03         5.19 o                         
  -8  12   6        102.00         99.42         2.87 o                         
  -7  12   6        126.07        126.93         2.83 o                         
  -6  12   6        140.03        135.30         3.03 o                         
  -5  12   6       1173.42       1125.54        14.81 o                         
  -4  12   6         58.29         44.97         1.37 o                         
  -3  12   6          0.11          3.40         1.14 o                         
  -2  12   6       2454.77       2456.29        31.15 o                         
  -1  12   6         81.13         95.41         2.04 o                         
   0  12   6      11634.11      12013.60       190.07 o                         
   1  12   6        186.33        194.57         4.13 o                         
   2  12   6        337.84        329.80         5.50 o                         
   3  12   6        336.55        366.69         6.13 o                         
   4  12   6       1381.59       1314.85        18.85 o                         
   5  12   6        404.85        416.16         7.25 o                         
   6  12   6       1699.30       1714.50        26.68 o                         
   7  12   6         53.12         45.49         2.23 o                         
   8  12   6       1430.00       1344.99        19.59 o                         
   9  12   6        151.57        157.04         3.94 o                         
  10  12   6        215.03        200.27         3.80 o                         
 -10  13   6         10.48         20.73         1.85 o                         
  -9  13   6        295.11        307.16         5.15 o                         
  -8  13   6        164.74        148.98         3.55 o                         
  -7  13   6         37.45         38.88         1.79 o                         
  -6  13   6       3472.77       3264.05        47.49 o                         
  -5  13   6       1355.09       1326.47        18.77 o                         
  -4  13   6        120.05        108.21         2.98 o                         
  -3  13   6       6319.62       6562.12        85.58 o                         
  -2  13   6          0.15         -0.64         2.33 o                         
  -1  13   6       2594.91       2708.65        58.37 o                         
   0  13   6       4939.33       4934.48        77.90 o                         
   1  13   6        639.23        606.14        10.00 o                         
   2  13   6        242.92        257.11        11.44 o                         
   3  13   6        591.67        577.64         7.99 o                         
   4  13   6        804.46        831.14        17.67 o                         
   5  13   6       1609.83       1585.43        22.63 o                         
   6  13   6       2573.75       2666.16        45.48 o                         
   7  13   6        338.33        351.88         5.95 o                         
   8  13   6        665.73        734.49        12.13 o                         
   9  13   6        224.30        227.51         5.15 o                         
  -9  14   6        199.96        193.12         5.50 o                         
  -8  14   6         18.37         11.59         1.62 o                         
  -7  14   6        219.94        228.85         6.53 o                         
  -6  14   6         57.75         55.64         1.80 o                         
  -5  14   6         37.82         34.06         2.40 o                         
  -4  14   6        102.68        119.35         3.16 o                         
  -3  14   6        639.69        720.65        15.03 o                         
  -2  14   6       1579.97       1569.38        22.82 o                         
  -1  14   6        901.30        962.91        19.59 o                         
   0  14   6       6159.56       6405.22        77.09 o                         
   1  14   6        648.57        652.02         9.95 o                         
   2  14   6       1585.99       1652.51        29.00 o                         
   3  14   6        117.32        128.32         3.53 o                         
   4  14   6          3.29          6.23         1.26 o                         
   5  14   6        666.28        676.84        12.95 o                         
   6  14   6       2658.44       2733.62        34.03 o                         
   7  14   6          1.04          1.62         1.67 o                         
   8  14   6        317.56        311.27         5.99 o                         
   9  14   6        185.72        179.68         4.89 o                         
  -9  15   6         18.10         18.12         1.81 o                         
  -8  15   6        939.40        944.33        16.74 o                         
  -7  15   6        123.71        119.84         5.57 o                         
  -6  15   6       1331.44       1294.73        20.49 o                         
  -5  15   6        495.80        480.31         8.02 o                         
  -4  15   6         13.57         24.31         2.54 o                         
  -3  15   6        784.93        814.50        12.35 o                         
  -2  15   6        310.30        279.19         4.57 o                         
  -1  15   6        278.10        270.64         6.98 o                         
   0  15   6        322.54        334.49         5.40 o                         
   1  15   6        147.74        139.23         4.50 o                         
   2  15   6         55.76         64.74         1.97 o                         
   3  15   6        275.56        292.49         5.49 o                         
   4  15   6        155.20        144.35         2.97 o                         
   5  15   6       1161.06       1119.72        17.45 o                         
   6  15   6        447.94        467.30         9.39 o                         
   7  15   6         78.16         78.82         4.00 o                         
   8  15   6        226.58        233.12         4.21 o                         
  -8  16   6         46.30         53.82         7.57 o                         
  -7  16   6        110.91        104.43         2.66 o                         
  -6  16   6        239.95        243.01         5.19 o                         
  -5  16   6         20.51         24.12         1.57 o                         
  -4  16   6        217.26        209.64         3.63 o                         
  -3  16   6       1368.64       1425.98        18.99 o                         
  -2  16   6        231.17        252.73         5.19 o                         
  -1  16   6         63.73         70.29         2.08 o                         
   0  16   6       1968.31       1998.53        56.94 o                         
   1  16   6         55.56         57.73         2.41 o                         
   2  16   6        272.30        293.07         6.59 o                         
   3  16   6        213.73        208.45         4.07 o                         
   4  16   6        161.82        172.16         4.10 o                         
   5  16   6        445.36        436.19         7.90 o                         
   6  16   6        287.52        292.84         6.56 o                         
   7  16   6         23.85         22.66         1.90 o                         
  -7  17   6         12.09         15.87         1.88 o                         
  -6  17   6         84.93         92.13         2.71 o                         
  -5  17   6        411.07        420.03        11.84 o                         
  -4  17   6          0.19          0.32         1.27 o                         
  -3  17   6        646.30        699.62        10.06 o                         
  -2  17   6        276.23        262.63         4.95 o                         
  -1  17   6         95.12        105.32         2.68 o                         
   0  17   6        243.13        256.88        11.05 o                         
   1  17   6        170.97        192.34         4.32 o                         
   2  17   6        470.77        463.42         8.29 o                         
   3  17   6          1.14          4.82         3.41 o                         
   4  17   6          0.76          8.68         1.56 o                         
   5  17   6          0.27          2.42         1.59 o                         
   6  17   6        156.61        145.29         3.71 o                         
  -6  18   6          7.83         10.10         1.85 o                         
  -5  18   6         12.88         17.67         1.78 o                         
  -4  18   6         23.42         29.67         2.01 o                         
  -3  18   6         34.26         45.04         2.38 o                         
  -2  18   6         86.71        103.53         2.88 o                         
  -1  18   6         14.38          8.62         1.70 o                         
   0  18   6         51.34         55.51         2.19 o                         
   1  18   6         33.32         36.06         2.20 o                         
   2  18   6         44.35         38.86         2.10 o                         
   3  18   6         37.03         38.36         5.44 o                         
   4  18   6         32.79         28.11         2.11 o                         
   5  18   6         60.31         62.58         2.18 o                         
  -4  19   6         47.65         67.35         2.60 o                         
  -3  19   6        169.59        174.26         4.00 o                         
  -2  19   6         12.19         11.34         1.40 o                         
  -1  19   6         80.63         86.09         2.55 o                         
   0  19   6        144.78        140.71         4.83 o                         
   1  19   6        252.39        230.01         4.81 o                         
   2  19   6         87.50         87.39         2.91 o                         
   3  19   6        130.43        128.48         3.24 o                         
   4  19   6        183.73        181.99         4.63 o                         
  -2  20   6         55.74         64.68         6.86 o                         
  -1  20   6         36.54         42.77         2.21 o                         
   0  20   6         55.49         62.20         2.67 o                         
   1  20   6          7.51          9.68         3.09 o                         
 -13   1   7        112.38        112.00         7.59 o                         
 -12   1   7         36.48         38.52         2.10 o                         
 -11   1   7         19.33         21.77         2.31 o                         
 -10   1   7        469.17        465.50         8.22 o                         
  -9   1   7         91.29         84.15         2.35 o                         
  -8   1   7        203.89        247.89         4.34 o                         
  -7   1   7         83.45         75.80         1.90 o                         
  -6   1   7         38.50         68.10         1.84 o                         
  -5   1   7        254.50        239.50         5.67 o                         
  -4   1   7        353.94        383.30         8.29 o                         
  -3   1   7        980.17       1003.17        16.45 o                         
  -2   1   7        868.69        980.18        12.32 o                         
  -1   1   7         25.40         13.23         1.03 o                         
   0   1   7        259.95        239.81         4.67 o                         
   1   1   7        593.98        741.01        14.66 o                         
   2   1   7       1664.39       1739.48        25.36 o                         
   3   1   7       1962.77       2222.08        32.44 o                         
   4   1   7         33.16         26.90         1.03 o                         
   5   1   7         86.96         86.59         1.74 o                         
   6   1   7        258.30        259.80         5.52 o                         
   7   1   7        723.28        735.98        12.95 o                         
   8   1   7        655.93        609.86        11.09 o                         
   9   1   7        190.95        174.53         3.08 o                         
  10   1   7         78.92         73.96         2.65 o                         
  11   1   7         16.75         14.97         1.77 o                         
  12   1   7          0.96          2.17         1.74 o                         
 -13   2   7        126.95        120.27         3.19 o                         
 -12   2   7          7.72         10.05         1.74 o                         
 -11   2   7        275.06        277.63         5.55 o                         
 -10   2   7        337.62        350.00         6.75 o                         
  -9   2   7        163.57        175.79         3.98 o                         
  -8   2   7        171.66        182.50         3.71 o                         
  -7   2   7        545.94        523.51        13.48 o                         
  -6   2   7       2292.18       2391.05        30.71 o                         
  -5   2   7       9357.43       9766.19       177.77 o                         
  -4   2   7       6397.54       6703.85        87.95 o                         
  -3   2   7       2118.68       1959.69        26.35 o                         
  -2   2   7       2956.44       3002.25        39.29 o                         
  -1   2   7        410.33        368.02         5.38 o                         
   0   2   7       1732.22       1817.69        42.07 o                         
   3   2   7         35.38         33.99         1.68 o                         
   4   2   7       5474.23       5461.19        77.67 o                         
   5   2   7        422.96        425.98         6.53 o                         
   6   2   7        114.80        140.35         2.77 o                         
   7   2   7       1622.47       1714.45        28.85 o                         
   8   2   7        225.10        246.97         4.42 o                         
   9   2   7        164.60        142.90         3.82 o                         
  10   2   7         21.77         24.48         1.79 o                         
  11   2   7          1.51          0.51         1.62 o                         
  12   2   7         42.90         51.79         2.46 o                         
 -13   3   7        318.42        280.73         5.71 o                         
 -12   3   7         44.78         32.50         2.17 o                         
 -11   3   7         58.79         56.51         2.09 o                         
 -10   3   7        559.12        572.89         9.07 o                         
  -9   3   7        223.56        237.77         4.76 o                         
  -8   3   7        108.41        102.88         2.65 o                         
  -7   3   7       4214.82       4319.16        57.43 o                         
  -6   3   7          5.90         12.70         0.99 o                         
  -5   3   7       1279.62       1184.02        15.66 o                         
  -4   3   7       2341.22       2383.43        38.55 o                         
  -3   3   7          0.10          7.40         2.03 o                         
  -2   3   7       2195.81       2051.24        26.99 o                         
  -1   3   7        699.83        779.71        13.47 o                         
   0   3   7       5999.02       5745.91        90.05 o                         
   2   3   7        117.73        140.78         3.08 o                         
   3   3   7       1953.06       2095.18        30.65 o                         
   4   3   7         27.31         23.07         0.94 o                         
   5   3   7       1379.11       1518.09        23.54 o                         
   6   3   7       2435.35       2487.31        41.01 o                         
   7   3   7        702.62        715.05        21.51 o                         
   8   3   7        436.76        441.11         6.83 o                         
   9   3   7        647.79        664.34         9.61 o                         
  10   3   7        614.78        597.32         8.79 o                         
  11   3   7         13.58         13.15         1.69 o                         
  12   3   7         21.12         19.14         2.22 o                         
 -12   4   7        490.28        456.55         8.20 o                         
 -11   4   7        741.13        738.67        11.13 o                         
 -10   4   7        175.59        167.76         3.63 o                         
  -9   4   7         33.78         27.61         1.72 o                         
  -8   4   7        173.83        193.35         3.84 o                         
  -7   4   7       4284.95       4335.82        63.19 o                         
  -6   4   7        617.12        670.82         9.52 o                         
  -5   4   7       1248.32       1182.77        18.06 o                         
  -4   4   7       4974.72       5198.02        82.93 o                         
  -3   4   7        320.09        316.89         4.95 o                         
  -2   4   7         18.47         30.79         1.56 o                         
  -1   4   7       1162.43       1048.15        26.17 o                         
   0   4   7       1440.20       1586.16        30.35 o                         
   1   4   7        248.63        278.25         8.04 o                         
   2   4   7       6558.78       6780.52       124.47 o                         
   3   4   7         15.05          4.92         0.65 o                         
   4   4   7        695.02        618.62         9.15 o                         
   5   4   7        394.70        372.55         6.43 o                         
   6   4   7       2135.73       2108.84        30.47 o                         
   7   4   7       1790.71       1865.40        31.37 o                         
   8   4   7       2218.85       2286.41        31.07 o                         
   9   4   7       1347.16       1404.86        19.66 o                         
  10   4   7         75.84         69.84         2.45 o                         
  11   4   7         16.22         19.66         1.73 o                         
  12   4   7        203.45        195.58         4.55 o                         
 -12   5   7         20.06         17.97         3.05 o                         
 -11   5   7        741.07        686.88        10.92 o                         
 -10   5   7          7.93          6.79         1.34 o                         
  -9   5   7        139.62        154.38         3.50 o                         
  -8   5   7        721.72        728.73        12.17 o                         
  -7   5   7        470.80        428.67        10.74 o                         
  -6   5   7        476.42        505.79         8.55 o                         
  -5   5   7       1692.35       1754.34        22.19 o                         
  -4   5   7      10625.40      10576.38       231.73 o                         
  -3   5   7        617.18        679.10        12.09 o                         
  -1   5   7       4507.31       4509.67        83.31 o                         
   1   5   7       4413.76       4267.73        78.86 o                         
   2   5   7       3003.52       2842.84        37.81 o                         
   3   5   7         16.58         16.80         0.81 o                         
   4   5   7        103.53        133.23         2.41 o                         
   5   5   7         53.28         64.42         1.76 o                         
   6   5   7       1650.12       1682.95        23.24 o                         
   7   5   7          3.50         11.60         1.65 o                         
   8   5   7       1432.15       1347.32        20.55 o                         
   9   5   7        806.96        880.76        13.22 o                         
  10   5   7          1.95          0.24         1.32 o                         
  11   5   7          9.96          9.91         2.22 o                         
  12   5   7         12.77         11.72         1.85 o                         
 -12   6   7        355.97        339.44         7.09 o                         
 -11   6   7         87.07         92.38         2.85 o                         
 -10   6   7       1066.83       1056.46        19.34 o                         
  -9   6   7         33.87         27.98         1.78 o                         
  -8   6   7       2520.98       2445.09        35.90 o                         
  -7   6   7       2603.00       2751.71        45.11 o                         
  -6   6   7        264.50        289.28         9.96 o                         
  -5   6   7       1336.99       1333.00        18.60 o                         
  -4   6   7         14.10          9.20         0.85 o                         
  -3   6   7        336.38        403.59         6.33 o                         
  -2   6   7        513.95        505.17         8.14 o                         
  -1   6   7        755.15        720.18        11.42 o                         
   0   6   7        270.43        307.59         6.35 o                         
   1   6   7       1040.82       1004.38        16.81 o                         
   2   6   7         22.84         14.55         0.77 o                         
   3   6   7       2485.11       2407.74        32.45 o                         
   4   6   7       1078.91       1075.33        16.84 o                         
   5   6   7         42.61         56.37         3.53 o                         
   6   6   7       5418.92       5436.74        94.57 o                         
   7   6   7          6.75          5.63         2.15 o                         
   8   6   7       1321.23       1341.75        23.80 o                         
   9   6   7        343.56        374.50         7.38 o                         
  10   6   7         33.41         31.52         1.95 o                         
  11   6   7        306.35        288.28         5.77 o                         
 -12   7   7         82.42         77.26         3.23 o                         
 -11   7   7        244.81        223.36         5.40 o                         
 -10   7   7         54.22         64.14         3.21 o                         
  -9   7   7        172.27        180.26         6.03 o                         
  -8   7   7         11.84         14.18         2.75 o                         
  -7   7   7       3228.21       3275.63        53.04 o                         
  -6   7   7        355.35        372.62         6.85 o                         
  -5   7   7        726.18        681.44         9.97 o                         
  -4   7   7       1119.99       1100.07        16.67 o                         
  -3   7   7          4.66          7.79         0.87 o                         
  -2   7   7       2945.61       2863.78        79.86 o                         
  -1   7   7         32.49         30.40         1.55 o                         
   0   7   7       4431.03       4085.78        94.03 o                         
   1   7   7       2163.01       2291.76        81.42 o                         
   2   7   7       7548.08       7333.64       163.15 o                         
   3   7   7       1704.93       1843.53        24.95 o                         
   4   7   7       1224.87       1161.35        17.47 o                         
   5   7   7        265.96        243.05         3.90 o                         
   6   7   7       2373.21       2349.56        31.77 o                         
   7   7   7        830.54        841.44        12.50 o                         
   8   7   7       2970.78       2961.34        44.77 o                         
   9   7   7       1779.20       1744.14        24.61 o                         
  10   7   7         30.08         29.77         2.01 o                         
  11   7   7        209.89        217.65         4.35 o                         
 -12   8   7          1.38          5.13         1.98 o                         
 -11   8   7          0.04          2.37         1.84 o                         
 -10   8   7        303.11        276.83         5.73 o                         
  -9   8   7        204.12        188.94         4.01 o                         
  -8   8   7       2706.44       2597.10        49.74 o                         
  -7   8   7       1631.52       1630.37        24.73 o                         
  -6   8   7        168.81        147.94         3.25 o                         
  -5   8   7        228.21        256.24         6.84 o                         
  -4   8   7       1535.89       1669.29        42.14 o                         
  -3   8   7       1530.28       1519.44        36.84 o                         
  -2   8   7        331.95        323.34         7.14 o                         
  -1   8   7       1250.55       1152.14        20.26 o                         
   0   8   7          6.85          2.41         0.52 o                         
   1   8   7       1976.26       1935.25        31.73 o                         
   2   8   7        350.31        368.59        12.37 o                         
   3   8   7       3290.97       3330.69        62.50 o                         
   4   8   7       5409.96       5413.87        86.68 o                         
   5   8   7        593.22        616.41         9.18 o                         
   6   8   7       4299.53       4249.43        61.86 o                         
   7   8   7        372.50        369.86         7.45 o                         
   8   8   7         51.98         62.86         2.25 o                         
   9   8   7          2.09          2.98         1.46 o                         
  10   8   7        332.60        326.29         6.55 o                         
  11   8   7        265.03        246.99         5.02 o                         
 -11   9   7        783.77        747.14        11.32 o                         
 -10   9   7         78.10         71.86         2.22 o                         
  -9   9   7         19.35         26.40         1.56 o                         
  -8   9   7        175.42        176.91         3.68 o                         
  -7   9   7       1297.21       1300.93        18.10 o                         
  -6   9   7         39.99         21.06         1.61 o                         
  -5   9   7          2.09         15.08         1.25 o                         
  -4   9   7       1552.00       1476.31        20.01 o                         
  -3   9   7        162.41        157.33         2.96 o                         
  -1   9   7          2.22         24.27         1.98 o                         
   0   9   7        915.27        867.27        31.75 o                         
   1   9   7        141.43        127.13        78.39 o                         
   2   9   7         27.21         19.85         1.13 o                         
   3   9   7       1301.35       1258.31        20.98 o                         
   4   9   7       1928.74       1871.94        36.52 o                         
   5   9   7        304.39        300.60         6.86 o                         
   6   9   7        188.43        219.79         4.24 o                         
   7   9   7       2594.45       2509.17        41.51 o                         
   8   9   7         34.31         41.22         1.67 o                         
   9   9   7        179.48        171.84         3.40 o                         
  10   9   7          1.13          2.43         1.81 o                         
  11   9   7        446.93        457.64         7.47 o                         
 -11  10   7         62.64         68.42         2.30 o                         
 -10  10   7        305.56        296.76         6.30 o                         
  -9  10   7        793.45        830.03        11.83 o                         
  -8  10   7        216.63        219.06         4.80 o                         
  -7  10   7         33.15         34.81         2.07 o                         
  -6  10   7        248.42        249.38         4.06 o                         
  -5  10   7       1557.98       1659.00        24.06 o                         
  -4  10   7        390.22        376.56         6.00 o                         
  -3  10   7       4258.44       4269.75        61.32 o                         
  -2  10   7         81.45        102.10         2.84 o                         
  -1  10   7         15.39         24.20         1.17 o                         
   0  10   7       2032.15       2172.45        58.79 o                         
   1  10   7        127.49        135.26         2.83 o                         
   2  10   7        248.74        241.96        19.97 o                         
   3  10   7        117.89        125.68         9.28 o                         
   4  10   7       4883.15       4793.49       167.64 o                         
   5  10   7          1.31          4.38         1.31 o                         
   6  10   7       1694.95       1666.22        27.72 o                         
   7  10   7         63.25         55.67         3.73 o                         
   8  10   7         61.63         58.94         2.21 o                         
   9  10   7        307.14        332.17         9.07 o                         
  10  10   7        436.83        445.29        19.84 o                         
 -11  11   7        911.72        874.54        11.85 o                         
 -10  11   7          3.02          4.19         1.50 o                         
  -9  11   7        746.62        733.70        19.70 o                         
  -8  11   7        660.53        628.49         9.26 o                         
  -7  11   7          1.44          6.07         3.25 o                         
  -6  11   7        606.15        612.66         8.69 o                         
  -5  11   7        521.42        540.93         7.46 o                         
  -4  11   7        411.36        414.45         6.40 o                         
  -3  11   7         12.46         16.23         1.06 o                         
  -2  11   7      11519.36      11477.62       243.46 o                         
  -1  11   7          4.68         12.86         0.99 o                         
   0  11   7       2449.51       2417.97        30.34 o                         
   1  11   7       2446.69       2514.69        41.17 o                         
   2  11   7        103.41        121.87         2.88 o                         
   3  11   7       4286.08       4282.86        79.47 o                         
   4  11   7          2.17         16.26         1.88 o                         
   5  11   7        684.61        676.85        11.22 o                         
   6  11   7         40.84         46.25         1.73 o                         
   7  11   7        144.86        167.86         4.26 o                         
   8  11   7         12.24         12.11         1.76 o                         
   9  11   7        152.60        145.16         5.62 o                         
  10  11   7          2.02          2.66         2.61 o                         
 -10  12   7        100.02        105.55         2.59 o                         
  -9  12   7         33.83         39.97         1.88 o                         
  -8  12   7         85.37         83.54         2.39 o                         
  -7  12   7         96.38         94.60         3.20 o                         
  -6  12   7          0.76          4.96         2.55 o                         
  -5  12   7       3216.80       3176.56        46.26 o                         
  -4  12   7        830.69        859.00        12.96 o                         
  -3  12   7       3703.74       3781.88        50.41 o                         
  -2  12   7        879.98        970.15        22.93 o                         
  -1  12   7         30.64         35.69         1.21 o                         
   0  12   7       1441.73       1512.78        23.21 o                         
   1  12   7        143.44        144.26         4.69 o                         
   2  12   7         69.64         73.67         2.45 o                         
   3  12   7       1434.97       1451.74        22.24 o                         
   4  12   7       1203.77       1204.32        19.39 o                         
   5  12   7         81.23         77.39         2.20 o                         
   6  12   7       1103.33       1145.53        18.54 o                         
   7  12   7         15.07          9.54         1.76 o                         
   8  12   7         48.79         53.67         3.00 o                         
   9  12   7        125.48        134.69         3.45 o                         
  10  12   7         73.71         70.71         6.55 o                         
 -10  13   7        271.25        270.70         6.24 o                         
  -9  13   7        105.34        113.23         2.80 o                         
  -8  13   7         58.38         62.15         2.28 o                         
  -7  13   7        214.16        212.63         4.14 o                         
  -6  13   7         12.96         12.08         1.45 o                         
  -5  13   7        138.91        141.47         2.97 o                         
  -4  13   7        202.20        188.17         4.03 o                         
  -3  13   7       2625.09       2669.58        39.87 o                         
  -2  13   7        541.83        545.27         9.36 o                         
  -1  13   7        222.05        205.18         3.49 o                         
   0  13   7         13.59         22.35         1.16 o                         
   1  13   7         16.64         23.60         1.18 o                         
   2  13   7        799.20        829.47        18.67 o                         
   3  13   7        441.67        431.62        17.60 o                         
   4  13   7         49.00         63.31         2.10 o                         
   5  13   7         23.44         25.55         1.83 o                         
   6  13   7          1.77          9.90         1.38 o                         
   7  13   7        111.27        110.29         3.07 o                         
   8  13   7        264.18        280.93         6.21 o                         
   9  13   7          0.65          2.05         1.77 o                         
  -9  14   7        513.74        448.42         7.21 o                         
  -8  14   7         29.64         33.04         1.82 o                         
  -7  14   7         92.08         87.55         2.70 o                         
  -6  14   7        104.42        102.24         3.94 o                         
  -5  14   7       1335.61       1361.79        30.56 o                         
  -4  14   7         67.31         83.98         2.35 o                         
  -3  14   7        124.72        135.79         3.48 o                         
  -2  14   7        210.74        200.14         3.82 o                         
  -1  14   7       1398.28       1392.81        20.12 o                         
   0  14   7        102.50        109.91         2.39 o                         
   1  14   7        187.53        214.64         4.32 o                         
   2  14   7         11.83         17.27         1.22 o                         
   3  14   7         60.42         51.14         4.69 o                         
   4  14   7        358.83        368.47         7.27 o                         
   5  14   7        651.03        646.55        16.43 o                         
   6  14   7        225.11        237.70         4.40 o                         
   7  14   7        575.10        541.71         9.71 o                         
   8  14   7        165.49        141.66         3.69 o                         
  -8  15   7         44.69         41.72         2.80 o                         
  -7  15   7        148.16        146.08         3.12 o                         
  -6  15   7         35.13         48.94         2.73 o                         
  -5  15   7        126.75        117.92         2.96 o                         
  -4  15   7         13.78         13.32         2.54 o                         
  -3  15   7       1749.14       1740.37        24.28 o                         
  -2  15   7        201.46        205.50         9.44 o                         
  -1  15   7       1106.79       1065.42        15.82 o                         
   0  15   7          4.78          2.98         1.12 o                         
   1  15   7       1477.70       1455.75        20.95 o                         
   2  15   7        360.37        391.79         8.10 o                         
   3  15   7          1.88          3.47         1.26 o                         
   4  15   7        858.06        827.11        16.64 o                         
   5  15   7         29.38         36.11         1.69 o                         
   6  15   7         80.19         93.57         2.58 o                         
   7  15   7        405.79        390.32         6.07 o                         
   8  15   7        712.26        742.60        12.41 o                         
  -8  16   7         34.46         25.96         2.26 o                         
  -7  16   7        225.31        218.02         5.51 o                         
  -6  16   7        702.40        690.77        10.48 o                         
  -5  16   7         48.82         46.94         4.25 o                         
  -4  16   7        400.43        398.57         6.33 o                         
  -3  16   7        448.88        453.91         7.18 o                         
  -2  16   7         18.93         34.24         1.83 o                         
  -1  16   7          0.65          0.79         0.96 o                         
   0  16   7        719.23        735.98        12.02 o                         
   1  16   7        105.57        108.06         2.81 o                         
   2  16   7        572.83        559.86         9.94 o                         
   3  16   7          0.62          2.60         1.78 o                         
   4  16   7        351.33        364.94         5.56 o                         
   5  16   7       1259.00       1278.78        19.70 o                         
   6  16   7        323.90        292.70        13.07 o                         
   7  16   7        324.55        316.00         6.15 o                         
  -7  17   7          2.11          1.55         1.57 o                         
  -6  17   7        128.82        113.32         2.92 o                         
  -5  17   7         99.74        126.49         2.74 o                         
  -4  17   7         83.92         72.00         2.71 o                         
  -3  17   7        442.03        413.57         6.32 o                         
  -2  17   7          2.50          0.01         1.56 o                         
  -1  17   7        521.86        489.72         8.88 o                         
   0  17   7        101.29         92.35         2.68 o                         
   1  17   7          2.96          0.90         1.28 o                         
   2  17   7        275.27        278.54         6.05 o                         
   3  17   7        174.97        164.85         3.62 o                         
   4  17   7        859.46        896.04        14.24 o                         
   5  17   7        173.00        170.21         6.35 o                         
   6  17   7        143.29        153.04         3.40 o                         
  -5  18   7          0.30         -0.74         2.23 o                         
  -4  18   7        538.21        499.87         8.04 o                         
  -3  18   7         55.99         55.74         2.02 o                         
  -2  18   7          3.82          6.55         1.84 o                         
  -1  18   7         49.09         53.33         1.93 o                         
   0  18   7       1931.24       1952.36        34.07 o                         
   1  18   7        184.27        202.43         5.38 o                         
   2  18   7          1.63          1.56         1.32 o                         
   3  18   7         33.48         32.75         1.71 o                         
   4  18   7          5.01          7.49         1.50 o                         
   5  18   7       1116.94       1106.44        20.00 o                         
  -4  19   7        226.70        255.64         4.73 o                         
  -3  19   7       1400.78       1331.84        17.19 o                         
  -2  19   7        254.64        286.61         5.67 o                         
  -1  19   7       1603.47       1523.36        21.29 o                         
   0  19   7          7.09          9.23         1.65 o                         
   1  19   7        293.13        299.53        15.23 o                         
   2  19   7        399.99        417.05        16.48 o                         
   3  19   7        117.76        121.54         3.26 o                         
   0  20   7        242.87        237.76         4.55 o                         
 -13   0   8        610.27        624.51        13.76 o                         
 -12   0   8        249.73        228.43         7.67 o                         
 -11   0   8         53.10         74.08         3.47 o                         
 -10   0   8        431.57        432.54        10.10 o                         
  -9   0   8        261.79        275.12         6.33 o                         
  -8   0   8      11787.30      11844.68       262.35 o                         
  -7   0   8       2999.93       3078.04        59.89 o                         
  -6   0   8        874.52        762.31        20.21 o                         
  -5   0   8       2670.08       2643.00        60.74 o                         
  -4   0   8        273.64        304.37         8.36 o                         
  -3   0   8       3911.71       3417.17        54.93 o                         
  -2   0   8        282.01        223.21         6.16 o                         
   0   0   8       1026.17       1194.33        29.46 o                         
   1   0   8        601.08        945.51        22.45 o                         
   4   0   8       2435.05       2382.59        45.09 o                         
   5   0   8        367.31        408.41        10.86 o                         
   6   0   8       5362.30       5675.42       105.20 o                         
   7   0   8         52.44         63.79         2.81 o                         
   8   0   8       1074.47       1064.11        26.51 o                         
   9   0   8        143.56        147.31         5.00 o                         
  10   0   8       2955.86       2860.19        67.19 o                         
  11   0   8       3846.94       3750.79        70.23 o                         
  12   0   8         18.46         17.94         2.53 o                         
 -13   1   8        472.67        469.81         7.26 o                         
 -12   1   8         16.51         13.75         2.22 o                         
 -11   1   8       2477.53       2461.11        31.37 o                         
 -10   1   8       1171.13       1260.58        18.58 o                         
  -9   1   8       4387.18       4224.75        56.64 o                         
  -8   1   8        366.50        374.27         6.33 o                         
  -7   1   8       1541.49       1647.10        24.89 o                         
  -6   1   8        275.34        281.59         7.42 o                         
  -5   1   8       1660.50       1675.98        24.66 o                         
  -4   1   8       1144.44       1268.11        17.53 o                         
  -3   1   8       2989.98       3000.13       105.70 o                         
  -2   1   8       1673.26       1579.74        20.90 o                         
  -1   1   8         43.76         40.53         1.05 o                         
   1   1   8       5836.67       6301.27       140.21 o                         
   2   1   8       5079.23       5305.18        97.67 o                         
   3   1   8       6782.86       6808.66        96.98 o                         
   4   1   8        120.83        110.22         2.54 o                         
   6   1   8       1650.06       1799.66        43.58 o                         
   7   1   8         30.49         29.30         1.31 o                         
   8   1   8       1164.32       1301.41        22.91 o                         
   9   1   8       1866.02       1864.65        28.44 o                         
  10   1   8       1622.09       1699.96        22.26 o                         
  11   1   8          3.92         14.40         1.74 o                         
  12   1   8          4.86          3.66         2.51 o                         
 -13   2   8        124.88        134.84         3.69 o                         
 -12   2   8         99.52         89.20         2.79 o                         
 -11   2   8         32.21         44.68         2.02 o                         
 -10   2   8        538.85        576.73         9.22 o                         
  -9   2   8        670.62        638.90        11.19 o                         
  -8   2   8       3801.31       3989.46        62.41 o                         
  -7   2   8        244.81        244.86         4.24 o                         
  -6   2   8       5866.98       5840.96        82.09 o                         
  -5   2   8        213.30        214.95         3.53 o                         
  -4   2   8       2113.10       2259.03        30.54 o                         
  -3   2   8       5065.38       4985.13        82.35 o                         
  -2   2   8        569.42        617.90        18.41 o                         
  -1   2   8       5129.36       4747.84        87.05 o                         
   1   2   8       4040.90       3501.92        98.50 o                         
   2   2   8      13179.58      13266.09       414.10 o                         
   3   2   8       4965.45       5042.13        66.23 o                         
   4   2   8        133.79        124.07         2.94 o                         
   5   2   8        234.27        288.30         4.82 o                         
   6   2   8       4109.52       4208.74        55.65 o                         
   7   2   8         14.33         14.32         1.10 o                         
   8   2   8        505.29        567.07         9.36 o                         
   9   2   8        139.80        152.45         2.86 o                         
  10   2   8        353.69        324.02         7.46 o                         
  11   2   8       2439.58       2436.66        33.75 o                         
  12   2   8         17.77         16.46         1.89 o                         
 -12   3   8        180.88        155.05         3.92 o                         
 -11   3   8       1779.92       1683.35        26.20 o                         
 -10   3   8          1.76          4.59         1.53 o                         
  -9   3   8       3334.38       3293.01        54.45 o                         
  -8   3   8         23.34         36.24         1.54 o                         
  -7   3   8        144.43        133.73         3.86 o                         
  -6   3   8         65.64         93.57         1.95 o                         
  -5   3   8       4847.13       4859.26        63.68 o                         
  -4   3   8          6.64          3.86         0.71 o                         
  -3   3   8        376.30        450.23         7.85 o                         
  -1   3   8       4596.36       4562.05        84.33 o                         
   1   3   8          4.53          5.88         0.77 o                         
   2   3   8       2329.55       2387.56        38.73 o                         
   3   3   8       1078.42       1004.74        20.28 o                         
   4   3   8        111.54         83.85         2.88 o                         
   5   3   8        491.19        485.97        10.36 o                         
   6   3   8          6.35         11.85         0.99 o                         
   7   3   8       1054.15       1046.60        15.07 o                         
   8   3   8       1553.58       1539.47        21.81 o                         
   9   3   8       1544.95       1642.47        24.93 o                         
  10   3   8       1087.38       1128.89        18.80 o                         
  11   3   8         74.46         79.08         2.58 o                         
  12   3   8         58.22         61.78         2.49 o                         
 -12   4   8         52.05         57.64         2.36 o                         
 -11   4   8          6.79          6.23         1.49 o                         
 -10   4   8        507.07        517.67        10.71 o                         
  -9   4   8        186.04        175.04         4.46 o                         
  -8   4   8       3397.19       3530.09        50.87 o                         
  -7   4   8       6848.58       6752.90        95.52 o                         
  -6   4   8       5880.96       6004.24        95.89 o                         
  -5   4   8        179.87        171.77         2.90 o                         
  -4   4   8         57.77         50.44         3.09 o                         
  -3   4   8       7064.53       7107.82       128.52 o                         
  -2   4   8        135.87        127.79         2.47 o                         
  -1   4   8        101.85        135.07         2.92 o                         
   1   4   8       6880.74       6804.95       117.94 o                         
   3   4   8       1445.42       1399.48        34.20 o                         
   4   4   8        740.74        817.06        12.85 o                         
   5   4   8          1.67          4.57         2.22 o                         
   6   4   8        451.98        418.60         7.44 o                         
   7   4   8       1027.87        975.29        13.92 o                         
   8   4   8        844.01        964.37        18.54 o                         
   9   4   8        349.12        371.08         6.66 o                         
  10   4   8        435.15        476.73        10.32 o                         
  11   4   8        580.53        571.95        11.26 o                         
  12   4   8         89.24         83.61         4.40 o                         
 -12   5   8         33.91         38.32         1.85 o                         
 -11   5   8        175.55        172.61         4.54 o                         
 -10   5   8         58.86         71.38         2.62 o                         
  -9   5   8        245.33        257.44         5.05 o                         
  -8   5   8        895.73        852.06        13.29 o                         
  -7   5   8          6.08          6.96         1.05 o                         
  -6   5   8       3199.18       3194.69        51.56 o                         
  -5   5   8       2320.87       2258.67        28.33 o                         
  -4   5   8       1755.07       1812.77        27.53 o                         
  -3   5   8        801.00        913.48        17.48 o                         
  -2   5   8       5946.99       5457.05       102.53 o                         
   1   5   8       1900.73       1928.80        44.54 o                         
   2   5   8        514.31        418.61         7.70 o                         
   3   5   8       2746.30       2686.67        51.17 o                         
   4   5   8        388.15        419.45         8.05 o                         
   5   5   8        222.51        242.87         4.67 o                         
   6   5   8         25.42         23.72         1.53 o                         
   7   5   8       1504.85       1589.62        27.47 o                         
   8   5   8       2723.52       2781.40        37.54 o                         
   9   5   8        501.72        490.69        10.34 o                         
  10   5   8        624.71        653.98        18.34 o                         
  11   5   8        879.38        870.76        13.14 o                         
 -12   6   8        566.83        518.36         9.32 o                         
 -11   6   8         10.55         12.23         2.29 o                         
 -10   6   8        775.82        836.66        12.63 o                         
  -9   6   8        259.29        252.58         4.80 o                         
  -8   6   8       4911.95       4886.04        83.89 o                         
  -7   6   8       1546.10       1736.20        26.70 o                         
  -6   6   8       6732.79       6970.97        84.79 o                         
  -5   6   8       2238.43       2156.31        29.22 o                         
  -4   6   8          6.02          7.48         1.36 o                         
  -3   6   8       3556.42       3617.23        57.61 o                         
  -2   6   8        203.92        170.44         3.16 o                         
  -1   6   8       1093.58       1069.04        16.27 o                         
   0   6   8       1092.80       1043.61        20.99 o                         
   1   6   8      10914.08      11153.69       202.65 o                         
   2   6   8       2911.94       2806.37        45.12 o                         
   3   6   8       6107.80       6271.10        99.87 o                         
   4   6   8        936.59        900.46        14.57 o                         
   5   6   8        424.97        449.06        17.07 o                         
   6   6   8        357.41        365.67         7.51 o                         
   7   6   8       2223.21       2253.00        34.11 o                         
   8   6   8         89.44         98.32         2.75 o                         
   9   6   8          0.25          1.05         1.53 o                         
  10   6   8          8.16          8.93         1.70 o                         
  11   6   8        250.51        251.15         4.46 o                         
 -12   7   8         38.57         34.34         1.88 o                         
 -11   7   8        223.63        216.07         4.18 o                         
 -10   7   8        932.86        916.88        15.16 o                         
  -9   7   8         34.66         35.43         1.58 o                         
  -8   7   8        216.86        258.50         4.12 o                         
  -7   7   8        426.25        446.33         7.05 o                         
  -6   7   8       3845.85       3921.07        48.08 o                         
  -5   7   8        121.20        121.71         2.61 o                         
  -4   7   8       1586.82       1637.49        22.55 o                         
  -3   7   8         32.40         46.36         2.60 o                         
  -2   7   8        349.03        349.37         5.92 o                         
  -1   7   8       6987.88       6729.03       123.19 o                         
   0   7   8        330.40        334.10         7.52 o                         
   1   7   8       3274.20       3209.02        59.97 o                         
   2   7   8       1447.23       1433.13        23.97 o                         
   3   7   8       2567.44       2488.44        33.78 o                         
   4   7   8       1625.08       1641.89        24.92 o                         
   5   7   8        188.01        208.19         4.07 o                         
   6   7   8        370.46        384.53         6.05 o                         
   7   7   8         24.59         29.53         1.59 o                         
   8   7   8       2224.75       2246.71        38.53 o                         
   9   7   8        391.36        389.51         6.95 o                         
  10   7   8        275.38        282.32         5.19 o                         
  11   7   8        277.95        291.45         9.32 o                         
 -12   8   8        740.41        725.51        10.16 o                         
 -11   8   8        152.63        149.00         4.62 o                         
 -10   8   8        300.25        323.39         8.16 o                         
  -9   8   8        514.64        531.18        10.21 o                         
  -8   8   8         52.53         64.03         2.35 o                         
  -7   8   8       1413.96       1481.62        26.31 o                         
  -6   8   8       1232.77       1287.08        16.41 o                         
  -5   8   8        304.81        263.37         6.88 o                         
  -4   8   8        944.91        912.04        14.04 o                         
  -3   8   8          9.98          7.92         0.83 o                         
  -2   8   8       2330.04       2242.90        37.36 o                         
  -1   8   8        696.60        649.56        10.20 o                         
   0   8   8       1161.68       1259.83        21.05 o                         
   1   8   8        303.43        322.55         6.08 o                         
   2   8   8       4195.04       4221.58        67.80 o                         
   3   8   8       2688.57       2729.81        36.88 o                         
   4   8   8         52.27         50.46         2.03 o                         
   5   8   8          1.68          5.82         0.97 o                         
   6   8   8        292.30        242.14         4.54 o                         
   7   8   8       1262.44       1277.16        19.61 o                         
   8   8   8        754.49        711.31        11.59 o                         
   9   8   8        284.39        297.14         5.78 o                         
  10   8   8        153.09        138.66         3.41 o                         
  11   8   8        319.84        351.70         7.44 o                         
 -11   9   8        551.58        537.89        16.54 o                         
 -10   9   8       1323.56       1338.41        18.74 o                         
  -9   9   8         11.90         12.60         1.62 o                         
  -8   9   8         76.57         75.88         2.67 o                         
  -7   9   8        717.32        759.41        18.61 o                         
  -6   9   8       1819.92       1881.26        43.48 o                         
  -5   9   8         66.28         75.12         3.03 o                         
  -4   9   8        190.55        198.14         6.19 o                         
  -3   9   8       1889.84       1879.44        30.87 o                         
  -2   9   8         33.40         42.40         1.41 o                         
  -1   9   8       2560.00       2570.56        33.77 o                         
   0   9   8        744.49        867.95        13.64 o                         
   1   9   8       2011.33       2008.68        41.23 o                         
   2   9   8        119.57        130.64         3.07 o                         
   3   9   8        145.96        146.44         3.28 o                         
   4   9   8       9322.49       9212.06       180.07 o                         
   5   9   8        221.05        226.23         4.29 o                         
   6   9   8       4798.90       4789.74        70.01 o                         
   7   9   8        128.80        137.23         3.92 o                         
   8   9   8        908.05        881.12        13.99 o                         
   9   9   8        613.32        604.54         9.53 o                         
  10   9   8        194.40        191.81         5.72 o                         
 -11  10   8         99.33        105.86         2.74 o                         
 -10  10   8          0.46          3.12         1.47 o                         
  -9  10   8        617.57        568.38        10.10 o                         
  -8  10   8         44.38         41.90         1.86 o                         
  -7  10   8       1568.81       1511.69        23.53 o                         
  -6  10   8       1928.08       1865.39        31.83 o                         
  -5  10   8         48.15         40.81         1.60 o                         
  -4  10   8       6901.21       6947.81       226.47 o                         
  -3  10   8        586.71        542.43        14.47 o                         
  -2  10   8       3569.01       3709.79        86.38 o                         
  -1  10   8        503.08        500.08        13.03 o                         
   0  10   8        332.90        348.87         9.11 o                         
   1  10   8          7.01          5.29         3.85 o                         
   2  10   8        939.83        651.26       461.41 o                         
   3  10   8       2557.32       2438.61        39.76 o                         
   4  10   8          7.83         12.01         1.14 o                         
   5  10   8        612.01        633.35        10.09 o                         
   6  10   8        562.40        534.38        10.05 o                         
   7  10   8       1054.33       1057.30        15.06 o                         
   8  10   8         64.60         64.39         2.13 o                         
   9  10   8         10.22         10.40         1.68 o                         
  10  10   8       1050.26        973.01        14.90 o                         
 -10  11   8        448.57        406.74         7.24 o                         
  -9  11   8         31.22         36.32         1.62 o                         
  -8  11   8         69.13         71.72         2.17 o                         
  -7  11   8         60.39         76.75         2.61 o                         
  -6  11   8        199.12        193.39         3.98 o                         
  -5  11   8       1918.34       1920.74        28.99 o                         
  -4  11   8       1251.43       1264.64        17.59 o                         
  -3  11   8        586.16        616.40         9.87 o                         
  -2  11   8         45.39         80.69         3.07 o                         
  -1  11   8       5122.73       5152.61        74.20 o                         
   0  11   8        718.05        748.68        16.57 o                         
   1  11   8       1261.88       1248.80        24.95 o                         
   2  11   8       1012.80       1075.32        21.62 o                         
   3  11   8        285.19        281.90         6.66 o                         
   4  11   8       2962.25       3071.41        72.64 o                         
   5  11   8        194.40        188.31         4.46 o                         
   6  11   8       1474.43       1387.60        27.93 o                         
   7  11   8        886.92        818.07        14.45 o                         
   8  11   8        132.16        100.87         4.25 o                         
   9  11   8        273.12        260.52         6.10 o                         
  10  11   8        177.65        172.92         4.61 o                         
 -10  12   8         93.19         89.63         3.39 o                         
  -9  12   8         26.13         18.49         1.66 o                         
  -8  12   8         92.98         91.59         2.45 o                         
  -7  12   8         50.34         47.16         1.98 o                         
  -6  12   8          1.38          3.41         1.15 o                         
  -5  12   8       1542.65       1417.48        21.34 o                         
  -4  12   8       4332.99       4330.12        70.36 o                         
  -3  12   8        153.79        153.61         3.01 o                         
  -2  12   8       1376.60       1524.44        24.87 o                         
  -1  12   8          9.55         15.93         0.91 o                         
   0  12   8        874.90        943.53        14.69 o                         
   1  12   8       3604.09       3642.23        52.97 o                         
   2  12   8         56.71         57.46         1.81 o                         
   3  12   8         90.53         82.42         2.44 o                         
   4  12   8        137.19        145.83         3.20 o                         
   5  12   8       1009.55       1025.12        16.22 o                         
   6  12   8         58.60         60.25         2.35 o                         
   7  12   8       1069.21       1055.72        26.22 o                         
   8  12   8        219.17        221.19         7.37 o                         
   9  12   8       1506.58       1542.49        40.19 o                         
  -9  13   8        204.93        210.48         3.90 o                         
  -8  13   8        145.41        136.80         3.18 o                         
  -7  13   8        633.20        636.17        11.83 o                         
  -6  13   8         77.56         80.31         2.31 o                         
  -5  13   8       1472.83       1497.40        25.94 o                         
  -4  13   8       2044.86       2048.44        35.62 o                         
  -3  13   8       2043.39       1976.57        33.67 o                         
  -2  13   8        133.30        124.75         2.97 o                         
  -1  13   8       4550.44       4512.03        59.97 o                         
   0  13   8        552.18        519.33        11.69 o                         
   1  13   8        480.59        512.66         8.75 o                         
   2  13   8       2415.87       2434.36        37.25 o                         
   3  13   8         13.22         11.47         1.12 o                         
   4  13   8         12.45         17.80         5.63 o                         
   5  13   8          0.82          2.95         1.32 o                         
   6  13   8          1.77          1.08         1.20 o                         
   7  13   8        808.71        805.28        14.61 o                         
   8  13   8        502.67        483.46         7.51 o                         
   9  13   8        242.50        222.36         5.52 o                         
  -9  14   8        362.44        336.13         5.41 o                         
  -8  14   8        220.61        248.45         4.88 o                         
  -7  14   8        803.64        754.67        13.11 o                         
  -6  14   8          0.86         -0.24         1.22 o                         
  -5  14   8       1578.40       1691.89        26.05 o                         
  -4  14   8       3023.76       3138.03        46.77 o                         
  -3  14   8          1.45         11.45         1.22 o                         
  -2  14   8        854.73        899.83        15.10 o                         
  -1  14   8         91.95        101.33         2.33 o                         
   0  14   8         41.10         45.67         2.10 o                         
   1  14   8       4745.62       4690.20        62.44 o                         
   2  14   8         98.36         96.85         2.41 o                         
   3  14   8        499.63        507.22         8.80 o                         
   4  14   8          1.88          2.18         2.21 o                         
   5  14   8        683.71        758.02        15.99 o                         
   6  14   8        381.64        367.83         6.21 o                         
   7  14   8        386.61        416.27         7.48 o                         
   8  14   8         43.63         44.10         2.07 o                         
  -8  15   8         25.22         38.00         2.25 o                         
  -7  15   8        479.90        498.04        12.30 o                         
  -6  15   8         34.55         39.92         5.03 o                         
  -5  15   8       1306.05       1371.02        19.33 o                         
  -4  15   8          8.11          7.42         1.35 o                         
  -3  15   8         69.63         65.78         1.93 o                         
  -2  15   8        125.95        141.46         3.90 o                         
  -1  15   8        136.59        139.82         3.04 o                         
   0  15   8        962.94        922.31        20.27 o                         
   1  15   8        508.40        539.42        11.36 o                         
   2  15   8        776.18        791.18        14.12 o                         
   3  15   8        305.83        309.90        10.93 o                         
   4  15   8       1300.09       1340.72        21.44 o                         
   5  15   8         84.78         85.00         2.63 o                         
   6  15   8        339.19        355.44         6.53 o                         
   7  15   8        553.02        548.28         9.43 o                         
  -7  16   8        917.73        905.08        13.60 o                         
  -6  16   8        894.61        881.33        13.04 o                         
  -5  16   8        536.02        521.98         8.26 o                         
  -4  16   8       1243.32       1305.86        20.73 o                         
  -3  16   8        101.12        108.32         4.34 o                         
  -2  16   8        205.41        206.19         4.41 o                         
  -1  16   8         15.29         11.02         1.81 o                         
   0  16   8          4.37         10.43         1.46 o                         
   1  16   8        131.07        131.56         3.74 o                         
   2  16   8        470.45        453.57         8.14 o                         
   3  16   8         26.07         21.86         1.75 o                         
   4  16   8        130.94        142.32         3.20 o                         
   5  16   8        292.31        317.02         5.82 o                         
   6  16   8        177.62        193.11         4.62 o                         
   7  16   8        323.55        328.91         5.73 o                         
  -6  17   8        171.76        177.87         9.32 o                         
  -5  17   8         14.21         22.64         1.94 o                         
  -4  17   8         65.58         62.84         2.14 o                         
  -3  17   8         18.66         19.95         1.63 o                         
  -2  17   8        385.82        370.10         6.82 o                         
  -1  17   8         17.44         20.92         1.39 o                         
   0  17   8        181.72        170.24         3.61 o                         
   1  17   8         79.74         80.86         2.37 o                         
   2  17   8          0.53          0.09         3.12 o                         
   3  17   8         42.43         39.34         1.95 o                         
   4  17   8        866.66        888.38        25.61 o                         
   5  17   8         96.89        102.17         6.24 o                         
   6  17   8        155.02        156.41         4.23 o                         
  -5  18   8        436.68        437.24         7.79 o                         
  -4  18   8         11.81         12.08         1.67 o                         
  -3  18   8         13.02         13.26         1.49 o                         
  -2  18   8        414.44        430.70         7.77 o                         
  -1  18   8         12.60         13.16         1.37 o                         
   0  18   8        303.01        325.64         6.98 o                         
   1  18   8         54.57         57.71         2.70 o                         
   2  18   8         42.00         47.43         2.01 o                         
   3  18   8         70.07         75.76         2.62 o                         
   4  18   8         38.92         31.94         2.17 o                         
  -3  19   8         15.58         19.87         2.54 o                         
  -2  19   8         44.20         46.18         2.00 o                         
  -1  19   8         49.29         50.39         2.71 o                         
   0  19   8         63.19         61.03         2.64 o                         
   1  19   8          1.37          7.06         2.20 o                         
   2  19   8          5.94          3.21         2.96 o                         
   3  19   8        277.73        289.69         6.14 o                         
 -12   1   9         46.37         51.55         2.35 o                         
 -11   1   9         49.86         46.18         1.96 o                         
 -10   1   9         31.53         39.08         1.97 o                         
  -9   1   9          5.18          6.07         1.13 o                         
  -8   1   9          4.55          6.76         1.30 o                         
  -7   1   9         32.14         40.95         2.23 o                         
  -6   1   9         10.57          7.17         0.87 o                         
  -5   1   9        256.46        267.77         5.23 o                         
  -4   1   9       4807.86       4732.18       127.62 o                         
  -3   1   9       1087.44       1224.42        34.88 o                         
  -2   1   9       1206.42       1282.22        19.19 o                         
  -1   1   9        960.40       1059.55        13.48 o                         
   0   1   9        173.99        212.47         4.09 o                         
   1   1   9       4019.67       4275.87        68.18 o                         
   2   1   9        166.25        207.87         3.12 o                         
   3   1   9       3503.66       3317.35       108.63 o                         
   4   1   9        219.90        235.78         4.64 o                         
   5   1   9       2188.83       2186.21        29.70 o                         
   6   1   9         53.00         52.10         1.60 o                         
   7   1   9         17.25         13.23         1.12 o                         
   8   1   9         55.50         64.91         2.24 o                         
   9   1   9         10.12         12.75         1.45 o                         
  10   1   9         34.85         42.47         1.91 o                         
  11   1   9          7.34          1.20         1.58 o                         
  12   1   9          0.66          0.29         1.75 o                         
 -12   2   9          2.62          3.20         1.51 o                         
 -11   2   9          6.33          6.29         1.39 o                         
 -10   2   9        154.06        165.53         3.62 o                         
  -9   2   9       1176.09       1197.22        18.56 o                         
  -8   2   9         97.03        115.37         2.84 o                         
  -7   2   9        432.64        472.14         8.56 o                         
  -6   2   9        578.14        620.38         8.95 o                         
  -5   2   9         28.29         39.98         1.20 o                         
  -4   2   9       1213.82       1388.42        59.02 o                         
  -2   2   9         94.93        132.82         3.38 o                         
  -1   2   9        887.49        981.94        16.72 o                         
   0   2   9        924.85       1115.37        19.13 o                         
   2   2   9        309.77        247.05         4.19 o                         
   3   2   9        854.86        894.27        14.01 o                         
   4   2   9        738.82        690.30        10.97 o                         
   5   2   9        376.50        386.44        12.00 o                         
   6   2   9       2053.95       2027.14        27.94 o                         
   7   2   9        221.58        219.51         3.67 o                         
   8   2   9       1375.33       1438.68        21.85 o                         
   9   2   9        265.88        242.03         5.57 o                         
  10   2   9        192.50        177.48         3.86 o                         
  11   2   9        252.34        237.74         4.38 o                         
  12   2   9         11.13          9.40         2.14 o                         
 -12   3   9         36.13         37.18         2.17 o                         
 -11   3   9          2.66          4.84         1.76 o                         
 -10   3   9       1164.93       1132.75        18.22 o                         
  -9   3   9        247.95        270.76         5.17 o                         
  -8   3   9         47.04         37.68         2.27 o                         
  -7   3   9         96.78        113.77         3.20 o                         
  -6   3   9         14.76         17.22         1.15 o                         
  -5   3   9        415.53        443.85         7.55 o                         
  -4   3   9       6923.86       6805.89        88.10 o                         
  -3   3   9       1237.98       1303.78        21.30 o                         
  -2   3   9        804.26        878.93        12.48 o                         
  -1   3   9       2220.24       2157.43        35.05 o                         
   0   3   9         43.51         70.31         1.83 o                         
   1   3   9         24.18         61.55         1.44 o                         
   2   3   9       2632.95       2358.75        40.07 o                         
   3   3   9       8407.62       8437.23       187.71 o                         
   4   3   9        918.70        956.07        13.70 o                         
   5   3   9       2241.36       2289.39        28.13 o                         
   6   3   9        133.38        140.60         3.41 o                         
   7   3   9         67.34         63.07         1.94 o                         
   8   3   9         88.30         82.01         2.94 o                         
   9   3   9       1783.80       1744.33        26.50 o                         
  10   3   9        626.30        606.16        10.50 o                         
  11   3   9         12.67          9.78         1.64 o                         
 -12   4   9        143.29        136.31         3.88 o                         
 -11   4   9        141.35        137.37         3.41 o                         
 -10   4   9        391.38        385.01         6.68 o                         
  -9   4   9        302.66        319.84         7.04 o                         
  -8   4   9        389.24        363.66         6.10 o                         
  -7   4   9       1340.21       1400.34        24.55 o                         
  -6   4   9        155.84        164.02         2.78 o                         
  -5   4   9         21.52         15.64         1.15 o                         
  -4   4   9       1885.19       1934.42        26.55 o                         
  -3   4   9       8024.69       8582.73       183.01 o                         
  -2   4   9       9521.38       9775.21       316.57 o                         
  -1   4   9       7508.46       7715.49       122.54 o                         
   0   4   9       2121.81       2111.24        34.47 o                         
   1   4   9        525.59        590.41        12.08 o                         
   2   4   9       4265.19       4030.19        74.47 o                         
   3   4   9        230.98        198.33         3.88 o                         
   4   4   9       3352.54       3343.14        48.56 o                         
   5   4   9         66.48         54.84         1.42 o                         
   6   4   9        173.27        198.17         6.62 o                         
   7   4   9        543.73        473.42         9.24 o                         
   8   4   9         57.73         52.84         1.93 o                         
   9   4   9        109.13        112.81         2.79 o                         
  10   4   9        152.76        171.06         3.64 o                         
  11   4   9        583.88        582.49         9.29 o                         
 -12   5   9        241.68        225.15         4.75 o                         
 -11   5   9        159.50        154.52         3.26 o                         
 -10   5   9       1000.99        992.31        14.73 o                         
  -9   5   9       1446.81       1490.69        29.29 o                         
  -8   5   9        569.86        605.84         9.19 o                         
  -7   5   9        375.87        381.07         6.64 o                         
  -6   5   9        732.69        790.75        14.24 o                         
  -5   5   9         52.33         63.23         1.58 o                         
  -4   5   9        746.74        751.18        13.32 o                         
  -3   5   9       2015.02       2064.99        27.91 o                         
  -2   5   9       1167.50       1112.81        16.81 o                         
  -1   5   9       4824.40       4909.86        91.28 o                         
   0   5   9        356.74        349.08         9.30 o                         
   1   5   9        638.33        724.79        18.38 o                         
   2   5   9        358.27        403.26         6.68 o                         
   3   5   9        158.23        165.39         2.97 o                         
   4   5   9        125.07        131.70         2.78 o                         
   5   5   9       3288.86       3342.22        48.51 o                         
   6   5   9        939.79        908.04        16.55 o                         
   7   5   9          2.46          4.56         1.11 o                         
   8   5   9          2.88          5.78         1.28 o                         
   9   5   9        606.24        589.56         9.11 o                         
  10   5   9       1065.01       1018.14        15.07 o                         
  11   5   9        179.56        148.02         5.88 o                         
 -12   6   9        363.57        337.61         5.34 o                         
 -11   6   9         20.61         23.90         1.98 o                         
 -10   6   9        196.39        189.82         3.81 o                         
  -9   6   9        478.79        496.95        12.09 o                         
  -8   6   9       2956.26       2932.40        38.97 o                         
  -7   6   9          1.38          2.99         0.94 o                         
  -6   6   9        699.49        704.36        11.40 o                         
  -5   6   9         50.41         44.96         1.72 o                         
  -4   6   9       1690.87       1747.21        28.60 o                         
  -3   6   9       1782.06       1924.47        25.96 o                         
  -1   6   9       3579.24       3837.41        62.63 o                         
   0   6   9       2265.75       2363.89        45.00 o                         
   1   6   9       1253.35       1304.67        25.84 o                         
   2   6   9       1244.34       1123.73        19.21 o                         
   3   6   9         22.44         36.66         1.23 o                         
   4   6   9       4432.48       4401.18        86.14 o                         
   5   6   9        631.45        656.14         9.79 o                         
   6   6   9        739.67        758.50        12.24 o                         
   7   6   9        208.60        221.66         3.63 o                         
   8   6   9        697.79        757.45        10.43 o                         
   9   6   9         74.29         73.50         2.63 o                         
  10   6   9         30.61         31.74         2.09 o                         
  11   6   9        281.60        276.50         5.27 o                         
 -12   7   9        168.78        147.79         3.87 o                         
 -11   7   9        155.34        136.35         3.39 o                         
 -10   7   9         24.31         23.88         1.65 o                         
  -9   7   9        548.11        520.49         8.20 o                         
  -8   7   9       2644.41       2525.58        37.26 o                         
  -7   7   9        165.75        167.35         6.06 o                         
  -6   7   9       1573.28       1630.88        21.12 o                         
  -5   7   9        185.15        196.29         3.96 o                         
  -4   7   9        395.64        425.21         6.58 o                         
  -3   7   9        781.51        793.60        12.16 o                         
  -2   7   9          0.74         10.04         0.64 o                         
  -1   7   9        152.40        167.33         4.07 o                         
   0   7   9         89.55        104.94         3.19 o                         
   1   7   9          5.93          9.05         1.14 o                         
   2   7   9       7566.03       7834.25       248.87 o                         
   3   7   9       1133.73       1222.33        20.96 o                         
   4   7   9       3063.86       3053.28        49.46 o                         
   5   7   9       4670.91       4729.83        67.77 o                         
   6   7   9          9.74          3.57         1.01 o                         
   7   7   9       1540.49       1688.15        25.14 o                         
   8   7   9        265.86        305.54         5.40 o                         
   9   7   9          2.33          3.42         1.43 o                         
  10   7   9        534.85        534.14         8.49 o                         
  11   7   9        225.78        203.36         4.29 o                         
 -11   8   9          4.29          5.95         1.73 o                         
 -10   8   9        415.73        418.20         7.26 o                         
  -9   8   9          0.23          0.73         1.29 o                         
  -8   8   9       2074.23       2029.28        28.39 o                         
  -7   8   9         46.25         37.20         1.52 o                         
  -6   8   9       5674.47       5814.94        82.59 o                         
  -5   8   9         59.88         71.88         1.87 o                         
  -4   8   9       3145.99       3205.49        47.79 o                         
  -3   8   9         53.75         51.17         1.56 o                         
  -2   8   9        638.60        586.47         9.78 o                         
  -1   8   9       2072.24       2016.81        37.98 o                         
   0   8   9        524.86        519.74         9.58 o                         
   1   8   9         32.59         28.87         1.23 o                         
   2   8   9        739.75        752.18        14.13 o                         
   3   8   9        889.07        853.03        14.95 o                         
   4   8   9       2063.91       2025.88        98.16 o                         
   5   8   9         89.87         95.27         2.53 o                         
   6   8   9        461.26        407.94         7.07 o                         
   7   8   9         11.18         16.08         1.57 o                         
   8   8   9       1979.38       1983.41        25.42 o                         
   9   8   9         34.36         28.74         2.08 o                         
  10   8   9         20.23         20.06         1.91 o                         
 -11   9   9         64.34         58.40         3.20 o                         
 -10   9   9        153.91        130.32         3.81 o                         
  -9   9   9        127.66        131.30         3.01 o                         
  -8   9   9        565.73        546.88         9.73 o                         
  -7   9   9       2100.67       2046.05        34.71 o                         
  -6   9   9       1493.01       1478.87        25.87 o                         
  -5   9   9       1068.87       1035.01        21.72 o                         
  -4   9   9        732.58        778.15        13.85 o                         
  -3   9   9        762.49        735.67        10.76 o                         
  -2   9   9       2890.22       2931.68        39.48 o                         
  -1   9   9       1032.93       1020.40        16.19 o                         
   0   9   9        367.90        395.85         6.49 o                         
   1   9   9         41.72         40.35         1.32 o                         
   2   9   9       4274.48       4389.26        62.71 o                         
   3   9   9       3675.95       3884.25        62.86 o                         
   4   9   9        117.58        145.70         2.89 o                         
   5   9   9        900.36        928.94        16.32 o                         
   6   9   9        112.44        117.52         3.19 o                         
   7   9   9       2329.66       2327.30        38.14 o                         
   8   9   9          0.98          5.16         1.34 o                         
   9   9   9        123.06        128.21         3.49 o                         
  10   9   9        208.31        193.95         3.95 o                         
 -11  10   9         74.88         77.78         3.05 o                         
 -10  10   9         35.11         26.38         1.72 o                         
  -9  10   9          0.04          6.58         1.81 o                         
  -8  10   9         13.79         12.94         2.97 o                         
  -7  10   9        849.00        864.99        18.01 o                         
  -6  10   9        712.55        798.99        20.03 o                         
  -5  10   9        112.99        118.58         2.94 o                         
  -4  10   9       1899.23       2028.71        39.00 o                         
  -3  10   9        623.34        656.26        12.07 o                         
  -2  10   9        331.46        313.19         5.50 o                         
  -1  10   9       2403.99       2377.12        35.14 o                         
   0  10   9       3421.83       3361.14        48.92 o                         
   1  10   9        190.27        166.97         3.35 o                         
   2  10   9       2608.51       2571.93        49.26 o                         
   3  10   9       1435.51       1468.85        25.21 o                         
   4  10   9        793.85        826.38        19.85 o                         
   5  10   9          0.81          6.73         1.16 o                         
   6  10   9        534.27        542.39        11.72 o                         
   7  10   9        119.38        139.83         3.69 o                         
   8  10   9        234.52        241.48         4.93 o                         
   9  10   9        370.96        377.45         6.56 o                         
  10  10   9         77.84        101.18         5.62 o                         
 -10  11   9        267.44        261.86         5.61 o                         
  -9  11   9        131.30        116.96         7.93 o                         
  -8  11   9          1.25          2.12         1.57 o                         
  -7  11   9        204.08        233.07         5.35 o                         
  -6  11   9       1100.77       1067.75        19.39 o                         
  -5  11   9       2800.08       2712.69        70.79 o                         
  -4  11   9       1304.53       1347.94        27.32 o                         
  -3  11   9       3613.34       3493.05        79.64 o                         
  -2  11   9        274.30        282.73         7.84 o                         
  -1  11   9       2333.41       2350.11        44.88 o                         
   0  11   9        650.53        666.09        10.59 o                         
   1  11   9         36.76         30.66        19.75 o                         
   2  11   9         67.71         88.76         2.40 o                         
   3  11   9       1805.14       1831.92        42.97 o                         
   4  11   9       1532.03       1550.68        26.48 o                         
   5  11   9         14.60         19.46         1.26 o                         
   6  11   9         10.76         12.82         1.18 o                         
   7  11   9       1074.24       1081.04        18.61 o                         
   8  11   9         73.59         74.46         3.85 o                         
   9  11   9        472.86        472.01         6.82 o                         
 -10  12   9         60.09         54.85         2.22 o                         
  -9  12   9        177.49        163.18         9.51 o                         
  -8  12   9        107.91        126.21         3.19 o                         
  -7  12   9        644.38        614.18        10.38 o                         
  -6  12   9        288.67        337.56         5.61 o                         
  -5  12   9         65.46         69.16         2.14 o                         
  -4  12   9         22.75         22.03         2.05 o                         
  -3  12   9        166.16        172.43         3.77 o                         
  -2  12   9       1596.27       1541.12        32.32 o                         
  -1  12   9        683.95        695.10        15.03 o                         
   0  12   9        635.38        618.80        11.61 o                         
   1  12   9        202.76        203.64         8.40 o                         
   2  12   9        861.80        863.92        22.00 o                         
   3  12   9       1414.91       1433.64        28.63 o                         
   4  12   9        386.14        393.94         8.67 o                         
   5  12   9        468.64        464.90         9.80 o                         
   6  12   9        249.82        247.74         8.29 o                         
   7  12   9          4.81          8.53         3.78 o                         
   8  12   9         14.67          8.81         4.27 o                         
   9  12   9        174.84        180.14         4.45 o                         
  -9  13   9         30.48         29.93         2.09 o                         
  -8  13   9         73.05         78.59         3.66 o                         
  -7  13   9        396.01        419.70        10.41 o                         
  -6  13   9       1053.44       1073.59        18.96 o                         
  -5  13   9        297.47        283.54         9.66 o                         
  -4  13   9       1378.43       1416.21        20.46 o                         
  -3  13   9        163.48        159.68         4.34 o                         
  -2  13   9       1531.68       1510.70        20.05 o                         
  -1  13   9         49.37         53.69         4.69 o                         
   0  13   9        132.29        145.90         5.93 o                         
   1  13   9         83.58         79.51         2.06 o                         
   2  13   9        722.36        712.02        13.43 o                         
   3  13   9         99.24        102.00         4.87 o                         
   4  13   9        426.81        411.35         6.72 o                         
   5  13   9        938.16        943.00        19.17 o                         
   6  13   9        432.13        439.65         9.75 o                         
   7  13   9        578.38        629.02        13.98 o                         
   8  13   9          0.15          1.43         1.90 o                         
  -9  14   9          0.93          2.72         1.53 o                         
  -8  14   9        806.01        820.10        11.96 o                         
  -7  14   9         11.36         14.75         2.38 o                         
  -6  14   9        283.92        268.23         4.90 o                         
  -5  14   9         18.21         18.67         1.55 o                         
  -4  14   9         14.27         32.65         3.64 o                         
  -3  14   9          0.49         -0.27         1.16 o                         
  -2  14   9        546.30        543.81         8.63 o                         
  -1  14   9         26.63         22.73         1.43 o                         
   0  14   9        784.59        805.77        16.81 o                         
   1  14   9        376.02        371.99         6.77 o                         
   2  14   9        154.96        155.22         5.81 o                         
   3  14   9       1562.84       1477.39        25.45 o                         
   4  14   9        526.50        538.15         7.77 o                         
   5  14   9        789.61        771.79        14.96 o                         
   6  14   9         12.45         13.93         1.67 o                         
   7  14   9         87.61        103.61         3.32 o                         
   8  14   9          1.02          1.99         1.79 o                         
  -8  15   9          2.71         16.41         2.15 o                         
  -7  15   9        112.49        113.02         3.45 o                         
  -6  15   9         25.49         36.53         2.08 o                         
  -5  15   9         71.69         62.71         2.15 o                         
  -4  15   9        191.83        174.73         3.52 o                         
  -3  15   9        207.93        210.64         4.41 o                         
  -2  15   9        104.79         96.62         2.21 o                         
  -1  15   9        366.80        314.45         5.92 o                         
   0  15   9        668.08        642.40        10.46 o                         
   1  15   9        346.69        363.37         8.35 o                         
   2  15   9        316.24        290.82         5.42 o                         
   3  15   9        467.30        479.87         7.73 o                         
   4  15   9         68.40         72.60         2.41 o                         
   5  15   9        238.21        255.93        14.81 o                         
   6  15   9        549.54        524.44         8.05 o                         
   7  15   9         12.05         13.57         1.81 o                         
  -7  16   9        351.43        347.02         7.46 o                         
  -6  16   9         44.42         52.11         2.24 o                         
  -5  16   9        551.74        529.72        13.70 o                         
  -4  16   9        140.54        141.55         4.64 o                         
  -3  16   9         26.96         27.06         1.80 o                         
  -2  16   9          4.34          4.12         1.27 o                         
  -1  16   9        117.89        106.25         2.68 o                         
   0  16   9        446.72        469.70         7.51 o                         
   1  16   9         50.31         42.62         1.84 o                         
   2  16   9        143.58        140.36         3.41 o                         
   3  16   9         35.50         30.23         5.64 o                         
   4  16   9        426.11        418.59        12.83 o                         
   5  16   9        336.96        328.28         9.14 o                         
   6  16   9        334.46        332.14        11.34 o                         
  -6  17   9        414.59        449.04        13.43 o                         
  -5  17   9        262.83        239.87         5.84 o                         
  -4  17   9        106.04         92.36         3.22 o                         
  -3  17   9        151.87        136.91         3.30 o                         
  -2  17   9         73.39         85.88         3.67 o                         
  -1  17   9          6.06          5.13         1.56 o                         
   0  17   9        421.09        419.77         7.50 o                         
   1  17   9       2330.90       2398.31        35.38 o                         
   2  17   9          4.72          6.17         1.69 o                         
   3  17   9        823.92        829.98        12.34 o                         
   4  17   9        533.49        512.02         8.38 o                         
   5  17   9         86.60         89.92         2.48 o                         
  -5  18   9       1444.91       1391.15        20.15 o                         
  -4  18   9         12.28          7.77         1.61 o                         
  -3  18   9          6.00         12.98         1.69 o                         
  -2  18   9        741.21        767.08        11.11 o                         
  -1  18   9         24.72         23.07         4.49 o                         
   0  18   9        504.38        507.95         8.51 o                         
   1  18   9        125.58        118.90         4.26 o                         
   2  18   9        306.72        292.36         6.86 o                         
   3  18   9         46.55         32.54         2.74 o                         
   4  18   9         21.61         16.26         2.26 o                         
  -3  19   9         68.06         63.24         3.03 o                         
  -2  19   9          2.02          5.34         1.86 o                         
  -1  19   9        120.51        124.11         3.57 o                         
   0  19   9          9.98         16.88         3.54 o                         
   1  19   9        910.34        897.03        16.73 o                         
   2  19   9         83.55         82.54         3.33 o                         
 -12   0  10       3476.48       3402.81        62.58 o                         
 -11   0  10        336.78        331.07         8.33 o                         
 -10   0  10       1251.74       1185.26        21.11 o                         
  -9   0  10       2514.10       2557.12        49.79 o                         
  -8   0  10          8.78         10.79         1.72 o                         
  -7   0  10       1429.69       1469.99        29.27 o                         
  -6   0  10         45.66         65.68         2.34 o                         
  -5   0  10          5.05         10.67         1.37 o                         
  -4   0  10        497.75        435.11        11.50 o                         
  -3   0  10          2.63          9.16         0.87 o                         
  -2   0  10        312.09        374.75         7.93 o                         
  -1   0  10        267.52        179.06         5.00 o                         
   2   0  10       5299.76       5258.62       118.86 o                         
   3   0  10        537.97        558.86        11.50 o                         
   4   0  10       7579.46       7627.59       121.37 o                         
   5   0  10       4305.81       4260.33        78.83 o                         
   6   0  10       4333.40       4489.47       102.08 o                         
   7   0  10       1988.86       1953.15        38.86 o                         
   8   0  10         10.28         11.90         1.96 o                         
   9   0  10       2645.24       2686.04        45.52 o                         
  10   0  10        226.62        224.65         6.26 o                         
  11   0  10        376.77        365.23         8.90 o                         
 -12   1  10        723.83        738.37        10.58 o                         
 -11   1  10         16.34         16.67         1.67 o                         
 -10   1  10        521.91        525.38         9.25 o                         
  -9   1  10        767.71        761.04        13.93 o                         
  -8   1  10          1.77          3.49         1.26 o                         
  -7   1  10        624.80        641.96        10.37 o                         
  -6   1  10       4183.17       4352.60        53.13 o                         
  -5   1  10       2089.44       2187.62        35.79 o                         
  -3   1  10       2522.03       2522.98        48.89 o                         
  -1   1  10       2845.77       2590.67        37.88 o                         
   0   1  10       8256.99       7889.19       246.56 o                         
   1   1  10        876.96        903.60        13.70 o                         
   2   1  10        623.22        517.12         9.50 o                         
   3   1  10         60.72         74.62         2.73 o                         
   4   1  10       1069.47       1079.65        18.93 o                         
   5   1  10        635.11        691.48        15.77 o                         
   6   1  10       5082.01       5090.64        73.43 o                         
   7   1  10       5956.75       6199.44        80.94 o                         
   8   1  10         10.90         14.31         1.47 o                         
   9   1  10       1471.36       1539.95        22.37 o                         
  10   1  10        127.40        116.63         3.66 o                         
  11   1  10        142.36        137.09         3.33 o                         
 -12   2  10        903.44        923.09        14.94 o                         
 -11   2  10          4.11          5.61         1.47 o                         
 -10   2  10       2055.34       2023.24        26.07 o                         
  -9   2  10       1125.67       1210.03        17.88 o                         
  -8   2  10       1273.18       1258.01        21.74 o                         
  -7   2  10         36.91         36.39         1.68 o                         
  -6   2  10        390.09        388.95         6.00 o                         
  -5   2  10        754.52        705.41        10.09 o                         
  -4   2  10       4217.02       4245.69        55.24 o                         
  -3   2  10       3152.24       3212.59        42.68 o                         
  -2   2  10        642.66        748.09        12.61 o                         
   0   2  10       2100.25       2120.41        40.25 o                         
   2   2  10       3879.75       3900.72        62.50 o                         
   3   2  10        824.58        799.17        16.68 o                         
   4   2  10       2939.24       2973.61        48.28 o                         
   5   2  10       4015.31       3931.94        47.66 o                         
   6   2  10        330.08        349.47         5.70 o                         
   7   2  10         71.83         78.93         2.02 o                         
   8   2  10        303.15        306.07         6.76 o                         
   9   2  10       1255.26       1229.73        21.78 o                         
  10   2  10       1146.58       1161.13        20.48 o                         
  11   2  10         20.33         17.13         2.04 o                         
 -12   3  10       1007.63        991.52        14.83 o                         
 -11   3  10          1.47          3.66         1.48 o                         
 -10   3  10       1716.63       1757.07        26.91 o                         
  -9   3  10       1438.51       1456.61        21.00 o                         
  -8   3  10        945.04        907.65        15.50 o                         
  -7   3  10       1094.41       1146.60        18.24 o                         
  -6   3  10        472.55        462.42         7.67 o                         
  -5   3  10         15.47         22.39         1.11 o                         
  -4   3  10       3644.34       3797.89        61.71 o                         
  -3   3  10       3897.75       3796.57        50.27 o                         
  -2   3  10       9572.54       9797.31       308.53 o                         
  -1   3  10        202.45        237.25         4.05 o                         
   0   3  10          0.00          2.59         1.39 o                         
   1   3  10        413.09        346.36         6.73 o                         
   2   3  10       2987.71       3055.03        44.55 o                         
   3   3  10       1565.29       1533.45        23.44 o                         
   4   3  10        225.44        225.69         4.11 o                         
   5   3  10       2370.46       2422.90        49.13 o                         
   6   3  10        761.47        837.53        15.40 o                         
   7   3  10       4019.27       4148.72        61.17 o                         
   8   3  10        118.44        129.30         3.30 o                         
   9   3  10       3218.62       3392.29        51.14 o                         
  10   3  10        198.86        179.26         3.50 o                         
  11   3  10         93.60         96.41         2.71 o                         
 -12   4  10          9.08         15.39         1.62 o                         
 -11   4  10         57.82         63.57         2.09 o                         
 -10   4  10       1488.63       1453.95        17.57 o                         
  -9   4  10        334.93        376.26         6.29 o                         
  -8   4  10       2004.70       2075.07        34.68 o                         
  -7   4  10        241.07        277.42         8.06 o                         
  -6   4  10       3728.64       3684.20        53.11 o                         
  -5   4  10       3414.54       3345.20        44.35 o                         
  -4   4  10       1229.31       1186.98        19.72 o                         
  -3   4  10       2901.47       3100.26        40.56 o                         
  -2   4  10        132.63        130.31         2.43 o                         
   0   4  10        349.34        316.85         6.68 o                         
   1   4  10       6860.00       6829.99       152.48 o                         
   2   4  10         88.04         95.92         2.59 o                         
   3   4  10        175.38        187.13         3.20 o                         
   4   4  10        616.33        649.95        11.78 o                         
   5   4  10        358.70        364.72         7.17 o                         
   6   4  10        247.35        215.26         4.16 o                         
   7   4  10         78.83         81.53         2.47 o                         
   8   4  10        104.38        112.13         2.79 o                         
   9   4  10       1665.64       1615.63        22.35 o                         
  10   4  10       1150.34       1179.56        16.96 o                         
  11   4  10        185.90        188.49         4.36 o                         
 -12   5  10        527.79        545.76         7.96 o                         
 -11   5  10        438.80        443.37         7.89 o                         
 -10   5  10        161.97        165.18         3.23 o                         
  -9   5  10        186.81        191.38         4.00 o                         
  -8   5  10        297.81        314.23         6.09 o                         
  -7   5  10       4289.58       4190.36        60.29 o                         
  -6   5  10       1212.94       1232.55        16.06 o                         
  -5   5  10        174.93        204.91         3.77 o                         
  -4   5  10       2821.31       2934.04        46.61 o                         
  -3   5  10        144.89        152.25         3.55 o                         
  -2   5  10      12014.67      12179.60       268.77 o                         
  -1   5  10       1048.94       1081.31        18.96 o                         
   0   5  10       4236.91       4307.01        69.33 o                         
   1   5  10          6.51         17.84         4.03 o                         
   2   5  10       5347.11       5266.65        84.77 o                         
   3   5  10        276.00        292.14         5.21 o                         
   4   5  10         17.64         20.40         1.20 o                         
   5   5  10        757.14        767.36        13.89 o                         
   6   5  10          1.99          3.07         1.45 o                         
   7   5  10       2029.79       2220.89        33.01 o                         
   8   5  10        903.33        873.64        15.89 o                         
   9   5  10        922.08        983.91        14.35 o                         
  10   5  10          4.05          9.72         1.65 o                         
  11   5  10         31.11         32.01         2.07 o                         
 -12   6  10          2.62          3.69         1.62 o                         
 -11   6  10        456.46        428.32         7.06 o                         
 -10   6  10        392.72        410.79         7.42 o                         
  -9   6  10         89.83         94.72         2.38 o                         
  -8   6  10        361.67        357.31         6.78 o                         
  -7   6  10        229.61        229.05         8.58 o                         
  -6   6  10        990.02       1010.85        21.98 o                         
  -5   6  10       1881.07       1928.04        57.78 o                         
  -4   6  10         24.46         25.48         3.58 o                         
  -3   6  10       2748.28       2793.67        36.74 o                         
  -2   6  10       3234.32       3401.90        44.78 o                         
  -1   6  10       5131.64       5110.20       148.05 o                         
   0   6  10        858.43        727.30        14.32 o                         
   1   6  10       1711.17       1877.86        32.34 o                         
   2   6  10       3576.85       3586.58        81.31 o                         
   3   6  10        901.39        928.83        14.70 o                         
   4   6  10        524.61        503.54         9.20 o                         
   5   6  10        214.62        238.25         8.07 o                         
   6   6  10       1708.35       1737.76        38.50 o                         
   7   6  10        127.63        122.73         3.27 o                         
   8   6  10        288.30        271.70         5.70 o                         
   9   6  10       2284.81       2335.59        32.85 o                         
  10   6  10         57.33         48.38         2.09 o                         
  11   6  10        393.22        411.67         6.04 o                         
 -11   7  10        889.76        912.65        14.07 o                         
 -10   7  10         77.93         80.66         2.69 o                         
  -9   7  10        104.19        113.33         2.74 o                         
  -8   7  10        167.51        163.46         3.31 o                         
  -7   7  10       1049.69       1092.72        15.75 o                         
  -6   7  10        165.04        186.49         7.29 o                         
  -5   7  10          0.56          3.26         0.96 o                         
  -4   7  10        773.67        739.22        10.79 o                         
  -3   7  10       1160.62       1185.42        23.95 o                         
  -2   7  10      10186.00       9973.12       258.24 o                         
  -1   7  10         41.49         39.64         2.08 o                         
   0   7  10        815.93        859.17        15.33 o                         
   1   7  10        353.81        330.88         7.47 o                         
   2   7  10       4214.10       4147.30        78.60 o                         
   3   7  10       2941.48       2986.63        55.45 o                         
   4   7  10         27.05         33.16         1.27 o                         
   5   7  10        167.54        194.90         9.02 o                         
   6   7  10       1550.66       1498.11        25.60 o                         
   7   7  10       1583.05       1631.92        24.43 o                         
   8   7  10       1579.14       1530.98        25.70 o                         
   9   7  10        104.53         84.38         2.58 o                         
  10   7  10          7.23          8.66         1.64 o                         
 -11   8  10       1261.96       1239.98        19.10 o                         
 -10   8  10        310.86        288.95         4.69 o                         
  -9   8  10        108.17        102.98         2.84 o                         
  -8   8  10        116.50        114.29         2.84 o                         
  -7   8  10         14.62         18.11         4.40 o                         
  -6   8  10        557.72        557.51        10.76 o                         
  -5   8  10       2844.43       2990.37        40.03 o                         
  -4   8  10        572.36        653.80        10.60 o                         
  -3   8  10       1378.28       1405.09        19.29 o                         
  -2   8  10        166.98        185.85         3.72 o                         
  -1   8  10        762.53        798.96        16.95 o                         
   0   8  10       1834.77       1910.44        36.87 o                         
   1   8  10        432.40        390.64        11.44 o                         
   2   8  10       1317.67       1293.46        22.05 o                         
   3   8  10       2904.83       2929.95        54.62 o                         
   4   8  10       1274.23       1317.97        22.54 o                         
   5   8  10       2758.90       2862.30        47.53 o                         
   6   8  10       1236.20       1259.16        19.22 o                         
   7   8  10          0.69          6.34         1.29 o                         
   8   8  10        258.81        277.10         4.48 o                         
   9   8  10        343.55        325.20         6.86 o                         
  10   8  10          2.03          1.75         1.62 o                         
 -11   9  10         18.55         18.70         1.78 o                         
 -10   9  10         27.79         28.05         1.54 o                         
  -9   9  10         72.40         80.50         3.23 o                         
  -8   9  10        152.05        125.09         3.17 o                         
  -7   9  10        509.79        459.43         6.85 o                         
  -6   9  10       1523.96       1561.26        24.28 o                         
  -5   9  10       3741.08       3885.36        55.43 o                         
  -4   9  10        354.14        376.86         6.45 o                         
  -3   9  10       3189.79       3289.26        44.54 o                         
  -2   9  10        424.56        392.68         6.47 o                         
  -1   9  10       6737.83       6640.31       124.56 o                         
   0   9  10        396.54        413.28         8.88 o                         
   1   9  10          3.96         18.05         2.02 o                         
   2   9  10       1362.92       1408.10        21.90 o                         
   3   9  10       3134.47       3210.28        46.45 o                         
   4   9  10          5.63          9.65         1.14 o                         
   5   9  10         15.14         13.99         1.27 o                         
   6   9  10       2739.00       2806.73        37.41 o                         
   7   9  10        425.55        425.47         8.18 o                         
   8   9  10        530.04        524.84        10.11 o                         
   9   9  10        124.39        116.53         3.22 o                         
  10   9  10        117.89        114.84         3.25 o                         
 -10  10  10        112.21        113.76         2.75 o                         
  -9  10  10        543.91        521.88         9.89 o                         
  -8  10  10         62.14         76.00         2.23 o                         
  -7  10  10          2.67          2.53         1.07 o                         
  -6  10  10         29.97         33.58         1.73 o                         
  -5  10  10        373.02        414.13         6.71 o                         
  -4  10  10         66.32         53.19         4.26 o                         
  -3  10  10        445.38        492.50         9.27 o                         
  -2  10  10         55.46         35.70         1.85 o                         
  -1  10  10          6.20          8.81         1.49 o                         
   0  10  10       1772.32       1827.68        43.82 o                         
   1  10  10        339.72        325.39         5.37 o                         
   2  10  10        196.06        198.75         3.73 o                         
   3  10  10       2929.44       2903.02        47.63 o                         
   4  10  10        396.46        385.55         8.24 o                         
   5  10  10       3834.70       3874.20        50.76 o                         
   6  10  10        166.50        160.42         3.44 o                         
   7  10  10        912.94        915.90        12.57 o                         
   8  10  10        595.84        572.99        10.28 o                         
   9  10  10         12.00         12.18         1.56 o                         
 -10  11  10         28.66         26.12         1.97 o                         
  -9  11  10         27.05         36.20         3.10 o                         
  -8  11  10        995.67        928.94        17.83 o                         
  -7  11  10         22.74         19.30         1.94 o                         
  -6  11  10       1387.31       1375.33        21.74 o                         
  -5  11  10        494.67        468.69         9.52 o                         
  -4  11  10         25.74         24.98         1.32 o                         
  -3  11  10       1634.75       1713.32        25.87 o                         
  -2  11  10        623.61        598.88        12.56 o                         
  -1  11  10       1536.95       1555.14        23.40 o                         
   0  11  10        274.30        291.00         7.45 o                         
   1  11  10        322.42        337.19         6.85 o                         
   2  11  10        667.79        656.92        10.06 o                         
   3  11  10         31.78         33.35         1.43 o                         
   4  11  10        471.53        445.58        11.37 o                         
   5  11  10          3.73          8.97         1.16 o                         
   6  11  10       1176.18       1210.64        17.46 o                         
   7  11  10         41.85         43.84         1.92 o                         
   8  11  10        655.68        613.29         9.57 o                         
   9  11  10         41.38         29.38         2.11 o                         
 -10  12  10          3.15          2.91         1.83 o                         
  -9  12  10        725.90        686.09        14.50 o                         
  -8  12  10          3.28          1.02         1.60 o                         
  -7  12  10         10.49         13.97         1.56 o                         
  -6  12  10        442.12        457.39         8.00 o                         
  -5  12  10       1504.65       1511.05        49.76 o                         
  -4  12  10        107.75        112.57         4.19 o                         
  -3  12  10        705.78        732.40        27.17 o                         
  -2  12  10       2962.17       2943.67        69.43 o                         
  -1  12  10        118.83        122.54         4.77 o                         
   0  12  10       6104.92       6173.97        88.27 o                         
   1  12  10        794.51        826.57        14.75 o                         
   2  12  10         59.40         57.60         1.79 o                         
   3  12  10        902.57        946.12        18.91 o                         
   4  12  10         52.40         44.62         1.61 o                         
   5  12  10        958.25        969.44        26.52 o                         
   6  12  10         88.03         89.28         2.77 o                         
   7  12  10          1.72          4.54         1.52 o                         
   8  12  10         20.41         13.57         1.67 o                         
   9  12  10          7.79         12.56         2.22 o                         
  -9  13  10         43.22         32.50         2.50 o                         
  -8  13  10       2176.87       2140.13        29.83 o                         
  -7  13  10        328.19        317.08         5.08 o                         
  -6  13  10       1355.13       1347.84        21.58 o                         
  -5  13  10          2.03          4.18         1.43 o                         
  -4  13  10         95.43         59.63        21.14 o                         
  -3  13  10       1334.49       1323.95        20.72 o                         
  -2  13  10          3.10          5.30         1.24 o                         
  -1  13  10        834.47        799.56        16.71 o                         
   0  13  10         61.30         57.08         2.31 o                         
   1  13  10       1425.44       1455.14        34.82 o                         
   2  13  10        563.65        582.14        21.98 o                         
   3  13  10         49.07         42.31        24.63 o                         
   4  13  10         41.83         43.82         2.69 o                         
   5  13  10        208.52        202.95         4.51 o                         
   6  13  10        404.45        431.24         9.94 o                         
   7  13  10        414.76        422.04        11.26 o                         
   8  13  10        917.08        923.58        16.27 o                         
  -8  14  10         34.93         34.71         2.64 o                         
  -7  14  10        177.20        195.02         3.60 o                         
  -6  14  10         51.18         65.48         2.27 o                         
  -5  14  10       1810.79       1824.54        35.83 o                         
  -4  14  10        469.16        512.53        13.89 o                         
  -3  14  10         20.86         22.33         1.84 o                         
  -2  14  10        773.55        737.47        12.70 o                         
  -1  14  10          2.16          0.98         2.17 o                         
   0  14  10        808.81        836.36        16.76 o                         
   1  14  10          9.93         14.77         1.21 o                         
   2  14  10        296.86        273.93         6.14 o                         
   3  14  10        722.92        742.82        14.20 o                         
   4  14  10        518.21        531.17        14.99 o                         
   5  14  10        759.92        742.01        27.01 o                         
   6  14  10         86.90         81.82         3.18 o                         
   7  14  10         48.90         43.54         2.37 o                         
  -8  15  10       1097.08       1155.36        20.76 o                         
  -7  15  10         87.99         82.09         3.01 o                         
  -6  15  10       1262.33       1329.71        20.82 o                         
  -5  15  10         85.41         73.74         2.57 o                         
  -4  15  10        730.51        753.84        18.00 o                         
  -3  15  10        956.92        955.37        13.11 o                         
  -2  15  10        974.87        948.20        15.72 o                         
  -1  15  10         12.50          7.71         2.74 o                         
   0  15  10         15.34         19.10         2.21 o                         
   1  15  10       1614.43       1643.96        23.39 o                         
   2  15  10          1.24          4.65         1.13 o                         
   3  15  10        654.55        693.20        13.38 o                         
   4  15  10         88.74         87.45         7.20 o                         
   5  15  10        319.72        334.14         8.11 o                         
   6  15  10        706.95        732.09        12.39 o                         
   7  15  10        299.44        300.93         7.71 o                         
  -7  16  10        170.51        175.57         3.86 o                         
  -6  16  10          6.35          6.48         1.77 o                         
  -5  16  10        331.62        344.77         6.47 o                         
  -4  16  10        246.56        276.48         5.46 o                         
  -3  16  10         32.79         31.87         2.08 o                         
  -2  16  10          6.92          5.70         1.32 o                         
  -1  16  10         11.87          7.38         1.47 o                         
   0  16  10        234.70        231.25         4.92 o                         
   1  16  10         56.07         51.87         2.12 o                         
   2  16  10        156.04        166.98         4.05 o                         
   3  16  10        556.30        562.60         9.61 o                         
   4  16  10         84.78         81.80         3.36 o                         
   5  16  10       1449.07       1467.35        28.73 o                         
   6  16  10        149.79        136.99         4.59 o                         
  -6  17  10         40.45         49.98         2.74 o                         
  -5  17  10          6.27          2.92         1.64 o                         
  -4  17  10        136.25        122.54         2.92 o                         
  -3  17  10        328.72        303.70         7.60 o                         
  -2  17  10         53.49         60.81         2.41 o                         
  -1  17  10        363.19        335.20         7.19 o                         
   0  17  10          0.91          3.94         1.34 o                         
   1  17  10         66.34         57.90         3.62 o                         
   2  17  10        707.66        731.41        21.02 o                         
   3  17  10        286.52        304.65         5.49 o                         
   4  17  10         17.07         23.09         1.97 o                         
   5  17  10         35.29         41.11         3.19 o                         
  -4  18  10          3.06          5.77         1.88 o                         
  -3  18  10        353.82        331.52         5.94 o                         
  -2  18  10         25.14         26.40         1.71 o                         
  -1  18  10        235.52        213.32         7.02 o                         
   0  18  10        253.35        233.88         5.64 o                         
   1  18  10          4.79          5.79         1.46 o                         
   2  18  10        176.25        175.58         3.89 o                         
   3  18  10        488.87        480.25        15.53 o                         
  -1  19  10         44.64         49.40         5.38 o                         
   0  19  10          0.55          0.57         1.53 o                         
 -12   1  11         53.94         48.15         2.11 o                         
 -11   1  11         26.25         25.38         1.75 o                         
 -10   1  11        481.17        479.32         7.87 o                         
  -9   1  11        175.93        185.27         4.00 o                         
  -8   1  11         13.81         16.85         1.33 o                         
  -7   1  11        169.16        190.87         3.73 o                         
  -6   1  11        898.85        928.09        12.27 o                         
  -5   1  11       1469.15       1543.12        21.60 o                         
  -4   1  11       2057.88       2094.28        34.53 o                         
  -3   1  11         22.02         32.60         0.95 o                         
  -2   1  11        172.14        109.74         2.06 o                         
  -1   1  11          0.59          3.70         0.55 o                         
   0   1  11        193.08        209.86         6.61 o                         
   1   1  11        527.12        613.34         8.71 o                         
   2   1  11       2114.65       2268.94        37.88 o                         
   3   1  11       2599.21       2556.24        41.78 o                         
   4   1  11        219.23        212.32         3.65 o                         
   5   1  11        184.19        183.53         2.97 o                         
   6   1  11        200.44        218.11         4.22 o                         
   7   1  11         87.92         78.11         1.98 o                         
   8   1  11        227.19        224.72         4.83 o                         
   9   1  11         44.76         45.99         2.24 o                         
  10   1  11          9.93          5.20         1.73 o                         
  11   1  11         27.71         29.57         2.07 o                         
 -12   2  11          5.55          4.87         1.54 o                         
 -11   2  11          0.24          1.71         1.48 o                         
 -10   2  11         66.49         59.58         1.91 o                         
  -9   2  11       1396.38       1334.61        19.05 o                         
  -8   2  11        656.59        711.41        11.98 o                         
  -7   2  11        112.05        108.74         2.65 o                         
  -6   2  11          2.82          0.84         0.92 o                         
  -5   2  11        439.43        483.03         8.91 o                         
  -4   2  11       2072.91       2161.57        32.34 o                         
  -3   2  11        144.77        191.77         3.80 o                         
  -2   2  11       2052.54       2037.61        30.03 o                         
  -1   2  11       1217.31       1315.53        17.88 o                         
   0   2  11         29.67         42.85         1.06 o                         
   1   2  11         76.52        111.16         2.54 o                         
   2   2  11       6371.53       6721.70       123.56 o                         
   3   2  11         80.23         69.18         2.44 o                         
   4   2  11        645.35        652.42        10.93 o                         
   5   2  11          0.33          2.99         0.93 o                         
   6   2  11        363.91        382.08         6.86 o                         
   7   2  11         65.98         62.95         1.95 o                         
   8   2  11       1220.38       1274.70        16.15 o                         
   9   2  11        208.72        194.68         4.98 o                         
  10   2  11         62.39         62.12         2.23 o                         
  11   2  11        102.48         90.59         4.92 o                         
 -12   3  11         56.70         65.68         2.08 o                         
 -11   3  11         62.74         63.57         2.37 o                         
 -10   3  11        794.01        759.34        11.89 o                         
  -9   3  11         26.93         39.17         1.74 o                         
  -8   3  11        496.50        505.81         7.61 o                         
  -7   3  11        456.53        478.36         9.79 o                         
  -6   3  11         14.77         15.83         1.00 o                         
  -5   3  11       2107.62       2219.15        36.01 o                         
  -4   3  11       3752.37       3835.05        54.50 o                         
  -3   3  11        593.46        588.31        10.87 o                         
  -2   3  11       3334.95       3347.20        47.68 o                         
  -1   3  11        875.93        784.39        16.00 o                         
   0   3  11       1064.24       1001.27        15.53 o                         
   1   3  11        658.45        597.54        15.38 o                         
   2   3  11        905.20        938.71        14.54 o                         
   3   3  11         68.17         71.28         2.69 o                         
   4   3  11          0.92          2.63         0.86 o                         
   5   3  11        781.72        810.31        11.66 o                         
   6   3  11          0.55          1.59         1.39 o                         
   7   3  11         16.45         15.24         1.40 o                         
   8   3  11        958.70        902.30        13.15 o                         
   9   3  11        310.26        323.62         5.46 o                         
  10   3  11        296.66        263.27         4.80 o                         
  11   3  11          3.92          9.10         2.04 o                         
 -12   4  11        422.92        398.44         8.25 o                         
 -11   4  11          8.12         11.41         1.53 o                         
 -10   4  11        766.89        705.58        10.71 o                         
  -9   4  11          1.33          4.26         1.26 o                         
  -8   4  11       1740.26       1851.72        27.96 o                         
  -7   4  11       1423.14       1456.96        22.67 o                         
  -6   4  11       1884.46       1844.06        25.25 o                         
  -5   4  11          5.72          5.44         1.03 o                         
  -4   4  11       1247.98       1354.02        18.69 o                         
  -3   4  11        494.45        476.01         7.79 o                         
  -2   4  11        253.91        273.94         9.07 o                         
  -1   4  11        470.62        484.19         7.72 o                         
   0   4  11       1465.75       1558.01        30.82 o                         
   1   4  11       4316.39       3855.39        99.03 o                         
   2   4  11        588.52        561.58         8.91 o                         
   3   4  11        164.93        170.84         3.29 o                         
   4   4  11        211.77        179.57         3.62 o                         
   5   4  11         61.37         76.69         1.88 o                         
   6   4  11        478.85        466.56         6.91 o                         
   7   4  11        588.02        531.72         8.12 o                         
   8   4  11        360.59        352.40         7.36 o                         
   9   4  11        115.49        104.28         3.46 o                         
  10   4  11         39.19         56.89         4.10 o                         
  11   4  11        258.86        234.35         5.03 o                         
 -12   5  11          1.96          2.63         1.63 o                         
 -11   5  11         97.48         94.50         3.62 o                         
 -10   5  11          8.40         13.09         1.56 o                         
  -9   5  11        270.06        242.45         5.38 o                         
  -8   5  11         22.86         25.46         1.31 o                         
  -7   5  11        681.66        701.65        10.74 o                         
  -6   5  11         26.04         51.05         1.48 o                         
  -5   5  11       1395.02       1496.68        19.37 o                         
  -4   5  11         26.37         39.52         1.65 o                         
  -3   5  11       3843.62       3987.74        56.55 o                         
  -2   5  11       3624.60       3917.13        56.25 o                         
  -1   5  11       4880.04       4949.64        91.89 o                         
   0   5  11       7490.76       7652.38       169.34 o                         
   1   5  11       3424.23       3562.12        65.62 o                         
   2   5  11         52.14         54.83         1.48 o                         
   3   5  11       1997.92       1955.79        43.20 o                         
   4   5  11         14.85         26.27         2.03 o                         
   5   5  11       1100.51       1086.28        16.86 o                         
   6   5  11        205.51        175.43         3.62 o                         
   7   5  11        582.56        593.84         9.89 o                         
   8   5  11        341.01        334.23         6.10 o                         
   9   5  11        407.04        423.76         7.47 o                         
  10   5  11        193.71        196.56         4.01 o                         
  11   5  11        162.07        167.58         5.31 o                         
 -11   6  11          9.42          5.18         1.37 o                         
 -10   6  11        388.21        381.65         6.43 o                         
  -9   6  11         61.60         60.40         2.95 o                         
  -8   6  11       1560.01       1539.65        23.63 o                         
  -7   6  11       1016.90       1002.26        16.00 o                         
  -6   6  11       1475.42       1449.98        18.63 o                         
  -5   6  11        738.84        747.72        17.73 o                         
  -4   6  11       1020.23       1010.97        17.10 o                         
  -3   6  11        163.77        173.77         3.09 o                         
  -2   6  11        116.97        168.73         2.85 o                         
  -1   6  11        224.82        231.48         5.46 o                         
   0   6  11        441.51        455.41         8.77 o                         
   1   6  11       9884.71       9671.36       174.59 o                         
   2   6  11        453.79        443.83         8.59 o                         
   3   6  11       5039.53       5014.07        70.90 o                         
   4   6  11         18.21         29.15         2.25 o                         
   5   6  11       1088.34       1053.90        17.94 o                         
   6   6  11       1219.47       1264.45        17.69 o                         
   7   6  11       1821.96       1860.48        28.70 o                         
   8   6  11         36.70         36.94         1.80 o                         
   9   6  11        643.32        626.38        12.18 o                         
  10   6  11         88.34         85.11         2.82 o                         
 -11   7  11         10.23         11.53         1.63 o                         
 -10   7  11         93.01         93.72         2.70 o                         
  -9   7  11        482.05        482.47         9.79 o                         
  -8   7  11          7.47          7.88         1.33 o                         
  -7   7  11       3624.23       3719.21        54.33 o                         
  -6   7  11        358.75        441.14         7.27 o                         
  -5   7  11       4350.72       4620.06       108.23 o                         
  -4   7  11         93.11         68.37         1.66 o                         
  -3   7  11       9121.49       9203.07       230.88 o                         
  -2   7  11       1335.57       1345.02        29.91 o                         
  -1   7  11        522.99        540.50        12.01 o                         
   0   7  11       1093.94       1103.12        22.36 o                         
   1   7  11          5.69         19.07         1.53 o                         
   2   7  11        754.23        755.69        15.71 o                         
   3   7  11       3774.65       3907.00        71.12 o                         
   4   7  11        926.64        966.03        13.77 o                         
   5   7  11         21.90         24.70         1.27 o                         
   6   7  11         19.29         30.95         1.58 o                         
   7   7  11        463.70        501.02         7.37 o                         
   8   7  11         44.17         41.05         1.87 o                         
   9   7  11        288.20        291.01         7.34 o                         
  10   7  11        235.08        209.99         4.64 o                         
 -11   8  11         36.77         38.95         1.99 o                         
 -10   8  11        171.96        162.96         3.59 o                         
  -9   8  11          0.55          0.17         1.35 o                         
  -8   8  11        411.41        413.70        12.76 o                         
  -7   8  11         75.03         78.21         2.36 o                         
  -6   8  11         59.65         64.75         3.85 o                         
  -5   8  11        126.20        127.19         2.78 o                         
  -4   8  11          6.33          8.30         1.00 o                         
  -3   8  11        447.98        440.63         7.24 o                         
  -2   8  11        923.62        901.18        32.28 o                         
  -1   8  11        290.54        300.17         7.78 o                         
   0   8  11       1428.43       1439.36        28.30 o                         
   1   8  11       3554.02       3461.03        65.95 o                         
   2   8  11        843.36        827.51        17.53 o                         
   3   8  11       7779.21       8112.11       129.89 o                         
   4   8  11       1311.13       1427.41        24.05 o                         
   5   8  11       1347.07       1437.30        22.67 o                         
   6   8  11        534.35        593.83         9.16 o                         
   7   8  11       1372.20       1361.16        23.00 o                         
   8   8  11          1.38          5.92         1.57 o                         
   9   8  11        615.70        596.05        10.31 o                         
  10   8  11        128.18        112.12         3.43 o                         
 -11   9  11          8.39          4.91         1.99 o                         
 -10   9  11         17.65         18.68         2.84 o                         
  -9   9  11        199.02        202.32         6.80 o                         
  -8   9  11         45.08         49.20         1.90 o                         
  -7   9  11       1047.34       1089.56        19.51 o                         
  -6   9  11        698.42        674.71        11.16 o                         
  -5   9  11       1482.57       1568.79        23.75 o                         
  -4   9  11        842.23        837.46        12.46 o                         
  -3   9  11       1789.52       1829.83        24.84 o                         
  -2   9  11        431.99        422.99        20.79 o                         
  -1   9  11         61.33         63.39         2.75 o                         
   0   9  11        216.07        216.24         5.45 o                         
   1   9  11        228.98        241.97         5.48 o                         
   2   9  11          1.47          4.97         1.37 o                         
   3   9  11        709.12        763.15        23.78 o                         
   4   9  11        763.11        780.81        12.79 o                         
   5   9  11        166.59        165.88         3.33 o                         
   6   9  11        322.52        352.16         6.77 o                         
   7   9  11        130.72        131.18         3.17 o                         
   8   9  11          3.16          3.94         1.41 o                         
   9   9  11        228.12        199.54         5.55 o                         
  10   9  11         14.32         12.46         1.92 o                         
 -10  10  11       1542.17       1472.77        48.62 o                         
  -9  10  11        254.59        237.83         5.03 o                         
  -8  10  11       1606.11       1655.84        35.48 o                         
  -7  10  11        275.23        286.86         5.60 o                         
  -6  10  11         79.10         95.24         2.65 o                         
  -5  10  11        486.96        505.08        15.29 o                         
  -4  10  11        306.85        328.54         6.74 o                         
  -3  10  11         22.70         16.25         1.18 o                         
  -2  10  11       1066.70       1101.00        17.14 o                         
  -1  10  11       3802.59       3885.97        73.05 o                         
   0  10  11         62.49         77.19         3.47 o                         
   1  10  11        406.09        411.27         9.13 o                         
   2  10  11          2.62          3.71         2.62 o                         
   3  10  11       2326.54       2395.08        35.64 o                         
   4  10  11        360.50        409.49         6.53 o                         
   5  10  11         61.84         77.52         1.97 o                         
   6  10  11          5.18         10.38         1.28 o                         
   7  10  11        162.71        161.02         4.18 o                         
   8  10  11         11.24         12.86         1.68 o                         
   9  10  11        323.69        313.79        11.90 o                         
 -10  11  11        670.48        650.40        17.79 o                         
  -9  11  11          0.12          1.20         1.56 o                         
  -8  11  11         81.24         92.28         3.02 o                         
  -7  11  11        324.52        305.23         5.35 o                         
  -6  11  11       2807.45       2867.96        54.88 o                         
  -5  11  11         23.93         25.61         1.53 o                         
  -4  11  11        120.94        126.87         2.93 o                         
  -3  11  11         14.82         14.09         1.09 o                         
  -2  11  11       1289.27       1285.72        22.97 o                         
  -1  11  11        446.73        450.62        11.76 o                         
   0  11  11          1.64          2.39         1.59 o                         
   1  11  11       1031.01       1093.97        18.33 o                         
   2  11  11        904.11        867.99        15.69 o                         
   3  11  11       2014.91       2055.01        40.35 o                         
   4  11  11         48.33         43.77         1.47 o                         
   5  11  11        172.82        181.21         7.04 o                         
   6  11  11       1258.92       1294.81        28.27 o                         
   7  11  11        175.18        173.98        11.85 o                         
   8  11  11        135.61        120.68         3.21 o                         
   9  11  11        159.33        139.04         3.98 o                         
  -9  12  11         46.30         45.34         2.81 o                         
  -8  12  11        607.03        616.13        10.50 o                         
  -7  12  11        432.43        439.22         7.97 o                         
  -6  12  11        234.57        236.61         5.55 o                         
  -5  12  11       1472.16       1491.25        23.26 o                         
  -4  12  11         23.86         22.61         2.04 o                         
  -3  12  11        153.34        160.00         3.45 o                         
  -2  12  11        684.15        674.50        17.85 o                         
  -1  12  11       1094.97       1074.71        16.77 o                         
   0  12  11         16.19         32.55         2.07 o                         
   1  12  11        221.89        223.41         4.74 o                         
   2  12  11         40.19         33.55         1.25 o                         
   3  12  11         57.15         55.84         3.22 o                         
   4  12  11        149.55        148.84         3.95 o                         
   5  12  11         13.62         14.53         1.64 o                         
   6  12  11         87.57         96.37         2.93 o                         
   7  12  11         92.29         91.24         3.74 o                         
   8  12  11        422.90        427.36         7.82 o                         
  -9  13  11         27.13         19.85         1.99 o                         
  -8  13  11         15.66         12.14         4.21 o                         
  -7  13  11         15.34         10.70         1.50 o                         
  -6  13  11         78.28         76.80         3.13 o                         
  -5  13  11        191.24        160.01         8.70 o                         
  -4  13  11        357.88        365.57        12.88 o                         
  -3  13  11          2.19          1.61         1.09 o                         
  -2  13  11         80.61         85.66         2.33 o                         
  -1  13  11        466.10        450.29         8.19 o                         
   0  13  11        620.50        623.66        12.04 o                         
   1  13  11         18.07         37.51         1.51 o                         
   2  13  11        304.27        304.99        13.61 o                         
   3  13  11        136.29        147.24         5.76 o                         
   4  13  11        384.03        420.16         7.05 o                         
   5  13  11         12.21         10.35         1.73 o                         
   6  13  11        136.38        152.52         4.12 o                         
   7  13  11          1.88          0.60         1.52 o                         
   8  13  11        125.65        109.88         4.45 o                         
  -8  14  11         23.03         21.97         1.90 o                         
  -7  14  11         87.49         98.81         2.72 o                         
  -6  14  11         52.65         45.27         3.08 o                         
  -5  14  11         11.84         22.63         3.31 o                         
  -4  14  11        111.00         74.72        61.36 o                         
  -3  14  11        837.27        873.62        18.23 o                         
  -2  14  11        183.36        197.69         7.53 o                         
  -1  14  11          0.11          2.31         1.72 o                         
   0  14  11         93.04         96.41         3.45 o                         
   1  14  11        663.70        655.74        15.06 o                         
   2  14  11        806.76        612.88       399.04 o                         
   3  14  11         77.32         76.39         3.49 o                         
   4  14  11          4.06          7.02         6.50 o                         
   5  14  11         47.64         57.08         2.69 o                         
   6  14  11        380.86        400.80         8.32 o                         
   7  14  11          8.69         13.14         2.06 o                         
  -7  15  11          2.95          2.73         1.77 o                         
  -6  15  11        202.24        180.33         3.83 o                         
  -5  15  11        312.19        269.54         5.21 o                         
  -4  15  11        648.29        618.08        11.75 o                         
  -3  15  11         54.02         67.19         4.86 o                         
  -2  15  11         17.24         17.21         1.49 o                         
  -1  15  11        860.49        822.93        17.52 o                         
   0  15  11        449.89        461.28        14.99 o                         
   1  15  11        284.87        306.52         5.87 o                         
   2  15  11        939.26        936.91        17.34 o                         
   3  15  11         86.92         92.33         3.56 o                         
   4  15  11        706.31        692.22        17.61 o                         
   5  15  11        343.87        347.81         8.66 o                         
   6  15  11        201.84        210.25         5.51 o                         
  -6  16  11          7.45          5.17         2.22 o                         
  -5  16  11        172.40        177.78        11.38 o                         
  -4  16  11        135.50        135.89         2.93 o                         
  -3  16  11        192.76        180.43         4.15 o                         
  -2  16  11          6.30          5.19         1.23 o                         
  -1  16  11         40.61         48.25         2.42 o                         
   0  16  11        186.35        175.83         3.55 o                         
   1  16  11        978.66        929.18        15.21 o                         
   2  16  11       1738.80       1644.77        46.05 o                         
   3  16  11         10.18         12.13         1.51 o                         
   4  16  11        978.53        914.15        18.76 o                         
   5  16  11        960.84        932.56        17.10 o                         
  -5  17  11         50.30         49.70         4.84 o                         
  -4  17  11        716.90        691.40        10.03 o                         
  -3  17  11        350.86        361.83        16.67 o                         
  -2  17  11        107.35        100.09         2.81 o                         
  -1  17  11        134.00        135.54         3.45 o                         
   0  17  11        127.17        139.91         3.18 o                         
   1  17  11         49.36         52.74         2.29 o                         
   2  17  11        253.97        225.20         4.70 o                         
   3  17  11         86.51         85.69         3.46 o                         
   4  17  11         60.80         50.91         2.34 o                         
  -3  18  11        235.09        268.24        11.99 o                         
  -2  18  11          8.10          9.95         1.61 o                         
  -1  18  11         26.71         19.61         4.96 o                         
   0  18  11        264.65        255.43         6.00 o                         
   1  18  11         25.58         21.85         1.73 o                         
   2  18  11        505.62        458.25        18.99 o                         
 -12   0  12         15.48         12.68         2.88 o                         
 -11   0  12        510.43        460.82        10.98 o                         
 -10   0  12         34.34         43.63         2.74 o                         
  -9   0  12        739.40        769.94        16.55 o                         
  -8   0  12       1435.10       1402.15        34.04 o                         
  -7   0  12        368.94        381.38        10.13 o                         
  -6   0  12       2222.02       2304.07        38.24 o                         
  -5   0  12        540.05        613.39        15.65 o                         
  -4   0  12        969.42        979.26        19.59 o                         
  -2   0  12       4370.42       4864.26        77.41 o                         
   0   0  12       9777.42       9952.32       314.05 o                         
   1   0  12         83.54         75.26         2.15 o                         
   2   0  12       8758.99       9102.43       201.25 o                         
   3   0  12       2123.15       2009.78        48.32 o                         
   4   0  12        829.69        821.83        20.23 o                         
   5   0  12        112.20        129.44         3.31 o                         
   6   0  12      14490.58      15154.83       269.93 o                         
   7   0  12         38.37         60.86         2.83 o                         
   8   0  12       2494.77       2484.62        47.90 o                         
   9   0  12         10.05         12.16         1.98 o                         
  10   0  12          9.81          7.46         3.28 o                         
  11   0  12        132.22        124.81         4.49 o                         
 -12   1  12         45.46         47.10         2.12 o                         
 -11   1  12        529.58        533.35         8.88 o                         
 -10   1  12         15.81         12.72         2.17 o                         
  -9   1  12        720.20        689.71        10.53 o                         
  -8   1  12         94.08        109.18         3.15 o                         
  -7   1  12        831.81        892.61        12.86 o                         
  -6   1  12        858.87        923.39        15.84 o                         
  -5   1  12       6762.15       7208.33       157.47 o                         
  -4   1  12        849.39        818.38        10.98 o                         
  -3   1  12       5724.60       5645.56        72.40 o                         
  -2   1  12        332.81        308.37         5.28 o                         
  -1   1  12       1187.08       1170.58        16.42 o                         
   0   1  12       5891.72       5798.27        92.20 o                         
   1   1  12        543.78        467.84         8.55 o                         
   2   1  12        819.83        913.45        14.25 o                         
   3   1  12       2499.40       2616.97        43.07 o                         
   4   1  12       6412.84       6373.53        81.59 o                         
   5   1  12       7069.49       7155.56       113.23 o                         
   6   1  12       1479.35       1567.55        22.44 o                         
   7   1  12       1088.61       1112.23        17.56 o                         
   8   1  12        146.21        166.65         3.75 o                         
   9   1  12          3.69          4.80         1.49 o                         
  10   1  12         15.66         13.94         2.03 o                         
  11   1  12         69.28         67.64         2.47 o                         
 -12   2  12         66.57         75.27         2.72 o                         
 -11   2  12       1007.45        957.31        15.91 o                         
 -10   2  12         45.78         44.55         2.04 o                         
  -9   2  12       1109.41       1186.30        15.61 o                         
  -8   2  12       2433.03       2488.06        31.83 o                         
  -7   2  12          9.97          4.52         1.03 o                         
  -6   2  12       1511.80       1492.04        22.30 o                         
  -5   2  12       1623.22       1705.66        25.12 o                         
  -4   2  12        148.57        130.01         2.58 o                         
  -3   2  12       8107.56       8106.98       146.65 o                         
  -2   2  12       2800.02       2874.15        46.62 o                         
  -1   2  12       1906.50       1935.27        28.43 o                         
   0   2  12       2724.01       2711.32        44.00 o                         
   1   2  12       2146.19       2139.08        36.31 o                         
   2   2  12        653.89        633.04        11.37 o                         
   3   2  12         10.31         14.04         1.00 o                         
   4   2  12        223.40        232.75         4.17 o                         
   5   2  12        881.12        924.72        14.19 o                         
   6   2  12       5019.71       4975.93        64.39 o                         
   7   2  12          7.41         11.01         1.18 o                         
   8   2  12       2235.43       2175.30        30.62 o                         
   9   2  12         36.45         40.43         2.46 o                         
  10   2  12         98.98         88.80         3.36 o                         
  11   2  12        480.04        468.60         9.74 o                         
 -12   3  12         23.57         20.74         1.94 o                         
 -11   3  12          2.93          5.47         1.36 o                         
 -10   3  12          2.19          3.20         1.22 o                         
  -9   3  12        908.24        858.45        12.61 o                         
  -8   3  12        190.82        173.94         3.30 o                         
  -7   3  12         92.33        101.86         2.27 o                         
  -6   3  12       1149.66       1136.61        19.73 o                         
  -5   3  12       3365.15       3338.83        48.30 o                         
  -4   3  12       5355.87       5370.14        70.55 o                         
  -3   3  12       2816.07       2898.20        41.52 o                         
  -2   3  12       1448.86       1555.88        29.48 o                         
  -1   3  12        877.55        914.76        13.97 o                         
   0   3  12       5421.34       5407.16        87.51 o                         
   1   3  12        878.78        903.01        15.81 o                         
   2   3  12       1710.92       1742.62        30.71 o                         
   3   3  12       2653.22       2769.90        60.51 o                         
   4   3  12          6.38         12.19         1.50 o                         
   5   3  12       4691.88       4835.84        69.92 o                         
   6   3  12       1430.21       1464.44        22.18 o                         
   7   3  12        514.09        556.43         8.15 o                         
   8   3  12         23.98         31.64         1.63 o                         
   9   3  12        493.14        508.55         8.21 o                         
  10   3  12         33.81         36.52         2.21 o                         
  11   3  12        356.58        348.06         6.25 o                         
 -12   4  12        124.11        121.42         6.01 o                         
 -11   4  12       1590.40       1557.84        24.34 o                         
 -10   4  12         43.04         49.33         2.02 o                         
  -9   4  12        153.22        158.68         3.13 o                         
  -8   4  12       1408.54       1464.32        19.02 o                         
  -7   4  12       1603.74       1523.90        21.15 o                         
  -6   4  12       1781.18       1811.42        24.91 o                         
  -5   4  12        224.77        256.31         4.41 o                         
  -4   4  12         48.87         58.45         1.47 o                         
  -3   4  12       4888.62       5200.45        67.13 o                         
  -2   4  12        882.74        820.24        12.61 o                         
  -1   4  12         50.76         45.35         1.77 o                         
   0   4  12        215.71        243.39         5.49 o                         
   1   4  12       2298.42       2361.37        34.20 o                         
   2   4  12       1136.66       1022.91        17.55 o                         
   3   4  12        364.56        382.57         6.46 o                         
   4   4  12       3077.31       3045.02        44.17 o                         
   5   4  12        885.28        905.99        20.93 o                         
   6   4  12        139.69        129.42         2.74 o                         
   7   4  12        698.54        681.43        12.01 o                         
   8   4  12       2489.78       2505.93        37.12 o                         
   9   4  12          9.79         15.24         1.84 o                         
  10   4  12        509.35        484.89         9.28 o                         
 -11   5  12         11.89         13.07         1.64 o                         
 -10   5  12        346.57        349.09         6.72 o                         
  -9   5  12        212.17        202.62         4.30 o                         
  -8   5  12         74.24         66.36         2.02 o                         
  -7   5  12        104.60        104.54         2.66 o                         
  -6   5  12       4945.02       4908.50        64.31 o                         
  -5   5  12       8218.80       8336.58       116.62 o                         
  -4   5  12       1786.73       1828.58        29.99 o                         
  -3   5  12       1499.99       1530.35        23.04 o                         
  -2   5  12         53.29         58.75         2.37 o                         
  -1   5  12        534.87        581.00        10.77 o                         
   0   5  12        871.84        896.20        17.32 o                         
   1   5  12         23.40         27.72         1.69 o                         
   2   5  12        511.89        525.86         9.62 o                         
   3   5  12         33.67         51.37         1.62 o                         
   4   5  12        527.55        547.71        10.09 o                         
   5   5  12       2347.39       2412.12        40.37 o                         
   6   5  12        140.59        166.21         3.93 o                         
   7   5  12       1175.65       1194.90        21.20 o                         
   8   5  12        151.99        139.75         3.88 o                         
   9   5  12        237.76        228.45         4.73 o                         
  10   5  12        500.77        488.36         9.98 o                         
 -11   6  12        300.84        293.16         5.23 o                         
 -10   6  12        334.09        337.26         6.45 o                         
  -9   6  12        686.95        631.87        12.36 o                         
  -8   6  12         74.95         63.90         3.27 o                         
  -7   6  12       1905.97       1906.44        26.60 o                         
  -6   6  12       1367.30       1392.82        21.81 o                         
  -5   6  12       2960.16       2997.94        44.10 o                         
  -4   6  12        246.27        282.09         4.62 o                         
  -3   6  12        527.67        559.18         8.85 o                         
  -2   6  12        654.34        629.00        11.14 o                         
  -1   6  12       1917.71       1991.71        37.46 o                         
   0   6  12        177.27        180.19         4.15 o                         
   1   6  12       1008.52       1082.96        25.85 o                         
   2   6  12        255.05        296.78         8.59 o                         
   3   6  12       5357.06       5481.46        87.14 o                         
   4   6  12        369.20        410.60         7.84 o                         
   5   6  12          7.75          9.83         1.10 o                         
   6   6  12         22.51         13.07         1.48 o                         
   7   6  12        364.19        358.45         6.34 o                         
   8   6  12       1385.62       1441.57        21.88 o                         
   9   6  12          6.00          2.04         1.53 o                         
  10   6  12          3.93          6.84         1.91 o                         
 -11   7  12         69.19         50.10         2.62 o                         
 -10   7  12        527.53        511.43         8.08 o                         
  -9   7  12         34.64         36.28         1.66 o                         
  -8   7  12         82.20         69.33         2.22 o                         
  -7   7  12         38.28         39.61         1.70 o                         
  -6   7  12       1544.00       1614.67        27.29 o                         
  -5   7  12       1042.94       1069.53        15.35 o                         
  -4   7  12        214.97        228.58         3.96 o                         
  -3   7  12       3069.43       3098.68        44.34 o                         
  -2   7  12         89.04         96.42         2.88 o                         
  -1   7  12       1041.13        986.01        19.66 o                         
   0   7  12        619.17        659.26        17.26 o                         
   1   7  12       1082.11       1120.17        19.51 o                         
   2   7  12         55.28         56.67         5.18 o                         
   3   7  12         29.99         44.16         1.74 o                         
   4   7  12       4553.78       4611.41        60.73 o                         
   5   7  12        235.90        277.86         5.46 o                         
   6   7  12        181.01        199.71         4.13 o                         
   7   7  12       1006.04       1019.95        16.76 o                         
   8   7  12        523.52        516.96         9.70 o                         
   9   7  12         27.84         23.11         1.78 o                         
  10   7  12          1.90          3.51         1.79 o                         
 -11   8  12        196.59        206.47         5.69 o                         
 -10   8  12          7.76          9.55         1.52 o                         
  -9   8  12         51.56         56.44         2.92 o                         
  -8   8  12        269.83        278.89         6.13 o                         
  -7   8  12        381.39        392.49         6.01 o                         
  -6   8  12        131.80        144.37         4.03 o                         
  -5   8  12         48.69         63.38         1.96 o                         
  -4   8  12        318.95        341.14        11.01 o                         
  -3   8  12        220.01        265.01         4.32 o                         
  -2   8  12      10119.76      10283.92       186.55 o                         
  -1   8  12       1477.45       1501.85        29.25 o                         
   0   8  12        372.78        358.58         7.76 o                         
   1   8  12         11.31         15.20         1.66 o                         
   2   8  12        800.33        820.07        17.00 o                         
   3   8  12       2209.52       2209.45        42.75 o                         
   4   8  12        443.78        463.07         7.25 o                         
   5   8  12       1078.57       1034.44        16.48 o                         
   6   8  12          8.90          7.55         1.41 o                         
   7   8  12       1483.23       1497.87        25.47 o                         
   8   8  12        344.39        327.65         5.25 o                         
   9   8  12         13.35         13.80         1.98 o                         
 -10   9  12        525.73        556.47        11.54 o                         
  -9   9  12         50.50         43.01         1.88 o                         
  -8   9  12          4.20          4.39         1.43 o                         
  -7   9  12       1970.22       2056.15        28.17 o                         
  -6   9  12        297.38        330.10         6.06 o                         
  -5   9  12        155.34        173.66         3.56 o                         
  -4   9  12       2030.99       2064.42        31.19 o                         
  -3   9  12       1349.00       1320.04        18.40 o                         
  -2   9  12         72.17         91.38         4.71 o                         
  -1   9  12        899.48        894.02        18.13 o                         
   0   9  12       1340.01       1320.20        26.95 o                         
   1   9  12       2005.49       2073.62        47.93 o                         
   2   9  12        277.20        262.10         5.96 o                         
   3   9  12        433.79        441.60         9.93 o                         
   4   9  12       4028.99       4054.91        60.22 o                         
   5   9  12       1140.85       1228.82        19.54 o                         
   6   9  12        431.68        450.77         7.86 o                         
   7   9  12         36.41         40.95         2.96 o                         
   8   9  12         11.51          9.69         1.71 o                         
   9   9  12        129.17        117.16         3.60 o                         
 -10  10  12         33.54         37.28         2.13 o                         
  -9  10  12        157.49        154.87         4.64 o                         
  -8  10  12         10.59          8.57         1.58 o                         
  -7  10  12        473.54        494.64         7.75 o                         
  -6  10  12          2.41          2.76         1.14 o                         
  -5  10  12        840.31        817.00        16.30 o                         
  -4  10  12       1789.51       1745.33        33.13 o                         
  -3  10  12        150.16        144.06         3.50 o                         
  -2  10  12       4182.58       4292.07        80.41 o                         
  -1  10  12        632.88        649.61        11.95 o                         
   0  10  12        297.51        301.60         7.08 o                         
   1  10  12          2.16          3.40         1.63 o                         
   2  10  12        822.66        806.22        18.25 o                         
   3  10  12        507.32        528.86         8.71 o                         
   4  10  12        316.08        331.04         5.86 o                         
   5  10  12        997.60        986.12        14.87 o                         
   6  10  12         60.02         59.02         2.74 o                         
   7  10  12       1311.66       1298.44        20.03 o                         
   8  10  12         39.55         38.41         2.37 o                         
   9  10  12        138.49        138.74         3.74 o                         
  -9  11  12        535.75        542.71         8.26 o                         
  -8  11  12        205.06        212.33         6.21 o                         
  -7  11  12        118.61        124.57         3.07 o                         
  -6  11  12        174.71        157.95         3.48 o                         
  -5  11  12          1.21          2.67         1.13 o                         
  -4  11  12        946.19        960.27        17.58 o                         
  -3  11  12        239.64        257.32         4.84 o                         
  -2  11  12         10.30          8.05         1.71 o                         
  -1  11  12       1778.44       1880.55        45.99 o                         
   0  11  12         39.80         43.77         2.27 o                         
   1  11  12       4734.68       4733.05       149.15 o                         
   2  11  12        721.46        736.48        13.82 o                         
   3  11  12        148.04        156.24         3.42 o                         
   4  11  12         70.24         89.92         2.51 o                         
   5  11  12        682.87        659.59        12.42 o                         
   6  11  12        428.86        458.84         9.90 o                         
   7  11  12         11.44         15.46         1.58 o                         
   8  11  12         38.54         33.96         2.03 o                         
  -9  12  12        620.11        582.04         9.64 o                         
  -8  12  12          9.35          8.67         1.88 o                         
  -7  12  12       1406.63       1424.06        20.34 o                         
  -6  12  12         18.32         21.16         1.44 o                         
  -5  12  12       1294.82       1218.22        30.57 o                         
  -4  12  12        631.40        608.14        18.30 o                         
  -3  12  12        380.21        403.14        10.95 o                         
  -2  12  12         38.43         25.63         1.06 o                         
  -1  12  12        885.35        855.19        17.93 o                         
   0  12  12        261.88        256.12         6.08 o                         
   1  12  12        128.18        135.28         4.35 o                         
   2  12  12        767.87        771.81        17.91 o                         
   3  12  12          3.11          4.18         1.35 o                         
   4  12  12        840.25        896.48        21.26 o                         
   5  12  12          1.07          3.79         1.57 o                         
   6  12  12         92.88         89.18         2.60 o                         
   7  12  12        632.04        582.84         9.49 o                         
   8  12  12         35.84         23.93         2.51 o                         
  -8  13  12         55.39         73.47         2.81 o                         
  -7  13  12        159.41        126.68         3.16 o                         
  -6  13  12         49.20         46.00         2.13 o                         
  -5  13  12        138.46        132.59         3.29 o                         
  -4  13  12       1129.73       1147.96        17.28 o                         
  -3  13  12       1137.81       1084.83        78.65 o                         
  -2  13  12         28.98         18.79         4.52 o                         
  -1  13  12       1342.97       1331.20        23.76 o                         
   0  13  12        784.30        749.21        16.45 o                         
   1  13  12       3820.03       3894.56        75.40 o                         
   2  13  12       1100.26       1104.28        48.70 o                         
   3  13  12       1453.53       1467.62        23.36 o                         
   4  13  12         40.90         35.69         1.83 o                         
   5  13  12         95.48         88.17         4.04 o                         
   6  13  12         87.98         88.38         3.21 o                         
   7  13  12         16.36         19.64         1.83 o                         
  -8  14  12        242.15        243.65         5.95 o                         
  -7  14  12        762.59        787.65        21.48 o                         
  -6  14  12          2.90          8.47         2.03 o                         
  -5  14  12        619.37        621.88        10.54 o                         
  -4  14  12        796.14        779.51        14.93 o                         
  -3  14  12          2.38          3.16         3.71 o                         
  -2  14  12          4.40          4.37         1.04 o                         
  -1  14  12        229.68        241.95         5.22 o                         
   0  14  12        107.49        101.28         4.23 o                         
   1  14  12        575.07        564.06        14.25 o                         
   2  14  12        529.27        538.13        12.93 o                         
   3  14  12          5.83          8.99         1.56 o                         
   4  14  12       1520.26       1551.55        23.88 o                         
   5  14  12          0.36         -0.53         1.82 o                         
   6  14  12         84.44         90.58         8.95 o                         
  -7  15  12         28.05         25.43         2.39 o                         
  -6  15  12        538.56        528.43        15.03 o                         
  -5  15  12        121.30        124.81         5.03 o                         
  -4  15  12        887.43        865.39        15.61 o                         
  -3  15  12         70.10         55.86         2.81 o                         
  -2  15  12          8.91          5.45         1.91 o                         
  -1  15  12         20.54         20.96         1.46 o                         
   0  15  12        277.93        282.16         8.07 o                         
   1  15  12       1309.00        748.57       666.42 o                         
   2  15  12        210.46        178.26        99.78 o                         
   3  15  12        335.87        302.68       170.67 o                         
   4  15  12         56.47         48.75         2.15 o                         
   5  15  12          2.34          7.84         4.19 o                         
   6  15  12        215.46        194.28         4.29 o                         
  -6  16  12         85.44         93.37         6.23 o                         
  -5  16  12        400.60        415.17        11.84 o                         
  -4  16  12         35.07         29.95         2.08 o                         
  -3  16  12         87.72         95.00         3.76 o                         
  -2  16  12        378.89        366.79        10.58 o                         
  -1  16  12         40.35         34.45         1.95 o                         
   0  16  12        370.90        340.27         8.43 o                         
   1  16  12        324.13        336.57        10.42 o                         
   2  16  12        935.76        939.91        20.26 o                         
   3  16  12         12.81         13.98         2.66 o                         
   4  16  12        586.54        616.97        12.42 o                         
   5  16  12         55.72         60.62        11.66 o                         
  -4  17  12         93.39         77.96         3.11 o                         
  -3  17  12        138.09        130.23         5.62 o                         
  -2  17  12         24.73         22.53         3.08 o                         
  -1  17  12        229.49        228.36         4.59 o                         
   0  17  12          9.65         10.81         2.49 o                         
   1  17  12        988.66        991.92        16.50 o                         
   2  17  12         73.88         69.00         2.74 o                         
   3  17  12        123.21        128.11         3.88 o                         
  -2  18  12         84.66         79.25         2.94 o                         
  -1  18  12        246.93        237.68         8.72 o                         
   0  18  12          8.11          6.64         1.53 o                         
   1  18  12          0.13          3.50         1.46 o                         
 -12   1  13         12.53         11.28         1.62 o                         
 -11   1  13        198.58        182.27         4.21 o                         
 -10   1  13         15.94         19.76         1.46 o                         
  -9   1  13        160.55        168.85         4.06 o                         
  -8   1  13       1170.65       1155.34        15.52 o                         
  -7   1  13        128.15        132.08         2.69 o
[truncated: 172,369 more chars]
